# Supplementary material for: Dissecting the Polygenic Basis of Cold Adaptation Using Genome-Wide Association of Traits and Environmental Data in Douglas-fir
Source: Genes (Basel). 2021 Jan 18;12(1):110. doi: 10.3390/genes12010110 (PMC7831106; doi:10.3390/genes12010110)
Supplement: Supplementary file 1 [file genes-12-00110-s001.zip]

Archive with 15 entries (14 files):
- TableS4_Genes.xlsx
- __MACOSX/
- __MACOSX/._TableS4_Genes.xlsx
- TableS1_Genes.xlsx
- __MACOSX/._TableS1_Genes.xlsx
- TableS6_Genes.xlsx
- __MACOSX/._TableS6_Genes.xlsx
- TableS3_Genes.xlsx
- __MACOSX/._TableS3_Genes.xlsx
- TableS5_Genes.xlsx
- __MACOSX/._TableS5_Genes.xlsx
- TableS2_Genes.xlsx
- __MACOSX/._TableS2_Genes.xlsx
- TableS7_Genes.xlsx
- __MACOSX/._TableS7_Genes.xlsx
