# Supplementary material for: Dissecting the Polygenic Basis of Cold Adaptation Using Genome-Wide Association of Traits and Environmental Data in Douglas-fir
Source: Genes (Basel). 2021 Jan 18;12(1):110. doi: 10.3390/genes12010110 (PMC7831106; doi:10.3390/genes12010110)
Supplement: Supplementary file 1 [file genes-12-00110-s001.zip › TableS4_Genes.xlsx]

## Sheet: Sheet1
De La Torre et al. 2021. Genes.
Table S4. Results of the GEA analyses implemented in TASSEL. This table contains the results from the univariate Mixed Linear Model (MLM) in TASSEL. Variables include the environmental variable and the associated marker (SNP),
scaffold ID, scaffold position (pos), transcript ID, gene ID, minor allele frequency (MAF), p-value, p-value after FDR correction (p.adjust), proportion of phenotypic variance explained (MarkerR2).
variable	SNP	scaffold	pos	transcript	gene	MAF	p	p.adjust	MarkerR2
AHM	seq-rs1705-DF	jcf7190000003126	30359	.	PSME_08064	0.01487	4.15228e-07	0.00530539	0.100063
AHM	seq-rs3514-DF	jcf7190000006489	825776	.	PSME_31167	0.01345	3.56694e-07	0.00469561	0.130037
AHM	seq-rs12208-DF	jcf7190000027052	615732	psme_t003946|m.69981	PSME_48012	0.11686	1.05132e-05	0.0407782	0.0907055
AHM	seq-rs17767-SP	.	.	.	.	0.01215	9.3245e-07	0.00812086	0.104418
AHM	seq-rs46974-SP	.	.	.	.	0.01042	1.04878e-05	0.0407782	0.0837588
DD_0	seq-rs38-DF	jcf7190000000122	934893	psme_t000722|m.76967	PSME_47504	0.0316	1.94549e-06	0.014086	0.102998
DD_0	seq-rs941-DF	jcf7190000001863	183724	psme_t017239|m.68713	.	0.01493	2.6375e-06	0.0173603	0.0998047
DD_0	seq-rs1177-DF	jcf7190000002182	267986	psme_t136758|m.80592	PSME_40932	0.01107	3.12918e-07	0.00437454	0.117381
DD_0	seq-rs1178-DF	jcf7190000002182	268178	.	PSME_40932	0.01128	4.67893e-08	0.000967915	0.134066
DD_0	seq-rs1268-DF	jcf7190000002386	72067	psme_t014179|m.24476	PSME_01721	0.06757	1.00813e-05	0.0398137	0.0955497
DD_0	seq-rs2239-DF	jcf7190000004104	729033	psme_t018225|m.16053	PSME_17369	0.01476	7.19319e-07	0.00726713	0.110507
DD_0	seq-rs2449-DF	jcf7190000004553	707279	.	.	0.01852	1.2065e-05	0.0440445	0.088104
DD_0	seq-rs2918-DF	jcf7190000005316	1333756	psme_t038460|m.63757	PSME_27219	0.03875	7.17424e-07	0.00726713	0.110529
DD_0	seq-rs4786-DF	jcf7190000009427	1067755	.	PSME_32867	0.01119	2.21917e-08	0.000573163	0.123542
DD_0	seq-rs6421-DF	jcf7190000012618	584021	psme_t000444|m.45284	PSME_00292	0.02222	5.41506e-07	0.00619055	0.113039
DD_0	seq-rs7007-DF	jcf7190000013700	99990	psme_t155180|m.80105	.	0.01931	1.36082e-05	0.046918	0.0883803
DD_0	seq-rs8688-DF	jcf7190000017813	177756	.	PSME_30046	0.01128	4.96571e-07	0.00588557	0.11318
DD_0	seq-rs11043-DF	jcf7190000024143	242044	psme_t011186|m.82969	PSME_38326	0.02045	4.08142e-06	0.0224437	0.0965302
DD_0	seq-rs11849-DF	jcf7190000026032	37565	psme_t194473|m.95558	PSME_39361	0.01866	1.22314e-06	0.00948847	0.105432
DD_0	seq-rs12259-DF	jcf7190000027178	238807	.	PSME_39947	0.0316	1.57829e-07	0.00263707	0.122384
DD_0	seq-rs12958-DF	jcf7190000029057	13665	psme_t000496|m.45124	.	0.13525	6.53078e-06	0.0311769	0.0860886
DD_0	seq-rs13296-DF	jcf7190000030154	125002	psme_t167574|m.39962	PSME_41661	0.12281	9.57718e-06	0.0390181	0.108657
DD_0	seq-rs13589-DF	jcf7190000030999	229035	psme_t020746|m.44052	PSME_47800	0.01661	1.26964e-05	0.0452096	0.0871264
DD_0	seq-rs13793-DF	jcf7190000031538	916709	psme_t017300|m.68974	.	0.01852	9.46635e-07	0.00812086	0.10837
DD_0	seq-rs13908-DF	jcf7190000031950	1626934	psme_t012636|m.71648	PSME_01405	0.01852	5.0128e-07	0.00588557	0.11327
DD_0	seq-rs14123-DF	jcf7190000032424	319356	psme_t007936|m.45901	.	0.0223	6.56624e-07	0.00713126	0.111811
DD_0	seq-rs14126-DF	jcf7190000032424	320495	psme_t007936|m.45901	.	0.02583	6.05486e-07	0.0067445	0.111927
DD_0	seq-rs14442-DF	jcf7190000033515	266720	.	.	0.02281	7.03309e-06	0.0328529	0.0955322
DD_0	seq-rs14452-DF	jcf7190000033557	356454	psme_t065654|m.53759	PSME_51103	0.01107	1.07493e-06	0.00868315	0.107206
DD_0	seq-rs15418-DF	jcf7190000036528	141794	psme_t008541|m.23482	.	0.01119	1.01378e-06	0.00846935	0.108051
DD_0	seq-rs15983-DF	jcf7190000038435	201923	.	PSME_04771	0.02218	8.15418e-07	0.00759221	0.114874
DD_0	seq-rs18456-DF	jcf7190000047452	105523	psme_t004627|m.96761	.	0.05871	8.78808e-06	0.0372493	0.0948275
DD_0	seq-rs29820-DF	jcf7190000287039	6392	psme_t016403|m.75666	PSME_28922	0.03558	6.80876e-07	0.00721429	0.112015
DD_0_at	seq-rs38-DF	jcf7190000000122	934893	psme_t000722|m.76967	PSME_47504	0.0316	6.44354e-08	0.00119702	0.131475
DD_0_at	seq-rs61-DF	jcf7190000000198	1245886	psme_t000577|m.86445	PSME_09147	0.01119	1.45987e-06	0.0111262	0.10945
DD_0_at	seq-rs941-DF	jcf7190000001863	183724	psme_t017239|m.68713	.	0.01493	3.39719e-09	0.000163978	0.155155
DD_0_at	seq-rs1164-DF	jcf7190000002175	174241	.	PSME_40921	0.21941	9.66362e-06	0.0390181	0.0940226
DD_0_at	seq-rs1177-DF	jcf7190000002182	267986	psme_t136758|m.80592	PSME_40932	0.01107	4.60983e-10	5.00651e-05	0.172728
DD_0_at	seq-rs1178-DF	jcf7190000002182	268178	.	PSME_40932	0.01128	9.55146e-11	2.11944e-05	0.187294
DD_0_at	seq-rs1268-DF	jcf7190000002386	72067	psme_t014179|m.24476	PSME_01721	0.06757	4.67093e-07	0.00579756	0.124699
DD_0_at	seq-rs2231-DF	jcf7190000004092	733000	.	PSME_17355	0.01685	3.21637e-06	0.0199041	0.103381
DD_0_at	seq-rs2239-DF	jcf7190000004104	729033	psme_t018225|m.16053	PSME_17369	0.01476	8.35326e-09	0.000314916	0.147804
DD_0_at	seq-rs2449-DF	jcf7190000004553	707279	.	.	0.01852	2.85566e-07	0.00413519	0.11867
DD_0_at	seq-rs2575-DF	jcf7190000004707	166221	psme_t055285|m.85250	PSME_22418	0.05513	1.17037e-05	0.0434559	0.0944187
DD_0_at	seq-rs2918-DF	jcf7190000005316	1333756	psme_t038460|m.63757	PSME_27219	0.03875	8.38245e-08	0.0014566	0.128346
DD_0_at	seq-rs2971-DF	jcf7190000005396	335129	.	PSME_45982	0.02602	1.79865e-08	0.000520914	0.141082
DD_0_at	seq-rs3287-DF	jcf7190000005969	238106	psme_t001093|m.25751	PSME_30964	0.0203	1.09933e-06	0.00868315	0.107021
DD_0_at	seq-rs4740-DF	jcf7190000009347	268403	psme_t015315|m.16366	PSME_32793	0.01111	8.23388e-07	0.00759221	0.107593
DD_0_at	seq-rs4742-DF	jcf7190000009347	268649	psme_t015315|m.16366	PSME_32793	0.01111	8.23388e-07	0.00759221	0.107593
DD_0_at	seq-rs4786-DF	jcf7190000009427	1067755	.	PSME_32867	0.01119	9.75756e-11	2.11944e-05	0.168261
DD_0_at	seq-rs5908-DF	jcf7190000011634	650268	psme_t002651|m.18127	PSME_34137	0.11719	1.13e-05	0.0430109	0.0920024
DD_0_at	seq-rs6421-DF	jcf7190000012618	584021	psme_t000444|m.45284	PSME_00292	0.02222	2.25417e-09	0.000139894	0.159022
DD_0_at	seq-rs6477-DF	jcf7190000012771	200425	psme_t009808|m.20634	.	0.07491	1.07293e-05	0.041248	0.0891416
DD_0_at	seq-rs6725-DF	jcf7190000013167	22109	.	.	0.01311	9.2265e-06	0.0381731	0.0899162
DD_0_at	seq-rs7007-DF	jcf7190000013700	99990	psme_t155180|m.80105	.	0.01931	1.34879e-08	0.000418529	0.146442
DD_0_at	seq-rs8688-DF	jcf7190000017813	177756	.	PSME_30046	0.01128	4.10711e-10	5.00651e-05	0.171822
DD_0_at	seq-rs9394-DF	jcf7190000019534	169209	psme_t009183|m.87889	PSME_34918	0.09363	1.18409e-08	0.000395686	0.145927
DD_0_at	seq-rs9421-DF	jcf7190000019636	88745	.	PSME_34977	0.12598	1.3132e-05	0.0463804	0.0934788
DD_0_at	seq-rs9665-DF	jcf7190000020205	133169	psme_t000657|m.26277	PSME_48735	0.27347	1.18586e-05	0.0436578	0.102201
DD_0_at	seq-rs10513-DF	jcf7190000022669	1650740	psme_t006340|m.88347	PSME_37207	0.01316	2.08118e-06	0.0142915	0.102219
DD_0_at	seq-rs10705-DF	jcf7190000023201	502429	psme_t014568|m.32846	PSME_47186	0.01296	4.27902e-06	0.0232361	0.080994
DD_0_at	seq-rs11043-DF	jcf7190000024143	242044	psme_t011186|m.82969	PSME_38326	0.02045	4.80994e-09	0.000208953	0.152564
DD_0_at	seq-rs11116-DF	jcf7190000024342	336257	psme_t008605|m.23493	.	0.02037	3.22641e-06	0.0199041	0.0975016
DD_0_at	seq-rs11454-DF	jcf7190000024943	1833680	psme_t050598|m.20996	.	0.06464	3.70619e-06	0.0207415	0.0977787
DD_0_at	seq-rs11455-DF	jcf7190000024943	1834111	psme_t050598|m.20996	.	0.07143	5.66481e-06	0.0282863	0.0977495
DD_0_at	seq-rs11461-DF	jcf7190000024943	2217513	psme_t002028|m.96385	.	0.13158	3.31416e-06	0.0199041	0.101461
DD_0_at	seq-rs11462-DF	jcf7190000024943	2264563	.	.	0.01481	5.94438e-06	0.029345	0.0914327
DD_0_at	seq-rs11849-DF	jcf7190000026032	37565	psme_t194473|m.95558	PSME_39361	0.01866	2.32454e-07	0.00360653	0.119341
DD_0_at	seq-rs12259-DF	jcf7190000027178	238807	.	PSME_39947	0.0316	7.75961e-10	6.74186e-05	0.167061
DD_0_at	seq-rs12361-DF	jcf7190000027512	163068	.	PSME_40261	0.03257	7.35375e-06	0.0339853	0.0960795
DD_0_at	seq-rs12430-DF	jcf7190000027663	311906	psme_t065727|m.84167	PSME_40371	0.01306	5.36077e-06	0.0272699	0.0801939
DD_0_at	seq-rs12763-DF	jcf7190000028525	20309	psme_t005450|m.45520	PSME_40791	0.07631	1.77943e-07	0.00286304	0.133832
DD_0_at	seq-rs13296-DF	jcf7190000030154	125002	psme_t167574|m.39962	PSME_41661	0.12281	2.6839e-07	0.00402048	0.144678
DD_0_at	seq-rs13589-DF	jcf7190000030999	229035	psme_t020746|m.44052	PSME_47800	0.01661	7.48588e-07	0.00739095	0.110179
DD_0_at	seq-rs13793-DF	jcf7190000031538	916709	psme_t017300|m.68974	.	0.01852	2.54331e-08	0.000611898	0.138509
DD_0_at	seq-rs13863-DF	jcf7190000031790	571028	psme_t048623|m.5734	PSME_01336	0.01111	6.97855e-06	0.0328529	0.0901589
DD_0_at	seq-rs13908-DF	jcf7190000031950	1626934	psme_t012636|m.71648	PSME_01405	0.01852	2.0711e-09	0.000139894	0.159421
DD_0_at	seq-rs14123-DF	jcf7190000032424	319356	psme_t007936|m.45901	.	0.0223	5.77208e-08	0.00113977	0.131849
DD_0_at	seq-rs14126-DF	jcf7190000032424	320495	psme_t007936|m.45901	.	0.02583	6.61308e-08	0.00119702	0.130334
DD_0_at	seq-rs14442-DF	jcf7190000033515	266720	.	.	0.02281	3.22235e-07	0.00437454	0.12199
DD_0_at	seq-rs14452-DF	jcf7190000033557	356454	psme_t065654|m.53759	PSME_51103	0.01107	2.67623e-08	0.000611898	0.137938
DD_0_at	seq-rs15418-DF	jcf7190000036528	141794	psme_t008541|m.23482	.	0.01119	2.24294e-08	0.000573163	0.139632
DD_0_at	seq-rs15857-DF	jcf7190000038022	499990	psme_t012998|m.71699	PSME_04568	0.01859	1.34852e-05	0.0468658	0.089639
DD_0_at	seq-rs15983-DF	jcf7190000038435	201923	.	PSME_04771	0.02218	3.82022e-08	0.000829791	0.141632
DD_0_at	seq-rs16097-DF	jcf7190000038729	88480	psme_t010344|m.11221	.	0.03137	4.49524e-06	0.0241089	0.0955256
DD_0_at	seq-rs7228-SP	jcf7190000047130	861432	.	.	0.01544	2.10547e-06	0.0142915	0.110842
DD_0_at	seq-rs18456-DF	jcf7190000047452	105523	psme_t004627|m.96761	.	0.05871	8.69894e-09	0.000314916	0.155492
DD_0_at	seq-rs29820-DF	jcf7190000287039	6392	psme_t016403|m.75666	PSME_28922	0.03558	3.00183e-09	0.000163007	0.158095
DD_0_sp	seq-rs941-DF	jcf7190000001863	183724	psme_t017239|m.68713	.	0.01493	6.33913e-06	0.0305983	0.0926184
DD_0_sp	seq-rs1177-DF	jcf7190000002182	267986	psme_t136758|m.80592	PSME_40932	0.01107	3.52829e-06	0.0205252	0.0974933
DD_0_sp	seq-rs1178-DF	jcf7190000002182	268178	.	PSME_40932	0.01128	3.34469e-06	0.0199041	0.0983999
DD_0_sp	seq-rs2239-DF	jcf7190000004104	729033	psme_t018225|m.16053	PSME_17369	0.01476	1.08786e-06	0.00868315	0.107107
DD_0_sp	seq-rs2971-DF	jcf7190000005396	335129	.	PSME_45982	0.02602	7.6819e-06	0.034725	0.0912773
DD_0_sp	seq-rs4786-DF	jcf7190000009427	1067755	.	PSME_32867	0.01119	2.05692e-06	0.0142915	0.0876022
DD_0_sp	seq-rs6421-DF	jcf7190000012618	584021	psme_t000444|m.45284	PSME_00292	0.02222	1.34087e-05	0.0468658	0.086765
DD_0_sp	seq-rs7007-DF	jcf7190000013700	99990	psme_t155180|m.80105	.	0.01931	8.83172e-06	0.0372493	0.0913404
DD_0_sp	seq-rs8688-DF	jcf7190000017813	177756	.	PSME_30046	0.01128	2.85954e-06	0.0185409	0.0991232
DD_0_sp	seq-rs9326-DF	jcf7190000019289	813885	psme_t016125|m.75626	PSME_34782	0.08594	8.14483e-06	0.0357402	0.0932444
DD_0_sp	seq-rs9394-DF	jcf7190000019534	169209	psme_t009183|m.87889	PSME_34918	0.09363	7.62808e-06	0.034725	0.0917028
DD_0_sp	seq-rs11043-DF	jcf7190000024143	242044	psme_t011186|m.82969	PSME_38326	0.02045	2.61535e-06	0.0173603	0.100051
DD_0_sp	seq-rs12259-DF	jcf7190000027178	238807	.	PSME_39947	0.0316	1.16047e-05	0.0434559	0.0878212
DD_0_sp	seq-rs13296-DF	jcf7190000030154	125002	psme_t167574|m.39962	PSME_41661	0.12281	8.71904e-06	0.0372493	0.107732
DD_0_sp	seq-rs13908-DF	jcf7190000031950	1626934	psme_t012636|m.71648	PSME_01405	0.01852	9.70017e-06	0.0390181	0.0894551
DD_0_sp	seq-rs18456-DF	jcf7190000047452	105523	psme_t004627|m.96761	.	0.05871	3.33675e-06	0.0199041	0.103446
DD5_at	seq-rs38090-SP	.	.	.	.	0.13556	4.64341e-06	0.0245999	0.0940661
Elevation	seq-rs55216-SP	.	.	.	.	0.23272	8.81375e-06	0.0372493	0.0976352
EMT	seq-rs12958-DF	jcf7190000029057	13665	psme_t000496|m.45124	.	0.13525	1.13859e-05	0.0430109	0.0845709
Eref	seq-rs25321-SP	.	.	.	.	0.10823	7.96678e-06	0.0353156	0.0866041
Eref	seq-rs3330-SP	.	.	.	.	0.10699	1.58951e-06	0.0117036	0.0982783
Eref	seq-rs4745-SP	.	.	.	.	0.08298	9.95915e-06	0.0396922	0.0804527
EXT	seq-rs3330-SP	.	.	.	.	0.10699	5.26074e-06	0.0272068	0.0906438
Latitude	seq-rs3330-SP	.	.	.	.	0.10699	1.5146e-06	0.0113444	0.0982411
Latitude	seq-rs38090-SP	.	.	.	.	0.13556	3.54355e-06	0.0205252	0.0918267
Latitude	seq-rs39355-SP	.	.	.	.	0.10959	6.15745e-06	0.0300553	0.0894826
MAT	seq-rs12958-DF	jcf7190000029057	13665	psme_t000496|m.45124	.	0.13525	1.2658e-05	0.0452096	0.081568
MCMT	seq-rs12958-DF	jcf7190000029057	13665	psme_t000496|m.45124	.	0.13525	3.72414e-06	0.0207415	0.0919377
MWMT	seq-rs21157-SP	.	.	.	.	0.08333	5.39848e-06	0.0272699	0.0949569
MWMT	seq-rs3330-SP	.	.	.	.	0.10699	8.3888e-07	0.00759221	0.107119
ORD3	seq-rs45590-SP	.	.	.	.	0.08858	7.75361e-06	0.034725	0.08093
PAS	seq-rs9326-DF	jcf7190000019289	813885	psme_t016125|m.75626	PSME_34782	0.08594	3.09065e-06	0.0197447	0.107761
PAS	seq-rs12958-DF	jcf7190000029057	13665	psme_t000496|m.45124	.	0.13525	1.26581e-05	0.0452096	0.0832477
PAS	seq-rs15748-DF	jcf7190000037640	179543	.	.	0.01667	3.63674e-06	0.0207415	0.0829387
SHM	seq-rs9802-DF	jcf7190000020461	162364	psme_t011783|m.93910	PSME_35569	0.01111	4.73546e-06	0.0247853	0.09552
SHM	seq-rs15551-SP	.	.	.	.	0.01	9.15385e-06	0.0381731	0.0815366
SHM	seq-rs17767-SP	.	.	.	.	0.01215	9.53372e-07	0.00812086	0.104687
TD	seq-rs7881-DF	jcf7190000015878	272216	psme_t022983|m.10313	PSME_15751	0.49138	2.07165e-06	0.0142915	0.119918
