# Supplementary material for: Dissecting the Polygenic Basis of Cold Adaptation Using Genome-Wide Association of Traits and Environmental Data in Douglas-fir
Source: Genes (Basel). 2021 Jan 18;12(1):110. doi: 10.3390/genes12010110 (PMC7831106; doi:10.3390/genes12010110)
Supplement: Supplementary file 1 [file genes-12-00110-s001.zip › TableS1_Genes.xlsx]

## Sheet: Sheet1
De La Torre et al. 2021. Genes.
Table S1. Results of the outlier analysis. This table contains the results from PCAdapt. Reported information includes SNP ID, scaffold ID, scaffold position (pos), gene ID, transcript ID, minor allele frequency (MAF) and q-value.
SNP	scaffold	pos	gene	transcript	MAF	qvalue
seq-rs34-DF	jcf7190000000122	479254	NA	NA	0.11194	0.00587192
seq-rs94-DF	jcf7190000000290	630686	NA	psme_t185993|m.30217	0.06564	0.0769761
seq-rs98-DF	jcf7190000000299	121362	NA	psme_t050924|m.34532	0.14535	0.00812848
seq-rs113-DF	jcf7190000000342	178247	NA	psme_t001138|m.95064	0.1098	0.0847884
seq-rs202-DF	jcf7190000000594	1256488	NA	psme_t003607|m.62215	0.19231	0.011077
seq-rs267-DF	jcf7190000000665	648581	PSME_32293	psme_t051038|m.51346	0.14397	0.0122919
seq-rs342-DF	jcf7190000000798	1154047	PSME_46598	psme_t009795|m.74761	0.05741	0.0111411
seq-rs351-DF	jcf7190000000810	289659	PSME_33643	psme_t016254|m.16788	0.06367	0.0046977
seq-rs352-DF	jcf7190000000810	289785	PSME_33643	psme_t016254|m.16788	0.06367	0.0046977
seq-rs355-DF	jcf7190000000810	291974	PSME_33643	psme_t016254|m.16788	0.05916	0.0046977
seq-rs375-DF	jcf7190000000859	218078	PSME_33682	NA	0.08365	0.0132996
seq-rs406-DF	jcf7190000000934	13236	NA	psme_t063989|m.58428	0.23061	0.0463913
seq-rs459-DF	jcf7190000001012	43820	NA	psme_t007904|m.38165	0.25	0.0245667
seq-rs495-DF	jcf7190000001059	60554	PSME_00759	psme_t026590|m.29033	0.10338	0.063578
seq-rs562-DF	jcf7190000001194	154313	PSME_15158	psme_t048186|m.27181	0.1015	0.0269722
seq-rs609-DF	jcf7190000001280	959269	NA	NA	0.08678	0.0855426
seq-rs656-DF	jcf7190000001371	181329	NA	NA	0.16923	0.0046977
seq-rs706-DF	jcf7190000001461	805550	NA	NA	0.15323	0.0391388
seq-rs758-DF	jcf7190000001530	935405	NA	psme_t005768|m.60961	0.12109	0.0983998
seq-rs1111-DF	jcf7190000002078	725593	PSME_40009	psme_t011753|m.37572	0.08097	0.00678285
seq-rs1167-DF	jcf7190000002175	529190	PSME_40922	psme_t015163|m.24425	0.06955	0.0046977
seq-rs1245-DF	jcf7190000002353	78802	PSME_01689	psme_t017672|m.28062	0.40891	0.0471463
seq-rs1268-DF	jcf7190000002386	72067	PSME_01721	psme_t014179|m.24476	0.06757	0.0214841
seq-rs1304-DF	jcf7190000002468	186346	NA	NA	0.1139	0.00484607
seq-rs1305-DF	jcf7190000002468	246179	NA	psme_t013568|m.32430	0.11111	0.0058306
seq-rs1475-DF	jcf7190000002726	883322	PSME_04988	NA	0.3664	0.0689454
seq-rs1532-DF	jcf7190000002785	278109	PSME_05051	NA	0.09091	0.0312543
seq-rs1587-DF	jcf7190000002889	237540	NA	psme_t004382|m.70102	0.08935	0.0131349
seq-rs1639-DF	jcf7190000002945	467990	PSME_06993	psme_t018176|m.16058	0.09398	0.0574825
seq-rs1654-DF	jcf7190000002945	970332	PSME_43264	psme_t000233|m.26125	0.10714	0.053556
seq-rs1657-DF	jcf7190000002945	1016263	PSME_43264	psme_t000233|m.26125	0.10496	0.0284104
seq-rs1661-DF	jcf7190000002945	1051664	PSME_43264	psme_t000233|m.26125	0.11007	0.0615127
seq-rs1663-DF	jcf7190000002945	1090214	NA	psme_t012102|m.32559	0.10566	0.0225753
seq-rs1864-DF	jcf7190000003492	29458	PSME_11031	psme_t004848|m.96585	0.12357	0.00529238
seq-rs1884-DF	jcf7190000003550	390251	PSME_11076	NA	0.05431	0.0415204
seq-rs2111-DF	jcf7190000003882	313037	NA	psme_t015213|m.71903	0.05827	0.0731482
seq-rs2156-DF	jcf7190000003938	748278	NA	psme_t050357|m.59434	0.10127	0.0716596
seq-rs2159-DF	jcf7190000003951	922453	NA	psme_t012500|m.11518	0.16592	0.0617145
seq-rs2269-DF	jcf7190000004189	85960	PSME_17432	psme_t015716|m.13526	0.09962	0.0046977
seq-rs2270-DF	jcf7190000004189	86147	PSME_17432	psme_t015716|m.13526	0.09738	0.0046977
seq-rs2312-DF	jcf7190000004289	334975	NA	NA	0.23465	0.0742658
seq-rs2460-DF	jcf7190000004565	256566	PSME_21337	psme_t012356|m.25297	0.13346	0.0334435
seq-rs2470-DF	jcf7190000004607	208151	NA	NA	0.12109	0.0531848
seq-rs2575-DF	jcf7190000004707	166221	PSME_22418	psme_t055285|m.85250	0.05513	0.0855426
seq-rs2580-DF	jcf7190000004713	222593	PSME_22421	psme_t008394|m.23520	0.06883	0.0678296
seq-rs2638-DF	jcf7190000004807	755449	NA	psme_t000500|m.61911	0.09811	0.0046977
seq-rs2651-DF	jcf7190000004811	504090	NA	psme_t006318|m.23148	0.06178	0.0740433
seq-rs2745-DF	jcf7190000004978	6980	NA	NA	0.32983	0.010529
seq-rs2865-DF	jcf7190000005218	17955	PSME_26280	psme_t019925|m.65883	0.0717	0.0790906
seq-rs3020-DF	jcf7190000005488	363745	NA	psme_t004916|m.74890	0.15833	0.00607393
seq-rs3138-DF	jcf7190000005673	591286	PSME_30850	psme_t009490|m.93687	0.07678	0.0890355
seq-rs3139-DF	jcf7190000005673	915504	PSME_30851	psme_t010068|m.11393	0.0687	0.0127662
seq-rs3191-DF	jcf7190000005733	253645	NA	psme_t199113|m.61854	0.15	0.0264047
seq-rs3402-DF	jcf7190000006282	163246	NA	psme_t085025|m.6389	0.14228	0.00686342
seq-rs3477-DF	jcf7190000006383	409764	NA	NA	0.14741	0.0336055
seq-rs3498-DF	jcf7190000006464	261845	NA	NA	0.16453	0.0207433
seq-rs3561-DF	jcf7190000006535	783457	NA	NA	0.14231	0.021379
seq-rs3592-DF	jcf7190000006603	227765	PSME_31264	psme_t009686|m.37316	0.06667	0.0303543
seq-rs3600-DF	jcf7190000006622	622503	NA	NA	0.1343	0.0233557
seq-rs3711-DF	jcf7190000006910	320202	PSME_31476	psme_t036369|m.82221	0.09959	0.00509996
seq-rs3752-DF	jcf7190000007066	227632	NA	psme_t009270|m.64710	0.07303	0.0380512
seq-rs3956-DF	jcf7190000007595	15183	NA	psme_t039381|m.102066	0.05849	0.00607393
seq-rs4011-DF	jcf7190000007770	287404	NA	psme_t045226|m.21161	0.0717	0.0511695
seq-rs4035-DF	jcf7190000007824	33338	NA	NA	0.125	0.0725843
seq-rs4284-DF	jcf7190000008470	592165	PSME_32493	psme_t000942|m.8824	0.10646	0.0890622
seq-rs4293-DF	jcf7190000008498	884297	NA	psme_t004013|m.24211	0.19323	0.061998
seq-rs4365-DF	jcf7190000008645	41959	PSME_32522	psme_t018617|m.44719	0.08163	0.00705293
seq-rs4387-DF	jcf7190000008688	146870	PSME_32549	psme_t021406|m.27592	0.05769	0.042699
seq-rs4411-DF	jcf7190000008733	790053	PSME_32581	psme_t006667|m.38199	0.12921	0.0261954
seq-rs4439-DF	jcf7190000008816	572858	PSME_32619	NA	0.14981	0.0862495
seq-rs4597-DF	jcf7190000009085	89720	PSME_32730	psme_t024507|m.69391	0.07519	0.0405369
seq-rs4606-DF	jcf7190000009103	257704	NA	NA	0.10769	0.0046977
seq-rs4607-DF	jcf7190000009103	257706	NA	NA	0.13281	0.0277861
seq-rs4608-DF	jcf7190000009103	258637	PSME_32752	NA	0.14108	0.0394185
seq-rs4658-DF	jcf7190000009193	1319652	NA	NA	0.15504	0.00726033
seq-rs4697-DF	jcf7190000009239	351688	NA	NA	0.21241	0.0635038
seq-rs4743-DF	jcf7190000009347	268739	PSME_32793	psme_t015315|m.16366	0.22009	0.0988635
seq-rs4746-DF	jcf7190000009347	268783	PSME_32793	psme_t015315|m.16366	0.20946	0.0845496
seq-rs4848-DF	jcf7190000009528	332205	PSME_32934	psme_t162790|m.35924	0.07463	0.00527515
seq-rs4916-DF	jcf7190000009648	370018	NA	psme_t019540|m.65922	0.06008	0.0046977
seq-rs4955-DF	jcf7190000009703	1577	PSME_46605	NA	0.05405	0.00519974
seq-rs5055-DF	jcf7190000009883	410894	NA	psme_t005173|m.38075	0.05159	0.03683
seq-rs5175-DF	jcf7190000010132	403063	NA	psme_t037985|m.5428	0.27664	0.071239
seq-rs5191-DF	jcf7190000010172	97299	NA	NA	0.11653	0.0191649
seq-rs5202-DF	jcf7190000010184	34789	PSME_33353	NA	0.05364	0.0610388
seq-rs5284-DF	jcf7190000010310	824266	NA	psme_t001619|m.7903	0.14591	0.0046977
seq-rs5306-DF	jcf7190000010332	166325	NA	psme_t014047|m.76246	0.07985	0.0125813
seq-rs5473-DF	jcf7190000010628	185293	NA	psme_t023827|m.27867	0.05263	0.0255965
seq-rs5716-DF	jcf7190000011112	291791	NA	NA	0.06844	0.0131349
seq-rs5742-DF	jcf7190000011149	213631	PSME_33924	psme_t024824|m.78577	0.05075	0.0365571
seq-rs5773-DF	jcf7190000011269	623753	NA	psme_t001530|m.25780	0.13019	0.0366106
seq-rs5857-DF	jcf7190000011499	385933	PSME_34054	NA	0.06897	0.00525385
seq-rs5863-DF	jcf7190000011528	176759	NA	NA	0.07229	0.00678285
seq-rs5948-DF	jcf7190000011647	724973	PSME_34169	psme_t004718|m.8144	0.05618	0.0367564
seq-rs6178-DF	jcf7190000012098	52257	NA	psme_t003397|m.23567	0.06343	0.00488098
seq-rs6230-DF	jcf7190000012200	747053	PSME_00097	NA	0.07795	0.0772726
seq-rs6236-DF	jcf7190000012215	85963	NA	psme_t117565|m.98876	0.22957	0.0445187
seq-rs6272-DF	jcf7190000012315	354818	PSME_00172	psme_t002274|m.46280	0.08365	0.0046977
seq-rs6308-DF	jcf7190000012366	88738	NA	psme_t043264|m.27465	0.16932	0.0896515
seq-rs6330-DF	jcf7190000012457	117188	NA	NA	0.07778	0.0245675
seq-rs6363-DF	jcf7190000012498	306263	PSME_42416	psme_t009181|m.43597	0.0618	0.0126245
seq-rs6384-DF	jcf7190000012543	30733	PSME_00240	psme_t003077|m.77126	0.20802	0.0114698
seq-rs6608-DF	jcf7190000013011	7471	PSME_00505	NA	0.08519	0.071779
seq-rs6708-DF	jcf7190000013131	392821	NA	psme_t005948|m.88541	0.07143	0.0575455
seq-rs6892-DF	jcf7190000013424	928128	NA	psme_t019200|m.15904	0.45219	0.07546
seq-rs6902-DF	jcf7190000013432	350488	PSME_00896	psme_t009494|m.43421	0.19804	0.0573415
seq-rs6944-DF	jcf7190000013493	148358	NA	psme_t007338|m.22893	0.0618	0.0046977
seq-rs6945-DF	jcf7190000013493	148364	NA	psme_t007338|m.22893	0.0572	0.0187662
seq-rs6973-DF	jcf7190000013584	218538	NA	NA	0.06481	0.0046977
seq-rs7019-DF	jcf7190000013756	198485	PSME_42505	NA	0.06554	0.0773782
seq-rs7181-DF	jcf7190000014225	313738	NA	psme_t001510|m.76678	0.08301	0.0791968
seq-rs7219-DF	jcf7190000014272	165669	PSME_01245	psme_t036931|m.31623	0.06073	0.0058306
seq-rs7237-DF	jcf7190000014332	419259	PSME_48108	psme_t005465|m.96665	0.0928	0.0046977
seq-rs7252-DF	jcf7190000014382	179930	PSME_01284	psme_t005699|m.74934	0.24187	0.0487668
seq-rs7299-DF	jcf7190000014562	590405	NA	psme_t014729|m.76309	0.17451	0.0167077
seq-rs7300-DF	jcf7190000014562	590418	NA	psme_t014729|m.76309	0.16942	0.00734533
seq-rs7399-DF	jcf7190000014804	59695	PSME_15069	NA	0.21837	0.0461079
seq-rs7414-DF	jcf7190000014864	333485	PSME_15233	psme_t022540|m.17503	0.1747	0.0976421
seq-rs7462-DF	jcf7190000014959	939841	NA	psme_t012462|m.71801	0.23413	0.0651772
seq-rs7486-DF	jcf7190000015038	172814	NA	NA	0.05769	0.0046977
seq-rs7593-DF	jcf7190000015376	1121869	NA	psme_t014131|m.32775	0.11742	0.017926
seq-rs7622-DF	jcf7190000015406	621327	PSME_15465	NA	0.06653	0.078129
seq-rs7738-DF	jcf7190000015620	84788	PSME_15649	psme_t009849|m.72438	0.07283	0.0154428
seq-rs7755-DF	jcf7190000015644	806304	NA	psme_t003022|m.36739	0.30913	0.0836697
seq-rs7775-DF	jcf7190000015652	1277337	NA	NA	0.09276	0.0196139
seq-rs7779-DF	jcf7190000015670	391659	NA	psme_t020766|m.94363	0.38086	0.0990701
seq-rs7816-DF	jcf7190000015736	690813	NA	NA	0.13944	0.0484664
seq-rs7840-DF	jcf7190000015758	681722	NA	NA	0.11741	0.0101613
seq-rs7959-DF	jcf7190000016153	289134	NA	NA	0.08365	0.0266297
seq-rs8060-DF	jcf7190000016352	60245	NA	NA	0.18945	0.0335576
seq-rs8285-DF	jcf7190000016902	499978	PSME_29438	NA	0.05385	0.0179989
seq-rs8326-DF	jcf7190000016971	177683	NA	psme_t018651|m.44721	0.28211	0.00595776
seq-rs8343-DF	jcf7190000017015	25897	PSME_29507	psme_t015383|m.16401	0.11803	0.0655395
seq-rs8366-DF	jcf7190000017060	311230	NA	psme_t001660|m.70625	0.15589	0.00525385
seq-rs8367-DF	jcf7190000017060	311525	NA	psme_t001660|m.70625	0.22901	0.0252106
seq-rs8435-DF	jcf7190000017187	444797	PSME_29543	psme_t011943|m.82864	0.13534	0.0378061
seq-rs8485-DF	jcf7190000017321	539453	PSME_46167	NA	0.06903	0.088723
seq-rs8526-DF	jcf7190000017353	78794	PSME_29652	psme_t009306|m.64714	0.12934	0.0263725
seq-rs8527-DF	jcf7190000017353	78985	PSME_29652	psme_t009306|m.64714	0.12008	0.0678296
seq-rs8613-DF	jcf7190000017617	613254	PSME_29789	psme_t178375|m.30011	0.05577	0.03683
seq-rs8781-DF	jcf7190000018082	73375	PSME_30235	NA	0.09846	0.0046977
seq-rs8792-DF	jcf7190000018149	45986	PSME_30301	psme_t080549|m.102922	0.11641	0.0046977
seq-rs8794-DF	jcf7190000018149	46599	PSME_30301	psme_t021879|m.43960	0.10266	0.0303543
seq-rs8795-DF	jcf7190000018149	47002	PSME_30301	psme_t021879|m.43960	0.20553	0.0318899
seq-rs8825-DF	jcf7190000018236	320776	PSME_30365	psme_t032793|m.26792	0.1549	0.0326494
seq-rs8908-DF	jcf7190000018437	31747	NA	NA	0.11752	0.00501568
seq-rs8970-DF	jcf7190000018579	281767	PSME_30577	psme_t026789|m.63408	0.26448	0.059066
seq-rs8971-DF	jcf7190000018579	283135	NA	NA	0.18147	0.0689454
seq-rs9053-DF	jcf7190000018810	759162	PSME_34373	NA	0.07054	0.0101613
seq-rs9146-DF	jcf7190000019003	717853	PSME_34489	psme_t002573|m.46581	0.17727	0.0285287
seq-rs9285-DF	jcf7190000019245	418474	PSME_34754	psme_t016668|m.13380	0.15564	0.0166886
seq-rs9370-DF	jcf7190000019433	836465	PSME_34866	psme_t039870|m.81965	0.38095	0.00509996
seq-rs9497-DF	jcf7190000019778	186456	PSME_35070	psme_t016904|m.82515	0.05385	0.0253862
seq-rs9560-DF	jcf7190000019974	12344	PSME_35218	psme_t042086|m.74220	0.07386	0.0046977
seq-rs9766-DF	jcf7190000020412	618624	PSME_35534	psme_t014692|m.83132	0.06844	0.0284104
seq-rs9879-DF	jcf7190000020738	248849	PSME_46959	NA	0.08519	0.0046977
seq-rs9913-DF	jcf7190000020832	1247160	PSME_35928	psme_t031966|m.22345	0.15244	0.0659614
seq-rs10005-DF	jcf7190000021006	506252	NA	psme_t160421|m.1103	0.05962	0.00984438
seq-rs10070-DF	jcf7190000021225	11773	PSME_36232	NA	0.07946	0.0218088
seq-rs10072-DF	jcf7190000021227	162179	PSME_36235	psme_t168285|m.90243	0.0632	0.0247847
seq-rs10087-DF	jcf7190000021248	170029	NA	psme_t006487|m.75418	0.23552	0.00882984
seq-rs10105-DF	jcf7190000021319	323345	PSME_36309	NA	0.16525	0.0558188
seq-rs10123-DF	jcf7190000021411	107840	NA	NA	0.05088	0.0117419
seq-rs10130-DF	jcf7190000021427	463001	PSME_36385	psme_t000693|m.71040	0.10305	0.00607393
seq-rs10157-DF	jcf7190000021495	321849	PSME_36444	psme_t019172|m.27953	0.06639	0.0046977
seq-rs10192-DF	jcf7190000021578	540941	PSME_36505	psme_t025357|m.32940	0.06629	0.0524627
seq-rs10225-DF	jcf7190000021718	657970	PSME_36577	psme_t138526|m.49752	0.29046	0.00791669
seq-rs10270-DF	jcf7190000021855	716915	PSME_36658	psme_t031094|m.79310	0.0928	0.0265495
seq-rs10354-DF	jcf7190000022164	562602	PSME_36868	psme_t020041|m.44651	0.1583	0.0899522
seq-rs10425-DF	jcf7190000022283	244180	PSME_36963	psme_t018246|m.75872	0.12298	0.00686342
seq-rs10447-DF	jcf7190000022391	49278	PSME_37046	psme_t015337|m.16376	0.1171	0.0825903
seq-rs10457-DF	jcf7190000022448	180906	PSME_37071	psme_t032837|m.30715	0.13073	0.0284104
seq-rs10471-DF	jcf7190000022523	44742	PSME_37117	NA	0.05993	0.0046977
seq-rs10572-DF	jcf7190000022785	607259	PSME_37306	psme_t016616|m.68690	0.12355	0.0947604
seq-rs10737-DF	jcf7190000023308	149726	PSME_37668	NA	0.21674	0.0787242
seq-rs10867-DF	jcf7190000023714	38026	PSME_37900	psme_t021547|m.84035	0.08175	0.0179519
seq-rs10953-DF	jcf7190000023916	816391	NA	NA	0.41949	0.0655395
seq-rs10955-DF	jcf7190000023916	816571	NA	NA	0.15748	0.0255965
seq-rs10960-DF	jcf7190000023916	820663	NA	NA	0.14256	0.0247847
seq-rs10972-DF	jcf7190000023942	874447	NA	NA	0.08491	0.0046977
seq-rs11061-DF	jcf7190000024195	109760	PSME_38360	NA	0.05472	0.0479754
seq-rs11063-DF	jcf7190000024195	110595	PSME_38360	NA	0.05037	0.0218016
seq-rs11077-DF	jcf7190000024219	278644	PSME_38386	psme_t001283|m.19440	0.10185	0.0773926
seq-rs11359-DF	jcf7190000024759	215279	NA	psme_t010172|m.72533	0.07661	0.0976421
seq-rs11454-DF	jcf7190000024943	1833680	NA	psme_t050598|m.20996	0.06464	0.0046977
seq-rs11455-DF	jcf7190000024943	1834111	NA	psme_t050598|m.20996	0.07143	0.0046977
seq-rs11457-DF	jcf7190000024943	1860504	NA	NA	0.07358	0.0046977
seq-rs11461-DF	jcf7190000024943	2217513	NA	psme_t002028|m.96385	0.13158	0.00759908
seq-rs11487-DF	jcf7190000025068	77332	PSME_38737	NA	0.05579	0.0046977
seq-rs11730-DF	jcf7190000025735	85643	NA	psme_t005312|m.12036	0.07963	0.0238857
seq-rs11735-DF	jcf7190000025741	303642	NA	psme_t007790|m.45791	0.15589	0.0076508
seq-rs11751-DF	jcf7190000025767	208932	NA	psme_t061583|m.4930	0.2207	0.0848226
seq-rs11870-DF	jcf7190000026044	182690	PSME_47397	psme_t038880|m.77666	0.05094	0.0046977
seq-rs11877-DF	jcf7190000026046	756034	NA	NA	0.16	0.0168386
seq-rs11878-DF	jcf7190000026046	756065	NA	NA	0.07386	0.00488098
seq-rs11995-DF	jcf7190000026378	143497	PSME_47418	psme_t112304|m.97696	0.07196	0.0046977
seq-rs12084-DF	jcf7190000026654	664879	NA	psme_t036447|m.77861	0.08046	0.0206754
seq-rs12256-DF	jcf7190000027174	284749	PSME_47475	psme_t011644|m.11786	0.1	0.0046977
seq-rs12295-DF	jcf7190000027316	612570	NA	psme_t003333|m.71236	0.0642	0.0291522
seq-rs12375-DF	jcf7190000027534	70500	PSME_40274	psme_t016235|m.32026	0.20769	0.0468486
seq-rs12377-DF	jcf7190000027535	127729	PSME_40282	NA	0.13178	0.0435546
seq-rs12378-DF	jcf7190000027535	127772	PSME_40282	NA	0.22436	0.0655395
seq-rs12443-DF	jcf7190000027688	733653	PSME_47548	psme_t137808|m.48286	0.07463	0.0046977
seq-rs12445-DF	jcf7190000027688	735283	PSME_47548	psme_t055162|m.56202	0.07807	0.0046977
seq-rs12446-DF	jcf7190000027688	735456	PSME_47548	psme_t055162|m.56202	0.06716	0.0046977
seq-rs12464-DF	jcf7190000027766	233095	PSME_40430	psme_t008831|m.95914	0.19309	0.0414955
seq-rs12468-DF	jcf7190000027766	233570	PSME_40430	psme_t008831|m.95914	0.18072	0.0895382
seq-rs12701-DF	jcf7190000028295	1727797	PSME_40671	psme_t149797|m.35766	0.05512	0.00756414
seq-rs12734-DF	jcf7190000028438	2740	PSME_40754	psme_t007618|m.95693	0.05303	0.0046977
seq-rs12756-DF	jcf7190000028515	418881	NA	NA	0.20077	0.0672459
seq-rs12762-DF	jcf7190000028525	19726	PSME_40791	psme_t005450|m.45520	0.15432	0.0268591
seq-rs12778-DF	jcf7190000028558	374974	PSME_47615	psme_t006911|m.61218	0.13158	0.00587192
seq-rs12829-DF	jcf7190000028650	114641	PSME_40880	psme_t004443|m.88040	0.05492	0.00998251
seq-rs12830-DF	jcf7190000028650	189670	PSME_40880	psme_t004443|m.88040	0.06464	0.0046977
seq-rs12831-DF	jcf7190000028650	189710	PSME_40880	psme_t004443|m.88040	0.05639	0.0353368
seq-rs12858-DF	jcf7190000028722	391555	NA	psme_t002580|m.36139	0.11381	0.011077
seq-rs12859-DF	jcf7190000028722	392631	NA	psme_t002580|m.36139	0.10448	0.0580142
seq-rs12945-DF	jcf7190000029010	42876	NA	NA	0.09184	0.0870177
seq-rs13083-DF	jcf7190000029426	743451	PSME_47689	psme_t019949|m.44594	0.13688	0.00768391
seq-rs13200-DF	jcf7190000029863	273278	NA	psme_t003027|m.36736	0.14286	0.0819353
seq-rs13247-DF	jcf7190000029998	247893	PSME_52022	psme_t005269|m.74964	0.24314	0.0610388
seq-rs13296-DF	jcf7190000030154	125002	PSME_41661	psme_t167574|m.39962	0.12281	0.0947604
seq-rs13412-DF	jcf7190000030399	79190	PSME_41800	psme_t033260|m.73666	0.18277	0.0141159
seq-rs13464-DF	jcf7190000030557	142337	PSME_41883	NA	0.48478	0.0890355
seq-rs13475-DF	jcf7190000030571	374570	PSME_41895	psme_t001535|m.7915	0.09038	0.0740433
seq-rs13513-DF	jcf7190000030624	27887	NA	psme_t059764|m.21436	0.22674	0.0575455
seq-rs13525-DF	jcf7190000030696	110845	PSME_41967	NA	0.19841	0.0457096
seq-rs13701-DF	jcf7190000031237	287136	NA	NA	0.0977	0.0046977
seq-rs13736-DF	jcf7190000031365	93995	NA	NA	0.18	0.0401252
seq-rs13740-DF	jcf7190000031365	94285	NA	NA	0.08108	0.00479489
seq-rs13742-DF	jcf7190000031365	94337	NA	NA	0.06226	0.0046977
seq-rs13891-DF	jcf7190000031853	228155	NA	psme_t185806|m.62777	0.075	0.00481735
seq-rs14071-DF	jcf7190000032306	528534	PSME_01597	psme_t012056|m.71735	0.12128	0.00849143
seq-rs14097-DF	jcf7190000032347	23149	NA	NA	0.06225	0.0255965
seq-rs14200-DF	jcf7190000032725	66431	PSME_01868	NA	0.1145	0.0046977
seq-rs14263-DF	jcf7190000032989	426806	PSME_02019	psme_t014151|m.16537	0.16602	0.0888361
seq-rs14404-DF	jcf7190000033458	32889	PSME_42659	psme_t121916|m.96907	0.25292	0.0866791
seq-rs14451-DF	jcf7190000033541	99119	NA	NA	0.06792	0.00811134
seq-rs14627-DF	jcf7190000034236	215360	PSME_02690	psme_t028816|m.62873	0.14773	0.0724181
seq-rs14751-DF	jcf7190000034581	135593	PSME_42730	psme_t023869|m.27862	0.09038	0.0610388
seq-rs14761-DF	jcf7190000034581	552932	PSME_02881	psme_t015481|m.43334	0.09811	0.0046977
seq-rs14792-DF	jcf7190000034707	102855	PSME_02963	psme_t006705|m.11815	0.07707	0.0046977
seq-rs14795-DF	jcf7190000034725	265936	PSME_48729	psme_t013193|m.19891	0.07435	0.0046977
seq-rs14808-DF	jcf7190000034738	93020	NA	NA	0.22024	0.0334323
seq-rs14835-DF	jcf7190000034797	532111	NA	psme_t020340|m.78992	0.06955	0.0046977
seq-rs14862-DF	jcf7190000034861	176432	PSME_03038	psme_t003759|m.61049	0.08271	0.0048762
seq-rs14957-DF	jcf7190000035161	90090	NA	psme_t012172|m.20023	0.05618	0.0350343
seq-rs14960-DF	jcf7190000035161	90504	NA	psme_t012172|m.20023	0.07021	0.0216291
seq-rs14997-DF	jcf7190000035297	275345	PSME_03233	psme_t020828|m.33318	0.19565	0.059056
seq-rs15006-DF	jcf7190000035340	139019	PSME_03254	psme_t105369|m.92033	0.14729	0.0359366
seq-rs15019-DF	jcf7190000035351	119693	NA	psme_t053731|m.56433	0.14226	0.0708985
seq-rs15057-DF	jcf7190000035468	1133169	PSME_03349	psme_t056567|m.56272	0.13878	0.032324
seq-rs15117-DF	jcf7190000035686	223112	NA	NA	0.08756	0.0430436
seq-rs15133-DF	jcf7190000035763	261278	PSME_03495	psme_t006993|m.95607	0.24125	0.0286805
seq-rs15169-DF	jcf7190000035918	631158	PSME_42829	NA	0.11977	0.0284104
seq-rs15177-DF	jcf7190000035931	299539	PSME_03594	psme_t026219|m.28815	0.34825	0.0742658
seq-rs15192-DF	jcf7190000035973	353237	NA	NA	0.11923	0.0359367
seq-rs15205-DF	jcf7190000036040	20702	PSME_03654	psme_t055283|m.35223	0.10687	0.0159813
seq-rs15243-DF	jcf7190000036081	148103	PSME_03684	psme_t016226|m.68791	0.09533	0.0983898
seq-rs15305-DF	jcf7190000036182	300809	PSME_03738	psme_t000827|m.61573	0.05344	0.0046977
seq-rs15307-DF	jcf7190000036182	457490	PSME_03738	psme_t000689|m.86415	0.164	0.088723
seq-rs15372-DF	jcf7190000036381	508955	PSME_03820	psme_t000345|m.77030	0.11154	0.0207433
seq-rs15441-DF	jcf7190000036587	18185	NA	psme_t037111|m.22696	0.06783	0.0046977
seq-rs15453-DF	jcf7190000036629	774686	PSME_03946	psme_t022574|m.33660	0.05597	0.00551408
seq-rs15480-DF	jcf7190000036693	164209	NA	psme_t042539|m.58956	0.06981	0.0046977
seq-rs15485-DF	jcf7190000036693	512147	PSME_03980	psme_t021210|m.16136	0.10618	0.0268668
seq-rs15648-DF	jcf7190000037198	72025	PSME_04219	psme_t008367|m.45863	0.08008	0.0582025
seq-rs15704-DF	jcf7190000037443	31811	NA	NA	0.05849	0.0976504
seq-rs15705-DF	jcf7190000037443	31841	NA	NA	0.07407	0.0046977
seq-rs15730-DF	jcf7190000037512	246248	PSME_04355	NA	0.12448	0.00607393
seq-rs15836-DF	jcf7190000037962	181780	NA	psme_t005939|m.70344	0.11494	0.0736796
seq-rs15901-DF	jcf7190000038129	741079	NA	psme_t198321|m.26382	0.124	0.0957739
seq-rs15954-DF	jcf7190000038323	119714	PSME_04717	psme_t001234|m.61643	0.09551	0.0046977
seq-rs15961-DF	jcf7190000038370	76265	PSME_04741	psme_t006405|m.75491	0.09922	0.0223504
seq-rs16168-DF	jcf7190000038948	338042	PSME_05146	psme_t000524|m.37027	0.06226	0.0318486
seq-rs16170-DF	jcf7190000038962	107662	PSME_05154	psme_t000248|m.26149	0.05668	0.0046977
seq-rs16178-DF	jcf7190000039054	214239	PSME_43027	psme_t078128|m.2227	0.07341	0.0266731
seq-rs16363-DF	jcf7190000039432	420448	NA	psme_t069142|m.66808	0.15083	0.0365571
seq-rs16776-DF	jcf7190000040751	92412	NA	psme_t005548|m.37812	0.05747	0.0245667
seq-rs16848-DF	jcf7190000041005	262418	PSME_05998	psme_t016780|m.75515	0.10837	0.0046977
seq-rs16932-DF	jcf7190000041321	303459	NA	psme_t016824|m.13394	0.05283	0.0463913
seq-rs17580-DF	jcf7190000043742	600016	PSME_07300	psme_t015458|m.64432	0.09881	0.0046977
seq-rs18456-DF	jcf7190000047452	105523	NA	psme_t004627|m.96761	0.05871	0.0249183
seq-rs18768-DF	jcf7190000048874	68626	PSME_09299	psme_t029213|m.31028	0.19038	0.00726033
seq-rs19188-DF	jcf7190000050954	1048138	PSME_10057	psme_t019819|m.83819	0.25309	0.0918808
seq-rs19692-DF	jcf7190000053143	96885	PSME_43798	NA	0.36036	0.0667679
seq-rs20148-DF	jcf7190000055462	127780	PSME_11464	NA	0.05535	0.0046977
seq-rs20280-DF	jcf7190000056174	126722	PSME_11735	psme_t089822|m.49399	0.15021	0.0709845
seq-rs20532-DF	jcf7190000057242	532516	NA	NA	0.07393	0.030843
seq-rs22152-DF	jcf7190000066670	376911	PSME_51972	NA	0.11583	0.0376723
seq-rs23088-DF	jcf7190000072706	104612	NA	NA	0.30273	0.0316548
seq-rs24300-DF	jcf7190000081327	462152	PSME_44933	psme_t004972|m.24068	0.16094	0.0435632
seq-rs25488-DF	jcf7190000093797	302064	PSME_21486	psme_t053194|m.4537	0.07977	0.096957
seq-rs26580-DF	jcf7190000107833	36327	NA	NA	0.05303	0.0207433
seq-rs28500-DF	jcf7190000152163	170522	PSME_45801	psme_t009803|m.87931	0.14504	0.00921111
seq-rs364-SP	NA	NA	NA	NA	0.07031	0.0046977
seq-rs373-SP	NA	NA	NA	NA	0.13136	0.0046977
seq-rs473-SP	NA	NA	NA	NA	0.08787	0.0046977
seq-rs566-SP	NA	NA	NA	NA	0.07054	0.0046977
seq-rs584-SP	NA	NA	NA	NA	0.09322	0.0046977
seq-rs919-SP	NA	NA	NA	NA	0.05819	0.0046977
seq-rs1137-SP	NA	NA	NA	NA	0.25202	0.00830158
seq-rs1311-SP	NA	NA	NA	NA	0.07983	0.0046977
seq-rs1715-SP	NA	NA	NA	NA	0.05297	0.0568212
seq-rs1828-SP	NA	NA	NA	NA	0.07551	0.0046977
seq-rs1835-SP	NA	NA	NA	NA	0.10684	0.0046977
seq-rs1858-SP	NA	NA	NA	NA	0.05263	0.0046977
seq-rs1864-SP	NA	NA	NA	NA	0.09031	0.0046977
seq-rs1996-SP	NA	NA	NA	NA	0.0819	0.0046977
seq-rs2496-SP	NA	NA	NA	NA	0.0885	0.00713648
seq-rs2132-SP	NA	NA	NA	NA	0.07021	0.0046977
seq-rs2308-SP	jcf7190000069946	542447	NA	NA	0.076	0.0046977
seq-rs2373-SP	NA	NA	NA	NA	0.08025	0.0046977
seq-rs2692-SP	NA	NA	NA	NA	0.10956	0.0492705
seq-rs2781-SP	NA	NA	NA	NA	0.13158	0.0486007
seq-rs3038-SP	NA	NA	NA	NA	0.13242	0.0233506
seq-rs3330-SP	NA	NA	NA	NA	0.10699	0.0046977
seq-rs3395-SP	NA	NA	NA	NA	0.13025	0.00678285
seq-rs3494-SP	NA	NA	NA	NA	0.05656	0.0046977
seq-rs3853-SP	NA	NA	NA	NA	0.07438	0.0046977
seq-rs4276-SP	NA	NA	NA	NA	0.05422	0.0046977
seq-rs4288-SP	NA	NA	NA	NA	0.06855	0.0046977
seq-rs4518-SP	NA	NA	NA	NA	0.05242	0.0046977
seq-rs4745-SP	NA	NA	NA	NA	0.08298	0.0046977
seq-rs5281-SP	NA	NA	NA	NA	0.26623	0.00893425
seq-rs5380-SP	NA	NA	NA	NA	0.08577	0.0678296
seq-rs5426-SP	jcf7190000011559	9456	PSME_34096	psme_t095856|m.57713	0.10917	0.0046977
seq-rs5514-SP	NA	NA	NA	NA	0.0636	0.0046977
seq-rs5857-SP	NA	NA	NA	NA	0.08299	0.0046977
seq-rs6085-SP	NA	NA	NA	NA	0.07692	0.0046977
seq-rs6651-SP	NA	NA	NA	NA	0.09711	0.00509996
seq-rs6809-SP	NA	NA	NA	NA	0.08969	0.0046977
seq-rs6956-SP	NA	NA	NA	NA	0.09283	0.0046977
seq-rs7306-SP	NA	NA	NA	NA	0.07424	0.0046977
seq-rs7315-SP	NA	NA	NA	NA	0.07755	0.00670721
seq-rs9084-SP	NA	NA	NA	NA	0.06992	0.00471119
seq-rs7574-SP	NA	NA	NA	NA	0.0749	0.0046977
seq-rs7696-SP	NA	NA	NA	NA	0.06667	0.0046977
seq-rs8044-SP	NA	NA	NA	NA	0.06875	0.0046977
seq-rs8843-SP	NA	NA	NA	NA	0.12108	0.00663217
seq-rs9028-SP	NA	NA	NA	NA	0.1102	0.0046977
seq-rs9159-SP	NA	NA	NA	NA	0.08571	0.0318204
seq-rs9268-SP	jcf7190000189901	49571	NA	NA	0.09336	0.0046977
seq-rs12204-SP	NA	NA	NA	NA	0.05625	0.0269028
seq-rs9632-SP	jcf7190000052634	316575	NA	NA	0.07287	0.0179519
seq-rs9715-SP	NA	NA	NA	NA	0.05823	0.0046977
seq-rs10075-SP	NA	NA	NA	NA	0.09227	0.0046977
seq-rs13080-SP	NA	NA	NA	NA	0.07328	0.040235
seq-rs10300-SP	jcf7190000147879	424788	NA	NA	0.07965	0.0046977
seq-rs10419-SP	NA	NA	NA	NA	0.09073	0.0046977
seq-rs10903-SP	NA	NA	NA	NA	0.06327	0.00884551
seq-rs11082-SP	NA	NA	NA	NA	0.05691	0.00500693
seq-rs11303-SP	NA	NA	NA	NA	0.08884	0.0046977
seq-rs11911-SP	NA	NA	NA	NA	0.1	0.0046977
seq-rs12222-SP	NA	NA	NA	NA	0.05365	0.0274484
seq-rs12321-SP	NA	NA	NA	NA	0.07173	0.00830158
seq-rs12362-SP	NA	NA	NA	NA	0.14747	0.0711114
seq-rs12366-SP	NA	NA	NA	NA	0.11458	0.0046977
seq-rs12616-SP	NA	NA	NA	NA	0.07054	0.0389053
seq-rs12779-SP	NA	NA	NA	NA	0.08263	0.0046977
seq-rs16368-SP	NA	NA	NA	NA	0.09031	0.00485727
seq-rs13324-SP	NA	NA	NA	NA	0.12277	0.0136451
seq-rs13849-SP	NA	NA	NA	NA	0.08776	0.0046977
seq-rs13899-SP	NA	NA	NA	NA	0.09556	0.0046977
seq-rs14003-SP	NA	NA	NA	NA	0.11947	0.00507597
seq-rs18324-SP	NA	NA	NA	NA	0.07479	0.0206186
seq-rs14193-SP	NA	NA	NA	NA	0.09251	0.0046977
seq-rs14416-SP	NA	NA	NA	NA	0.06379	0.0046977
seq-rs14774-SP	NA	NA	NA	NA	0.06751	0.0046977
seq-rs15590-SP	NA	NA	NA	NA	0.05882	0.0046977
seq-rs16085-SP	NA	NA	NA	NA	0.07543	0.0046977
seq-rs16323-SP	NA	NA	NA	NA	0.06122	0.0046977
seq-rs21120-SP	NA	NA	NA	NA	0.0692	0.0667023
seq-rs16491-SP	jcf7190000013424	275925	NA	psme_t038876|m.26698	0.07269	0.0046977
seq-rs16636-SP	NA	NA	NA	NA	0.06078	0.0121945
seq-rs16755-SP	NA	NA	NA	NA	0.07883	0.0046977
seq-rs16781-SP	NA	NA	NA	NA	0.0913	0.0046977
seq-rs17012-SP	jcf7190000011076	284483	NA	NA	0.0819	0.00574393
seq-rs17168-SP	NA	NA	NA	NA	0.0641	0.0046977
seq-rs17246-SP	NA	NA	NA	NA	0.10042	0.00551408
seq-rs17293-SP	NA	NA	NA	NA	0.0815	0.0207433
seq-rs17312-SP	NA	NA	NA	NA	0.07906	0.0046977
seq-rs17313-SP	NA	NA	NA	NA	0.0523	0.0046977
seq-rs17506-SP	NA	NA	NA	NA	0.12083	0.00712476
seq-rs17732-SP	NA	NA	NA	NA	0.07511	0.00471119
seq-rs17735-SP	NA	NA	NA	NA	0.0562	0.0046977
seq-rs18043-SP	NA	NA	NA	NA	0.07341	0.0046977
seq-rs18438-SP	NA	NA	NA	NA	0.08367	0.0046977
seq-rs18561-SP	NA	NA	NA	NA	0.06867	0.0046977
seq-rs18582-SP	NA	NA	NA	NA	0.11674	0.0046977
seq-rs18606-SP	NA	NA	NA	NA	0.07872	0.0046977
seq-rs23988-SP	NA	NA	NA	NA	0.066	0.0405799
seq-rs18750-SP	NA	NA	NA	NA	0.08714	0.0284104
seq-rs18775-SP	NA	NA	NA	NA	0.07725	0.0046977
seq-rs18787-SP	jcf7190000020857	373755	PSME_35951	psme_t011377|m.24950	0.07143	0.0046977
seq-rs19123-SP	NA	NA	NA	NA	0.05021	0.0046977
seq-rs24696-SP	jcf7190000002937	203655	NA	NA	0.05747	0.0981468
seq-rs19366-SP	NA	NA	NA	NA	0.06473	0.00525385
seq-rs19679-SP	NA	NA	NA	NA	0.13699	0.0284104
seq-rs19689-SP	jcf7190000039055	56312	PSME_05195	psme_t014728|m.32663	0.11157	0.0046977
seq-rs25632-SP	NA	NA	NA	NA	0.06818	0.0430436
seq-rs19991-SP	NA	NA	NA	NA	0.06151	0.00551408
seq-rs21157-SP	NA	NA	NA	NA	0.08333	0.0046977
seq-rs21176-SP	NA	NA	NA	NA	0.0898	0.0046977
seq-rs21418-SP	NA	NA	NA	NA	0.09325	0.0046977
seq-rs21419-SP	NA	NA	NA	NA	0.07407	0.0076508
seq-rs21533-SP	NA	NA	NA	NA	0.06568	0.0227383
seq-rs21626-SP	NA	NA	NA	NA	0.15991	0.021953
seq-rs21754-SP	NA	NA	NA	NA	0.07883	0.0196139
seq-rs21987-SP	NA	NA	NA	NA	0.09149	0.0046977
seq-rs22407-SP	NA	NA	NA	NA	0.10046	0.0046977
seq-rs22529-SP	NA	NA	NA	NA	0.06641	0.0046977
seq-rs22694-SP	NA	NA	NA	NA	0.06987	0.00487968
seq-rs22720-SP	NA	NA	NA	NA	0.0572	0.0837176
seq-rs22853-SP	NA	NA	NA	NA	0.13216	0.0470464
seq-rs23261-SP	NA	NA	NA	NA	0.09865	0.0046977
seq-rs23322-SP	jcf7190000039325	481920	NA	NA	0.12946	0.0046977
seq-rs23324-SP	jcf7190000039325	481958	NA	NA	0.08155	0.0046977
seq-rs23740-SP	NA	NA	NA	NA	0.07576	0.0415353
seq-rs23970-SP	jcf7190000002768	118780	NA	NA	0.05469	0.0046977
seq-rs24323-SP	NA	NA	NA	NA	0.08333	0.00488098
seq-rs24716-SP	NA	NA	NA	NA	0.16164	0.0046977
seq-rs32592-SP	NA	NA	NA	NA	0.09459	0.018349
seq-rs25321-SP	NA	NA	NA	NA	0.10823	0.0046977
seq-rs25434-SP	NA	NA	NA	NA	0.07917	0.00579014
seq-rs25578-SP	NA	NA	NA	NA	0.12385	0.0046977
seq-rs25718-SP	jcf7190000127483	165931	NA	NA	0.11688	0.0046977
seq-rs25811-SP	NA	NA	NA	NA	0.052	0.0046977
seq-rs26044-SP	NA	NA	NA	NA	0.13034	0.0336055
seq-rs26218-SP	NA	NA	NA	NA	0.08085	0.0046977
seq-rs27325-SP	NA	NA	NA	NA	0.08991	0.0046977
seq-rs27356-SP	NA	NA	NA	NA	0.10135	0.0046977
seq-rs28253-SP	NA	NA	NA	NA	0.09664	0.0046977
seq-rs28396-SP	NA	NA	NA	NA	0.10156	0.0046977
seq-rs28456-SP	jcf7190000049217	314670	NA	NA	0.05342	0.00488098
seq-rs28594-SP	jcf7190000090452	222668	NA	NA	0.0625	0.0046977
seq-rs28990-SP	NA	NA	NA	NA	0.05085	0.0046977
seq-rs29037-SP	NA	NA	NA	NA	0.07991	0.0233557
seq-rs29274-SP	jcf7190000013540	1488200	NA	NA	0.09639	0.0046977
seq-rs29453-SP	NA	NA	NA	NA	0.10526	0.0046977
seq-rs29499-SP	NA	NA	NA	NA	0.0813	0.0046977
seq-rs29614-SP	NA	NA	NA	NA	0.05894	0.0046977
seq-rs29862-SP	NA	NA	NA	NA	0.05967	0.0046977
seq-rs30136-SP	NA	NA	NA	NA	0.08696	0.0046977
seq-rs30155-SP	NA	NA	NA	NA	0.09607	0.0046977
seq-rs39060-SP	NA	NA	NA	NA	0.08811	0.0346149
seq-rs30186-SP	NA	NA	NA	NA	0.15138	0.0046977
seq-rs39264-SP	NA	NA	NA	NA	0.09227	0.0046977
seq-rs30586-SP	NA	NA	NA	NA	0.05622	0.0046977
seq-rs30613-SP	NA	NA	NA	NA	0.0689	0.0046977
seq-rs30627-SP	NA	NA	NA	NA	0.06746	0.0046977
seq-rs30958-SP	NA	NA	NA	NA	0.06897	0.0046977
seq-rs31112-SP	NA	NA	NA	NA	0.11111	0.00604419
seq-rs31168-SP	NA	NA	NA	NA	0.10331	0.0377848
seq-rs31302-SP	NA	NA	NA	NA	0.07677	0.0046977
seq-rs31475-SP	NA	NA	NA	NA	0.05069	0.0046977
seq-rs40896-SP	NA	NA	NA	NA	0.07576	0.0185386
seq-rs32191-SP	NA	NA	NA	NA	0.05578	0.0046977
seq-rs42156-SP	NA	NA	NA	NA	0.06009	0.0046977
seq-rs32650-SP	NA	NA	NA	NA	0.06667	0.0872283
seq-rs42408-SP	NA	NA	NA	NA	0.09829	0.0306879
seq-rs33378-SP	jcf7190000154777	276133	NA	NA	0.05598	0.0046977
seq-rs33535-SP	NA	NA	NA	NA	0.07522	0.0046977
seq-rs33691-SP	NA	NA	NA	NA	0.06494	0.0046977
seq-rs33998-SP	NA	NA	NA	NA	0.09504	0.0046977
seq-rs34462-SP	jcf7190000078176	298637	NA	NA	0.06627	0.0046977
seq-rs34708-SP	NA	NA	NA	NA	0.05754	0.0238131
seq-rs34998-SP	NA	NA	NA	NA	0.14027	0.0046977
seq-rs35072-SP	jcf7190000019028	1188488	NA	NA	0.086	0.0046977
seq-rs35321-SP	NA	NA	NA	NA	0.05967	0.0046977
seq-rs35615-SP	NA	NA	NA	NA	0.11638	0.0046977
seq-rs35764-SP	NA	NA	NA	NA	0.06596	0.00607393
seq-rs35833-SP	NA	NA	NA	NA	0.09705	0.00661764
seq-rs35855-SP	NA	NA	NA	NA	0.07819	0.0678296
seq-rs35865-SP	NA	NA	NA	NA	0.05061	0.0046977
seq-rs35911-SP	NA	NA	NA	NA	0.08921	0.0046977
seq-rs35939-SP	NA	NA	NA	NA	0.05357	0.00479489
seq-rs36483-SP	NA	NA	NA	NA	0.0752	0.0046977
seq-rs37264-SP	NA	NA	NA	NA	0.05932	0.0046977
seq-rs37349-SP	NA	NA	NA	NA	0.072	0.00507418
seq-rs37515-SP	NA	NA	NA	NA	0.06707	0.00786032
seq-rs37767-SP	NA	NA	NA	NA	0.07663	0.0046977
seq-rs38090-SP	NA	NA	NA	NA	0.13556	0.0046977
seq-rs38140-SP	NA	NA	NA	NA	0.09483	0.0046977
seq-rs38222-SP	NA	NA	NA	NA	0.10987	0.00523434
seq-rs38620-SP	NA	NA	NA	NA	0.12054	0.0046977
seq-rs39083-SP	NA	NA	NA	NA	0.06917	0.0046977
seq-rs39331-SP	NA	NA	NA	NA	0.09283	0.0046977
seq-rs39355-SP	NA	NA	NA	NA	0.10959	0.0046977
seq-rs39373-SP	NA	NA	NA	NA	0.05439	0.00519398
seq-rs51204-SP	NA	NA	NA	NA	0.09534	0.0046977
seq-rs39813-SP	NA	NA	NA	NA	0.09442	0.0046977
seq-rs39890-SP	NA	NA	NA	NA	0.11135	0.0046977
seq-rs39957-SP	NA	NA	NA	NA	0.10213	0.0046977
seq-rs40157-SP	jcf7190000043176	126448	NA	NA	0.06151	0.0046977
seq-rs40207-SP	NA	NA	NA	NA	0.06531	0.0046977
seq-rs40237-SP	NA	NA	NA	NA	0.05144	0.0046977
seq-rs52140-SP	NA	NA	NA	NA	0.06276	0.0878397
seq-rs40293-SP	NA	NA	NA	NA	0.10917	0.0216994
seq-rs40589-SP	NA	NA	NA	NA	0.09031	0.00521727
seq-rs40667-SP	NA	NA	NA	NA	0.0728	0.00604419
seq-rs40748-SP	jcf7190000005733	110882	NA	NA	0.07531	0.0046977
seq-rs40784-SP	NA	NA	NA	NA	0.08025	0.00705293
seq-rs40916-SP	NA	NA	NA	NA	0.1	0.0046977
seq-rs41099-SP	NA	NA	NA	NA	0.06992	0.0046977
seq-rs41168-SP	NA	NA	NA	NA	0.10924	0.0407863
seq-rs41200-SP	NA	NA	NA	NA	0.10043	0.0046977
seq-rs41337-SP	NA	NA	NA	NA	0.09677	0.00820432
seq-rs42231-SP	NA	NA	NA	NA	0.06561	0.0046977
seq-rs42705-SP	NA	NA	NA	NA	0.16136	0.0802416
seq-rs42838-SP	jcf7190000050515	99301	NA	NA	0.10905	0.0359366
seq-rs43208-SP	NA	NA	NA	NA	0.1	0.0046977
seq-rs43450-SP	NA	NA	NA	NA	0.10407	0.0046977
seq-rs56148-SP	NA	NA	NA	NA	0.05731	0.0046977
seq-rs56640-SP	NA	NA	NA	NA	0.07692	0.0196139
seq-rs43986-SP	NA	NA	NA	NA	0.08798	0.0046977
seq-rs56748-SP	NA	NA	NA	NA	0.0551	0.0559301
seq-rs44083-SP	NA	NA	NA	NA	0.05388	0.0046977
seq-rs44107-SP	NA	NA	NA	NA	0.08498	0.0046977
seq-rs44229-SP	NA	NA	NA	NA	0.1127	0.0046977
seq-rs44431-SP	jcf7190000041410	64471	PSME_06220	NA	0.10042	0.0046977
seq-rs44617-SP	jcf7190000029314	587400	PSME_41274	psme_t120370|m.42020	0.10619	0.0046977
seq-rs44902-SP	NA	NA	NA	NA	0.13122	0.0046977
seq-rs44954-SP	NA	NA	NA	NA	0.09149	0.0046977
seq-rs44956-SP	NA	NA	NA	NA	0.07479	0.0046977
seq-rs44997-SP	jcf7190000020052	121254	NA	NA	0.08444	0.00479489
seq-rs45061-SP	NA	NA	NA	NA	0.06371	0.00492381
seq-rs45466-SP	NA	NA	NA	NA	0.05918	0.0046977
seq-rs45719-SP	jcf7190000065409	2904	NA	NA	0.08367	0.0046977
seq-rs45751-SP	NA	NA	NA	NA	0.05488	0.0479604
seq-rs46101-SP	NA	NA	NA	NA	0.05208	0.0046977
seq-rs46172-SP	NA	NA	NA	NA	0.07292	0.0046977
seq-rs46182-SP	NA	NA	NA	NA	0.06827	0.0046977
seq-rs46192-SP	jcf7190000159109	462233	NA	NA	0.08017	0.0046977
seq-rs46281-SP	NA	NA	NA	NA	0.066	0.0897722
seq-rs46496-SP	NA	NA	NA	NA	0.07296	0.00479489
seq-rs46918-SP	NA	NA	NA	NA	0.05929	0.0046977
seq-rs47247-SP	NA	NA	NA	NA	0.06522	0.0046977
seq-rs47296-SP	NA	NA	NA	NA	0.1047	0.0046977
seq-rs47801-SP	NA	NA	NA	NA	0.06538	0.0046977
seq-rs47847-SP	NA	NA	NA	NA	0.0558	0.0046977
seq-rs48283-SP	jcf7190000106369	104803	NA	NA	0.09483	0.0046977
seq-rs48667-SP	NA	NA	NA	NA	0.0935	0.0046977
seq-rs48682-SP	NA	NA	NA	NA	0.06627	0.0046977
seq-rs49124-SP	NA	NA	NA	NA	0.08114	0.0046977
seq-rs49357-SP	NA	NA	NA	NA	0.06	0.0046977
seq-rs50278-SP	NA	NA	NA	NA	0.06596	0.0046977
seq-rs50895-SP	NA	NA	NA	NA	0.06042	0.0046977
seq-rs51306-SP	jcf7190000037691	470427	NA	NA	0.07778	0.0046977
seq-rs51428-SP	NA	NA	NA	NA	0.05714	0.0046977
seq-rs51530-SP	jcf7190000012898	31131	NA	NA	0.06769	0.0046977
seq-rs51561-SP	NA	NA	NA	NA	0.07642	0.00587192
seq-rs52159-SP	NA	NA	NA	NA	0.12245	0.0046977
seq-rs52208-SP	NA	NA	NA	NA	0.05871	0.0742658
seq-rs52280-SP	NA	NA	NA	NA	0.10879	0.0225753
seq-rs52766-SP	NA	NA	NA	NA	0.08798	0.0136451
seq-rs53265-SP	jcf7190000014604	607851	NA	NA	0.10352	0.0163642
seq-rs53321-SP	NA	NA	NA	NA	0.05628	0.0046977
seq-rs53537-SP	jcf7190000086365	159538	NA	NA	0.09388	0.0046977
seq-rs68628-SP	jcf7190000001616	343352	PSME_48450	psme_t015909|m.16454	0.06464	0.00617731
seq-rs53747-SP	NA	NA	NA	NA	0.08333	0.0046977
seq-rs53935-SP	NA	NA	NA	NA	0.08135	0.0046977
seq-rs54059-SP	NA	NA	NA	NA	0.06102	0.0046977
seq-rs69480-SP	jcf7190000002229	1313749	NA	NA	0.05691	0.00579014
seq-rs54697-SP	NA	NA	NA	NA	0.11184	0.0046977
seq-rs54764-SP	NA	NA	NA	NA	0.0874	0.0046977
seq-rs55794-SP	NA	NA	NA	NA	0.08071	0.0046977
seq-rs55964-SP	NA	NA	NA	NA	0.0917	0.0046977
seq-rs55996-SP	NA	NA	NA	NA	0.08761	0.0046977
seq-rs56319-SP	NA	NA	NA	NA	0.10965	0.0046977
seq-rs56791-SP	NA	NA	NA	NA	0.09958	0.0046977
seq-rs57136-SP	NA	NA	NA	NA	0.06371	0.0046977
seq-rs57178-SP	NA	NA	NA	NA	0.09829	0.0046977
seq-rs57602-SP	NA	NA	NA	NA	0.10573	0.0046977
seq-rs58576-SP	NA	NA	NA	NA	0.11325	0.0046977
seq-rs58619-SP	jcf7190000024306	1519613	NA	NA	0.08986	0.0173128
seq-rs59300-SP	NA	NA	NA	NA	0.06222	0.00596909
seq-rs59513-SP	NA	NA	NA	NA	0.09289	0.0046977
seq-rs79464-SP	NA	NA	NA	NA	0.05323	0.0208621
seq-rs82572-SP	NA	NA	NA	NA	0.07432	0.086731
seq-rs87312-SP	NA	NA	NA	NA	0.07874	0.0046977
seq-rs89004-SP	NA	NA	NA	NA	0.07399	0.0046977
