# Supplementary material for: Dissecting the Polygenic Basis of Cold Adaptation Using Genome-Wide Association of Traits and Environmental Data in Douglas-fir
Source: Genes (Basel). 2021 Jan 18;12(1):110. doi: 10.3390/genes12010110 (PMC7831106; doi:10.3390/genes12010110)
Supplement: Supplementary file 1 [file genes-12-00110-s001.zip › TableS6_Genes.xlsx]

## Sheet: Sheet1
De La Torre et al. 2021. Genes.
Table S6. Results of the multivariate GEA analyses using Redundancy analysis (RDA) in Vegan R package. Variables include the environmental variable
and the associated marker (SNP), scaffold ID, scaffold position (pos), transcript ID, gene ID, exon ID, minor allele frequency (MAF), correlation.
Variable	SNP	scaffold	pos	transcript	gene	exon	MAF	correlation
PAS	seq-rs356-DF	jcf7190000000819	195170	psme_t035576|m.77901	PSME_33646	PSME_33646.exon2	0.07678	0.282587
PAS	seq-rs40748-SP	jcf7190000005733	110882	.	.	.	0.07531	0.311505
PAS	seq-rs3712-DF	jcf7190000006911	195977	.	.	.	0.31197	0.188244
PAS	seq-rs51530-SP	jcf7190000012898	31131	.	.	.	0.06769	0.318316
PAS	seq-rs16491-SP	jcf7190000013424	275925	psme_t038876|m.26698	.	.	0.07269	0.316146
PAS	seq-rs29274-SP	jcf7190000013540	1488200	.	.	.	0.09639	0.331936
PAS	seq-rs8789-DF	jcf7190000018143	433022	psme_t015804|m.13524	.	.	0.0463	0.205285
PAS	seq-rs8920-DF	jcf7190000018453	112716	psme_t033917|m.10479	PSME_30516	PSME_30516.exon4	0.11508	0.232447
PAS	seq-rs8931-DF	jcf7190000018472	23049	psme_t031135|m.51675	PSME_46305	PSME_46305.exon2	0.26549	0.200517
PAS	seq-rs35072-SP	jcf7190000019028	1188488	.	.	.	0.086	0.271691
PAS	seq-rs44997-SP	jcf7190000020052	121254	.	.	.	0.08444	0.342596
PAS	seq-rs18787-SP	jcf7190000020857	373755	psme_t011377|m.24950	PSME_35951	PSME_35951.exon10	0.07143	0.292046
PAS	seq-rs58619-SP	jcf7190000024306	1519613	.	.	.	0.08986	0.310574
PAS	seq-rs12958-DF	jcf7190000029057	13665	psme_t000496|m.45124	.	.	0.13525	0.259978
PAS	seq-rs44617-SP	jcf7190000029314	587400	psme_t120370|m.42020	PSME_41274	PSME_41274.exon3	0.10619	0.302207
PAS	seq-rs13097-DF	jcf7190000029476	129539	.	PSME_41367	PSME_41367.exon1	0.32974	0.243651
PAS	seq-rs13704-DF	jcf7190000031257	54222	.	PSME_42263	PSME_42263.exon1	0.25494	0.22794
PAS	seq-rs13705-DF	jcf7190000031257	54250	.	PSME_42263	PSME_42263.exon1	0.26575	0.201955
PAS	seq-rs14965-DF	jcf7190000035184	365486	psme_t023369|m.33591	PSME_03186	PSME_03186.exon6	0.04613	0.24757
PAS	seq-rs15078-DF	jcf7190000035535	77681	.	PSME_42799	PSME_42799.exon2	0.01301	0.230633
PAS	seq-rs15440-DF	jcf7190000036587	18088	psme_t037111|m.22696	.	.	0.01115	0.290493
PAS	seq-rs15748-DF	jcf7190000037640	179543	.	.	.	0.01667	0.296071
PAS	seq-rs51306-SP	jcf7190000037691	470427	.	.	.	0.07778	0.239278
PAS	seq-rs19689-SP	jcf7190000039055	56312	psme_t014728|m.32663	PSME_05195	PSME_05195.exon5	0.11157	0.339087
PAS	seq-rs23322-SP	jcf7190000039325	481920	.	.	.	0.12946	0.241426
PAS	seq-rs23324-SP	jcf7190000039325	481958	.	.	.	0.08155	0.241945
PAS	seq-rs44431-SP	jcf7190000041410	64471	.	PSME_06220	PSME_06220.exon1	0.10042	0.348622
PAS	seq-rs40157-SP	jcf7190000043176	126448	.	.	.	0.06151	0.231068
PAS	seq-rs28456-SP	jcf7190000049217	314670	.	.	.	0.05342	0.249719
PAS	seq-rs45719-SP	jcf7190000065409	2904	.	.	.	0.08367	0.279223
PAS	seq-rs53537-SP	jcf7190000086365	159538	.	.	.	0.09388	0.346112
PAS	seq-rs28594-SP	jcf7190000090452	222668	.	.	.	0.0625	0.262128
PAS	seq-rs48283-SP	jcf7190000106369	104803	.	.	.	0.09483	0.291358
PAS	seq-rs25718-SP	jcf7190000127483	165931	.	.	.	0.11688	0.367785
PAS	seq-rs10300-SP	jcf7190000147879	424788	.	.	.	0.07965	0.291418
PAS	seq-rs46192-SP	jcf7190000159109	462233	.	.	.	0.08017	0.327298
PAS	seq-rs9268-SP	jcf7190000189901	49571	.	.	.	0.09336	0.295854
PAS	seq-rs49101-SP	jcf7190000215085	54017	.	.	.	0.04959	0.273588
PAS	seq-rs10075-SP	.	.	.	.	.	0.09227	0.253678
PAS	seq-rs10419-SP	.	.	.	.	.	0.09073	0.317819
PAS	seq-rs11303-SP	.	.	.	.	.	0.08884	0.316063
PAS	seq-rs11911-SP	.	.	.	.	.	0.1	0.325492
PAS	seq-rs12366-SP	.	.	.	.	.	0.11458	0.273025
PAS	seq-rs12779-SP	.	.	.	.	.	0.08263	0.282293
PAS	seq-rs13080-SP	.	.	.	.	.	0.07328	0.288452
PAS	seq-rs13324-SP	.	.	.	.	.	0.12277	0.296813
PAS	seq-rs13849-SP	.	.	.	.	.	0.08776	0.307917
PAS	seq-rs13899-SP	.	.	.	.	.	0.09556	0.293724
PAS	seq-rs14193-SP	.	.	.	.	.	0.09251	0.356872
PAS	seq-rs14774-SP	.	.	.	.	.	0.06751	0.295358
PAS	seq-rs15590-SP	.	.	.	.	.	0.05882	0.267673
PAS	seq-rs16085-SP	.	.	.	.	.	0.07543	0.248504
PAS	seq-rs16323-SP	.	.	.	.	.	0.06122	0.270428
PAS	seq-rs16368-SP	.	.	.	.	.	0.09031	0.278345
PAS	seq-rs16636-SP	.	.	.	.	.	0.06078	0.276844
PAS	seq-rs16755-SP	.	.	.	.	.	0.07883	0.317317
PAS	seq-rs17168-SP	.	.	.	.	.	0.0641	0.271284
PAS	seq-rs17312-SP	.	.	.	.	.	0.07906	0.282327
PAS	seq-rs17313-SP	.	.	.	.	.	0.0523	0.255108
PAS	seq-rs17506-SP	.	.	.	.	.	0.12083	0.212024
PAS	seq-rs17639-SP	.	.	.	.	.	0.04979	0.260293
PAS	seq-rs17732-SP	.	.	.	.	.	0.07511	0.336928
PAS	seq-rs17735-SP	.	.	.	.	.	0.0562	0.260689
PAS	seq-rs18043-SP	.	.	.	.	.	0.07341	0.30025
PAS	seq-rs1828-SP	.	.	.	.	.	0.07551	0.307386
PAS	seq-rs18324-SP	.	.	.	.	.	0.07479	0.300938
PAS	seq-rs1835-SP	.	.	.	.	.	0.10684	0.324745
PAS	seq-rs18438-SP	.	.	.	.	.	0.08367	0.332762
PAS	seq-rs18561-SP	.	.	.	.	.	0.06867	0.273634
PAS	seq-rs1858-SP	.	.	.	.	.	0.05263	0.263421
PAS	seq-rs18582-SP	.	.	.	.	.	0.11674	0.311884
PAS	seq-rs18606-SP	.	.	.	.	.	0.07872	0.321865
PAS	seq-rs19123-SP	.	.	.	.	.	0.05021	0.280719
PAS	seq-rs19366-SP	.	.	.	.	.	0.06473	0.238175
PAS	seq-rs19679-SP	.	.	.	.	.	0.13699	0.256118
PAS	seq-rs1996-SP	.	.	.	.	.	0.0819	0.315367
PAS	seq-rs19991-SP	.	.	.	.	.	0.06151	0.276509
PAS	seq-rs21120-SP	.	.	.	.	.	0.0692	0.258226
PAS	seq-rs21157-SP	.	.	.	.	.	0.08333	0.324932
PAS	seq-rs21176-SP	.	.	.	.	.	0.0898	0.33368
PAS	seq-rs2132-SP	.	.	.	.	.	0.07021	0.279993
PAS	seq-rs21418-SP	.	.	.	.	.	0.09325	0.342367
PAS	seq-rs21754-SP	.	.	.	.	.	0.07883	0.313803
PAS	seq-rs219-SP	.	.	.	.	.	0.12217	0.26368
PAS	seq-rs22315-SP	.	.	.	.	.	0.03419	0.241554
PAS	seq-rs22407-SP	.	.	.	.	.	0.10046	0.344318
PAS	seq-rs22694-SP	.	.	.	.	.	0.06987	0.299422
PAS	seq-rs22720-SP	.	.	.	.	.	0.0572	0.2851
PAS	seq-rs22748-SP	.	.	.	.	.	0.04393	0.208088
PAS	seq-rs2373-SP	.	.	.	.	.	0.08025	0.297242
PAS	seq-rs23740-SP	.	.	.	.	.	0.07576	0.332065
PAS	seq-rs24323-SP	.	.	.	.	.	0.08333	0.270276
PAS	seq-rs24716-SP	.	.	.	.	.	0.16164	0.33662
PAS	seq-rs2496-SP	.	.	.	.	.	0.0885	0.324999
PAS	seq-rs25321-SP	.	.	.	.	.	0.10823	0.349581
PAS	seq-rs25434-SP	.	.	.	.	.	0.07917	0.308319
PAS	seq-rs25578-SP	.	.	.	.	.	0.12385	0.329994
PAS	seq-rs26044-SP	.	.	.	.	.	0.13034	0.22649
PAS	seq-rs26218-SP	.	.	.	.	.	0.08085	0.257446
PAS	seq-rs27325-SP	.	.	.	.	.	0.08991	0.31678
PAS	seq-rs27356-SP	.	.	.	.	.	0.10135	0.36768
PAS	seq-rs2781-SP	.	.	.	.	.	0.13158	0.294063
PAS	seq-rs28077-SP	.	.	.	.	.	0.15455	0.216482
PAS	seq-rs28253-SP	.	.	.	.	.	0.09664	0.293822
PAS	seq-rs28396-SP	.	.	.	.	.	0.10156	0.32676
PAS	seq-rs28990-SP	.	.	.	.	.	0.05085	0.284769
PAS	seq-rs29453-SP	.	.	.	.	.	0.10526	0.311649
PAS	seq-rs29499-SP	.	.	.	.	.	0.0813	0.300515
PAS	seq-rs29862-SP	.	.	.	.	.	0.05967	0.249674
PAS	seq-rs30000-SP	.	.	.	.	.	0.03373	0.254901
PAS	seq-rs30136-SP	.	.	.	.	.	0.08696	0.318954
PAS	seq-rs30155-SP	.	.	.	.	.	0.09607	0.322046
PAS	seq-rs30186-SP	.	.	.	.	.	0.15138	0.337136
PAS	seq-rs30586-SP	.	.	.	.	.	0.05622	0.25402
PAS	seq-rs30613-SP	.	.	.	.	.	0.0689	0.273445
PAS	seq-rs31302-SP	.	.	.	.	.	0.07677	0.296294
PAS	seq-rs32791-SP	.	.	.	.	.	0.04378	0.286934
PAS	seq-rs3330-SP	.	.	.	.	.	0.10699	0.353587
PAS	seq-rs33535-SP	.	.	.	.	.	0.07522	0.30861
PAS	seq-rs33691-SP	.	.	.	.	.	0.06494	0.292746
PAS	seq-rs33998-SP	.	.	.	.	.	0.09504	0.339087
PAS	seq-rs34708-SP	.	.	.	.	.	0.05754	0.238738
PAS	seq-rs34998-SP	.	.	.	.	.	0.14027	0.328838
PAS	seq-rs35321-SP	.	.	.	.	.	0.05967	0.275135
PAS	seq-rs35615-SP	.	.	.	.	.	0.11638	0.358018
PAS	seq-rs35833-SP	.	.	.	.	.	0.09705	0.310178
PAS	seq-rs35865-SP	.	.	.	.	.	0.05061	0.249328
PAS	seq-rs35911-SP	.	.	.	.	.	0.08921	0.30156
PAS	seq-rs35939-SP	.	.	.	.	.	0.05357	0.275948
PAS	seq-rs36483-SP	.	.	.	.	.	0.0752	0.305548
PAS	seq-rs373-SP	.	.	.	.	.	0.13136	0.347528
PAS	seq-rs37349-SP	.	.	.	.	.	0.072	0.298285
PAS	seq-rs37767-SP	.	.	.	.	.	0.07663	0.293992
PAS	seq-rs38090-SP	.	.	.	.	.	0.13556	0.376207
PAS	seq-rs38140-SP	.	.	.	.	.	0.09483	0.314751
PAS	seq-rs38222-SP	.	.	.	.	.	0.10987	0.314487
PAS	seq-rs3853-SP	.	.	.	.	.	0.07438	0.251167
PAS	seq-rs38620-SP	.	.	.	.	.	0.12054	0.285723
PAS	seq-rs38892-SP	.	.	.	.	.	0.04911	0.23988
PAS	seq-rs39060-SP	.	.	.	.	.	0.08811	0.256283
PAS	seq-rs39083-SP	.	.	.	.	.	0.06917	0.282876
PAS	seq-rs39129-SP	.	.	.	.	.	0.04072	0.272278
PAS	seq-rs39264-SP	.	.	.	.	.	0.09227	0.322696
PAS	seq-rs39331-SP	.	.	.	.	.	0.09283	0.303309
PAS	seq-rs39355-SP	.	.	.	.	.	0.10959	0.316545
PAS	seq-rs39813-SP	.	.	.	.	.	0.09442	0.294743
PAS	seq-rs39890-SP	.	.	.	.	.	0.11135	0.331429
PAS	seq-rs39957-SP	.	.	.	.	.	0.10213	0.251391
PAS	seq-rs4002-SP	.	.	.	.	.	0.02667	0.227655
PAS	seq-rs40207-SP	.	.	.	.	.	0.06531	0.277892
PAS	seq-rs40237-SP	.	.	.	.	.	0.05144	0.271832
PAS	seq-rs40589-SP	.	.	.	.	.	0.09031	0.275388
PAS	seq-rs40784-SP	.	.	.	.	.	0.08025	0.300095
PAS	seq-rs40896-SP	.	.	.	.	.	0.07576	0.281016
PAS	seq-rs40916-SP	.	.	.	.	.	0.1	0.33742
PAS	seq-rs41168-SP	.	.	.	.	.	0.10924	0.255907
PAS	seq-rs41200-SP	.	.	.	.	.	0.10043	0.312758
PAS	seq-rs4288-SP	.	.	.	.	.	0.06855	0.2974
PAS	seq-rs43450-SP	.	.	.	.	.	0.10407	0.310983
PAS	seq-rs43986-SP	.	.	.	.	.	0.08798	0.294623
PAS	seq-rs44229-SP	.	.	.	.	.	0.1127	0.331189
PAS	seq-rs44902-SP	.	.	.	.	.	0.13122	0.30851
PAS	seq-rs44954-SP	.	.	.	.	.	0.09149	0.299928
PAS	seq-rs45466-SP	.	.	.	.	.	0.05918	0.289757
PAS	seq-rs45590-SP	.	.	.	.	.	0.08858	0.225655
PAS	seq-rs45751-SP	.	.	.	.	.	0.05488	0.260073
PAS	seq-rs46101-SP	.	.	.	.	.	0.05208	0.254497
PAS	seq-rs46172-SP	.	.	.	.	.	0.07292	0.299592
PAS	seq-rs46918-SP	.	.	.	.	.	0.05929	0.269207
PAS	seq-rs47247-SP	.	.	.	.	.	0.06522	0.298249
PAS	seq-rs47296-SP	.	.	.	.	.	0.1047	0.329793
PAS	seq-rs473-SP	.	.	.	.	.	0.08787	0.252203
PAS	seq-rs4745-SP	.	.	.	.	.	0.08298	0.327819
PAS	seq-rs48667-SP	.	.	.	.	.	0.0935	0.346056
PAS	seq-rs48682-SP	.	.	.	.	.	0.06627	0.292106
PAS	seq-rs50278-SP	.	.	.	.	.	0.06596	0.301583
PAS	seq-rs50895-SP	.	.	.	.	.	0.06042	0.226123
PAS	seq-rs51204-SP	.	.	.	.	.	0.09534	0.339407
PAS	seq-rs51428-SP	.	.	.	.	.	0.05714	0.267869
PAS	seq-rs51561-SP	.	.	.	.	.	0.07642	0.31819
PAS	seq-rs52159-SP	.	.	.	.	.	0.12245	0.32421
PAS	seq-rs52766-SP	.	.	.	.	.	0.08798	0.280434
PAS	seq-rs53328-SP	.	.	.	.	.	0.04959	0.239241
PAS	seq-rs53747-SP	.	.	.	.	.	0.08333	0.321508
PAS	seq-rs53935-SP	.	.	.	.	.	0.08135	0.242875
PAS	seq-rs54697-SP	.	.	.	.	.	0.11184	0.289114
PAS	seq-rs54764-SP	.	.	.	.	.	0.0874	0.316713
PAS	seq-rs5514-SP	.	.	.	.	.	0.0636	0.297446
PAS	seq-rs55794-SP	.	.	.	.	.	0.08071	0.309194
PAS	seq-rs55964-SP	.	.	.	.	.	0.0917	0.311959
PAS	seq-rs55996-SP	.	.	.	.	.	0.08761	0.245062
PAS	seq-rs56319-SP	.	.	.	.	.	0.10965	0.336497
PAS	seq-rs566-SP	.	.	.	.	.	0.07054	0.297199
PAS	seq-rs56791-SP	.	.	.	.	.	0.09958	0.338245
PAS	seq-rs57136-SP	.	.	.	.	.	0.06371	0.25967
PAS	seq-rs57178-SP	.	.	.	.	.	0.09829	0.351424
PAS	seq-rs57602-SP	.	.	.	.	.	0.10573	0.345787
PAS	seq-rs584-SP	.	.	.	.	.	0.09322	0.324008
PAS	seq-rs58527-SP	.	.	.	.	.	0.04583	0.272373
PAS	seq-rs5857-SP	.	.	.	.	.	0.08299	0.310054
PAS	seq-rs58576-SP	.	.	.	.	.	0.11325	0.340855
PAS	seq-rs59216-SP	.	.	.	.	.	0.04694	0.247963
PAS	seq-rs6072-SP	.	.	.	.	.	0.06751	0.285824
PAS	seq-rs6085-SP	.	.	.	.	.	0.07692	0.311492
PAS	seq-rs61152-SP	.	.	.	.	.	0.10274	0.249277
PAS	seq-rs6651-SP	.	.	.	.	.	0.09711	0.243512
PAS	seq-rs6809-SP	.	.	.	.	.	0.08969	0.309302
PAS	seq-rs6956-SP	.	.	.	.	.	0.09283	0.327643
PAS	seq-rs7306-SP	.	.	.	.	.	0.07424	0.292661
PAS	seq-rs7315-SP	.	.	.	.	.	0.07755	0.24332
PAS	seq-rs7574-SP	.	.	.	.	.	0.0749	0.28665
PAS	seq-rs7633-SP	.	.	.	.	.	0.04762	0.26788
PAS	seq-rs7696-SP	.	.	.	.	.	0.06667	0.314721
PAS	seq-rs8044-SP	.	.	.	.	.	0.06875	0.268716
PAS	seq-rs82572-SP	.	.	.	.	.	0.07432	0.270704
PAS	seq-rs87312-SP	.	.	.	.	.	0.07874	0.265816
PAS	seq-rs8843-SP	.	.	.	.	.	0.12108	0.30964
PAS	seq-rs9028-SP	.	.	.	.	.	0.1102	0.317125
PAS	seq-rs9159-SP	.	.	.	.	.	0.08571	0.306968
SHM	seq-rs1630-DF	jcf7190000002943	131743	psme_t044417|m.5986	PSME_06985	PSME_06985.exon1	0.10236	0.190604
SHM	seq-rs2630-DF	jcf7190000004807	342040	psme_t001951|m.36068	.	.	0.44332	0.206803
SHM	seq-rs2638-DF	jcf7190000004807	755449	psme_t000500|m.61911	.	.	0.09811	0.238199
SHM	seq-rs17012-SP	jcf7190000011076	284483	.	.	.	0.0819	0.273725
SHM	seq-rs8183-DF	jcf7190000016640	371697	psme_t029659|m.51379	PSME_16143	PSME_16143.exon2	0.07386	0.242449
SHM	seq-rs8361-DF	jcf7190000017060	255103	.	.	.	0.07443	0.224501
SHM	seq-rs9808-DF	jcf7190000020497	193708	.	PSME_46911	PSME_46911.exon2	0.25595	0.205689
SHM	seq-rs13138-DF	jcf7190000029612	545442	.	.	.	0.25901	0.184378
SHM	seq-rs15366-DF	jcf7190000036381	507016	psme_t000345|m.77030	PSME_03820	PSME_03820.exon1	0.25977	0.215279
SHM	seq-rs15403-DF	jcf7190000036497	54339	psme_t002779|m.23867	.	.	0.01504	0.18416
SHM	seq-rs15818-DF	jcf7190000037905	551298	psme_t001435|m.70664	PSME_04517	PSME_04517.exon4	0.06654	0.20963
SHM	seq-rs16170-DF	jcf7190000038962	107662	psme_t000248|m.26149	PSME_05154	PSME_05154.exon10	0.05668	0.205688
SHM	seq-rs9632-SP	jcf7190000052634	316575	.	.	.	0.07287	0.310614
SHM	seq-rs34462-SP	jcf7190000078176	298637	.	.	.	0.06627	0.306202
SHM	seq-rs1142-SP	.	.	.	.	.	0.02823	0.304175
SHM	seq-rs1143-SP	.	.	.	.	.	0.02311	0.248739
SHM	seq-rs1311-SP	.	.	.	.	.	0.07983	0.307151
SHM	seq-rs13993-SP	.	.	.	.	.	0.0339	0.233791
SHM	seq-rs1660-SP	.	.	.	.	.	0.02361	0.242235
SHM	seq-rs16905-SP	.	.	.	.	.	0.02535	0.245909
SHM	seq-rs16928-SP	.	.	.	.	.	0.04955	0.238688
SHM	seq-rs18775-SP	.	.	.	.	.	0.07725	0.234907
SHM	seq-rs22529-SP	.	.	.	.	.	0.06641	0.274972
SHM	seq-rs23261-SP	.	.	.	.	.	0.09865	0.299832
SHM	seq-rs25278-SP	.	.	.	.	.	0.0303	0.272642
SHM	seq-rs26517-SP	.	.	.	.	.	0.04098	0.20249
SHM	seq-rs27121-SP	.	.	.	.	.	0.03992	0.244507
SHM	seq-rs28949-SP	.	.	.	.	.	0.02869	0.275535
SHM	seq-rs29037-SP	.	.	.	.	.	0.07991	0.344207
SHM	seq-rs29614-SP	.	.	.	.	.	0.05894	0.306095
SHM	seq-rs30232-SP	.	.	.	.	.	0.04839	0.244329
SHM	seq-rs30627-SP	.	.	.	.	.	0.06746	0.281842
SHM	seq-rs35571-SP	.	.	.	.	.	0.0186	0.306592
SHM	seq-rs37484-SP	.	.	.	.	.	0.022	0.212682
SHM	seq-rs40791-SP	.	.	.	.	.	0.14256	0.259782
SHM	seq-rs41099-SP	.	.	.	.	.	0.06992	0.270596
SHM	seq-rs4142-SP	.	.	.	.	.	0.03614	0.211239
SHM	seq-rs43208-SP	.	.	.	.	.	0.1	0.30698
SHM	seq-rs44107-SP	.	.	.	.	.	0.08498	0.269205
SHM	seq-rs44956-SP	.	.	.	.	.	0.07479	0.306272
SHM	seq-rs46182-SP	.	.	.	.	.	0.06827	0.276695
SHM	seq-rs46496-SP	.	.	.	.	.	0.07296	0.314226
SHM	seq-rs49357-SP	.	.	.	.	.	0.06	0.304726
SHM	seq-rs50439-SP	.	.	.	.	.	0.02254	0.218117
SHM	seq-rs51078-SP	.	.	.	.	.	0.04789	0.284462
SHM	seq-rs53732-SP	.	.	.	.	.	0.025	0.226331
SHM	seq-rs59513-SP	.	.	.	.	.	0.09289	0.295492
SHM	seq-rs59878-SP	.	.	.	.	.	0.03036	0.259823
SHM	seq-rs6806-SP	.	.	.	.	.	0.034	0.218359
SHM	seq-rs7763-SP	.	.	.	.	.	0.03319	0.206721
SHM	seq-rs8266-SP	.	.	.	.	.	0.01577	0.256468
SHM	seq-rs89004-SP	.	.	.	.	.	0.07399	0.305623
SHM	seq-rs919-SP	.	.	.	.	.	0.05819	0.239643
SHM	seq-rs9715-SP	.	.	.	.	.	0.05823	0.270986
TD	seq-rs34-DF	jcf7190000000122	479254	.	.	.	0.11194	0.283626
TD	seq-rs35-DF	jcf7190000000122	623956	.	.	.	0.03455	0.190147
TD	seq-rs38-DF	jcf7190000000122	934893	psme_t000722|m.76967	PSME_47504	PSME_47504.exon14	0.0316	0.322876
TD	seq-rs49-DF	jcf7190000000157	71870	.	.	.	0.01476	0.261701
TD	seq-rs61-DF	jcf7190000000198	1245886	psme_t000577|m.86445	PSME_09147	PSME_09147.exon14	0.01119	0.312934
TD	seq-rs351-DF	jcf7190000000810	289659	psme_t016254|m.16788	PSME_33643	.	0.06367	0.282772
TD	seq-rs352-DF	jcf7190000000810	289785	psme_t016254|m.16788	PSME_33643	PSME_33643.exon3	0.06367	0.282772
TD	seq-rs355-DF	jcf7190000000810	291974	psme_t016254|m.16788	PSME_33643	PSME_33643.exon11	0.05916	0.282772
TD	seq-rs452-DF	jcf7190000000995	780406	psme_t025074|m.28830	.	.	0.02583	0.230916
TD	seq-rs473-DF	jcf7190000001016	355401	.	PSME_00698	PSME_00698.exon2	0.01509	0.299532
TD	seq-rs656-DF	jcf7190000001371	181329	.	.	.	0.16923	0.208243
TD	seq-rs786-DF	jcf7190000001598	367205	psme_t008830|m.64904	.	.	0.01107	0.258113
TD	seq-rs822-DF	jcf7190000001670	367117	psme_t037513|m.5402	PSME_35769	PSME_35769.exon1	0.06157	0.222171
TD	seq-rs941-DF	jcf7190000001863	183724	psme_t017239|m.68713	.	.	0.01493	0.315543
TD	seq-rs1042-DF	jcf7190000001986	290791	psme_t056028|m.51103	PSME_39100	PSME_39100.exon1	0.01292	0.221672
TD	seq-rs1140-DF	jcf7190000002116	341286	psme_t009221|m.12297	PSME_40047	PSME_40047.exon1	0.01487	0.199567
TD	seq-rs1177-DF	jcf7190000002182	267986	psme_t136758|m.80592	PSME_40932	PSME_40932.exon2	0.01107	0.336434
TD	seq-rs1178-DF	jcf7190000002182	268178	.	PSME_40932	PSME_40932.exon2	0.01128	0.336434
TD	seq-rs1276-DF	jcf7190000002406	35712	.	.	.	0.01107	0.314197
TD	seq-rs1311-DF	jcf7190000002493	139262	psme_t004808|m.74889	.	.	0.01481	0.313844
TD	seq-rs1421-DF	jcf7190000002678	414368	psme_t006866|m.38330	PSME_42855	PSME_42855.exon2	0.01107	0.254043
TD	seq-rs1422-DF	jcf7190000002678	415494	psme_t006866|m.38330	PSME_42855	PSME_42855.exon3	0.01107	0.254043
TD	seq-rs1448-DF	jcf7190000002706	191050	psme_t026969|m.9851	.	.	0.38739	0.21938
TD	seq-rs1567-DF	jcf7190000002834	533455	.	.	.	0.01111	0.304798
TD	seq-rs1568-DF	jcf7190000002834	535117	.	.	.	0.02045	0.30132
TD	seq-rs1587-DF	jcf7190000002889	237540	psme_t004382|m.70102	.	.	0.08935	0.247959
TD	seq-rs1838-DF	jcf7190000003430	559169	psme_t005671|m.24080	.	.	0.17949	0.255264
TD	seq-rs1864-DF	jcf7190000003492	29458	psme_t004848|m.96585	PSME_11031	PSME_11031.exon2	0.12357	0.245145
TD	seq-rs1868-DF	jcf7190000003493	453727	psme_t012365|m.93818	PSME_11033	PSME_11033.exon7	0.01296	0.271491
TD	seq-rs2193-DF	jcf7190000004043	341186	psme_t045687|m.27026	PSME_16470	PSME_16470.exon2	0.01306	0.328885
TD	seq-rs2220-DF	jcf7190000004080	1539722	.	.	.	0.02282	0.270558
TD	seq-rs2231-DF	jcf7190000004092	733000	.	PSME_17355	PSME_17355.exon1	0.01685	0.280419
TD	seq-rs2239-DF	jcf7190000004104	729033	psme_t018225|m.16053	PSME_17369	PSME_17369.exon2	0.01476	0.315246
TD	seq-rs2413-DF	jcf7190000004496	722184	psme_t046348|m.58702	PSME_52473	PSME_52473.exon6	0.03891	0.345621
TD	seq-rs2430-DF	jcf7190000004531	435598	psme_t000921|m.36255	PSME_20459	PSME_20459.exon3	0.04833	0.282417
TD	seq-rs2449-DF	jcf7190000004553	707279	.	.	.	0.01852	0.355281
TD	seq-rs2490-DF	jcf7190000004648	258231	psme_t013923|m.93268	PSME_22328	.	0.07725	0.235769
TD	seq-rs2647-DF	jcf7190000004811	503208	psme_t006318|m.23148	.	.	0.25287	0.282021
TD	seq-rs2655-DF	jcf7190000004811	797479	psme_t032633|m.26818	.	.	0.12209	0.173789
TD	seq-rs2853-DF	jcf7190000005174	282792	psme_t011962|m.43757	PSME_26250	PSME_26250.exon8	0.23265	0.276406
TD	seq-rs2895-DF	jcf7190000005281	116546	.	.	.	0.02037	0.286619
TD	seq-rs2908-DF	jcf7190000005308	58725	.	PSME_27198	PSME_27198.exon3	0.0223	0.408772
TD	seq-rs2918-DF	jcf7190000005316	1333756	psme_t038460|m.63757	PSME_27219	PSME_27219.exon1	0.03875	0.390174
TD	seq-rs2971-DF	jcf7190000005396	335129	.	PSME_45982	PSME_45982.exon2	0.02602	0.326838
TD	seq-rs3023-DF	jcf7190000005504	215571	psme_t039967|m.5530	.	.	0.01493	0.237834
TD	seq-rs3203-DF	jcf7190000005784	659741	psme_t014250|m.93141	.	.	0.01107	0.232127
TD	seq-rs3204-DF	jcf7190000005788	416417	psme_t083354|m.60372	.	.	0.01661	0.36243
TD	seq-rs3207-DF	jcf7190000005791	840712	.	.	.	0.02642	0.372595
TD	seq-rs3287-DF	jcf7190000005969	238106	psme_t001093|m.25751	PSME_30964	PSME_30964.exon6	0.0203	0.287123
TD	seq-rs3331-DF	jcf7190000006090	989784	psme_t000798|m.46408	PSME_31058	PSME_31058.exon3	0.03333	0.237704
TD	seq-rs3337-DF	jcf7190000006096	6203	psme_t048843|m.34438	PSME_31062	PSME_31062.exon3	0.14122	0.204748
TD	seq-rs3604-DF	jcf7190000006651	1054452	.	.	.	0.01306	0.286873
TD	seq-rs3605-DF	jcf7190000006651	1073490	psme_t000629|m.19229	PSME_46413	PSME_46413.exon24	0.02214	0.363982
TD	seq-rs3634-DF	jcf7190000006764	223545	psme_t003984|m.17879	PSME_31370	PSME_31370.exon5	0.01705	0.318889
TD	seq-rs3820-DF	jcf7190000007225	24868	psme_t000366|m.95219	.	.	0.02974	0.292247
TD	seq-rs3983-DF	jcf7190000007673	326127	psme_t029839|m.101311	PSME_31968	PSME_31968.exon5	0.03208	0.181756
TD	seq-rs4040-DF	jcf7190000007852	112565	psme_t046056|m.21078	.	.	0.14015	0.218708
TD	seq-rs4285-DF	jcf7190000008470	711008	psme_t008142|m.74459	PSME_32494	PSME_32494.exon6	0.03172	0.292462
TD	seq-rs4433-DF	jcf7190000008816	197010	psme_t005660|m.18335	PSME_32617	PSME_32617.exon6	0.02407	0.336826
TD	seq-rs4587-DF	jcf7190000009071	986041	psme_t051410|m.56315	PSME_32719	PSME_32719.exon2	0.01504	0.306107
TD	seq-rs4739-DF	jcf7190000009347	267749	.	.	.	0.01296	0.30131
TD	seq-rs4740-DF	jcf7190000009347	268403	psme_t015315|m.16366	PSME_32793	PSME_32793.exon1	0.01111	0.305057
TD	seq-rs4742-DF	jcf7190000009347	268649	psme_t015315|m.16366	PSME_32793	PSME_32793.exon1	0.01111	0.305057
TD	seq-rs4750-DF	jcf7190000009354	526132	psme_t001092|m.19411	PSME_32799	PSME_32799.exon13	0.0206	0.374338
TD	seq-rs4786-DF	jcf7190000009427	1067755	.	PSME_32867	PSME_32867.exon5	0.01119	0.279201
TD	seq-rs4875-DF	jcf7190000009605	173805	psme_t011705|m.24934	.	.	0.01296	0.296797
TD	seq-rs4916-DF	jcf7190000009648	370018	psme_t019540|m.65922	.	.	0.06008	0.260468
TD	seq-rs5046-DF	jcf7190000009874	1523859	.	PSME_33220	PSME_33220.exon2	0.01107	0.255197
TD	seq-rs5073-DF	jcf7190000009943	9719	.	.	.	0.02214	0.347269
TD	seq-rs5188-DF	jcf7190000010167	521810	psme_t031996|m.30813	.	.	0.01873	0.308414
TD	seq-rs5261-DF	jcf7190000010275	1008560	psme_t068566|m.34260	PSME_50135	PSME_50135.exon2	0.01292	0.274359
TD	seq-rs5342-DF	jcf7190000010367	36097	psme_t013627|m.76117	.	.	0.34476	0.246206
TD	seq-rs5494-DF	jcf7190000010655	151887	psme_t013299|m.25257	PSME_46659	PSME_46659.exon1	0.01296	0.280945
TD	seq-rs5518-DF	jcf7190000010723	212488	psme_t001196|m.7956	.	.	0.01661	0.306819
TD	seq-rs5525-DF	jcf7190000010735	312193	psme_t012438|m.25395	PSME_33611	PSME_33611.exon2	0.01493	0.394662
TD	seq-rs5719-DF	jcf7190000011124	372151	psme_t032620|m.102275	PSME_33906	PSME_33906.exon3	0.01859	0.268495
TD	seq-rs5857-DF	jcf7190000011499	385933	.	PSME_34054	.	0.06897	0.232393
TD	seq-rs5883-DF	jcf7190000011559	296069	.	PSME_46703	PSME_46703.exon2	0.01111	0.235587
TD	seq-rs6019-DF	jcf7190000011789	159073	psme_t011688|m.71758	.	.	0.3004	0.175858
TD	seq-rs6117-DF	jcf7190000011997	606831	.	.	.	0.10902	0.266908
TD	seq-rs6151-DF	jcf7190000012070	577827	psme_t004989|m.8300	.	.	0.03717	0.259775
TD	seq-rs6271-DF	jcf7190000012315	353099	psme_t002274|m.46280	PSME_00172	PSME_00172.exon4	0.01132	0.218133
TD	seq-rs6421-DF	jcf7190000012618	584021	psme_t000444|m.45284	PSME_00292	PSME_00292.exon6	0.02222	0.321198
TD	seq-rs6824-DF	jcf7190000013306	986955	psme_t002750|m.23957	PSME_47942	PSME_47942.exon1	0.02768	0.374197
TD	seq-rs6944-DF	jcf7190000013493	148358	psme_t007338|m.22893	.	.	0.0618	0.282905
TD	seq-rs6945-DF	jcf7190000013493	148364	psme_t007338|m.22893	.	.	0.0572	0.209305
TD	seq-rs6971-DF	jcf7190000013571	568898	psme_t026687|m.69581	.	.	0.02745	0.272509
TD	seq-rs6973-DF	jcf7190000013584	218538	.	.	.	0.06481	0.214205
TD	seq-rs6974-DF	jcf7190000013587	463470	.	.	.	0.01296	0.290591
TD	seq-rs7017-DF	jcf7190000013755	477987	psme_t043797|m.22517	PSME_00998	PSME_00998.exon2	0.01107	0.27596
TD	seq-rs7116-DF	jcf7190000014035	652511	psme_t003196|m.23626	PSME_01087	PSME_01087.exon2	0.01481	0.292436
TD	seq-rs7237-DF	jcf7190000014332	419259	psme_t005465|m.96665	PSME_48108	.	0.0928	0.327333
TD	seq-rs7345-DF	jcf7190000014700	813521	psme_t195633|m.38617	.	.	0.01493	0.234296
TD	seq-rs7538-DF	jcf7190000015128	186544	psme_t035678|m.30917	PSME_15341	PSME_15341.exon1	0.01476	0.216374
TD	seq-rs7586-DF	jcf7190000015356	376694	psme_t003098|m.71259	.	.	0.01111	0.268199
TD	seq-rs7680-DF	jcf7190000015503	593212	psme_t010985|m.37708	PSME_48521	PSME_48521.exon3	0.22294	0.255596
TD	seq-rs7723-DF	jcf7190000015565	1255095	psme_t002647|m.96422	PSME_15598	PSME_15598.exon3	0.08712	0.239734
TD	seq-rs7726-DF	jcf7190000015565	1256723	psme_t002647|m.96422	PSME_15598	PSME_15598.exon6	0.08902	0.236891
TD	seq-rs7727-DF	jcf7190000015565	1257072	psme_t002647|m.96422	PSME_15598	PSME_15598.exon6	0.08083	0.241836
TD	seq-rs7728-DF	jcf7190000015565	1257455	psme_t002647|m.96422	PSME_15598	PSME_15598.exon6	0.08167	0.211818
TD	seq-rs7750-DF	jcf7190000015636	69042	psme_t091681|m.59596	.	.	0.01296	0.278841
TD	seq-rs7845-DF	jcf7190000015781	369415	.	.	.	0.02273	0.326485
TD	seq-rs7846-DF	jcf7190000015781	369908	psme_t034288|m.30971	.	.	0.04167	0.216729
TD	seq-rs7881-DF	jcf7190000015878	272216	psme_t022983|m.10313	PSME_15751	PSME_15751.exon4	0.49138	0.322075
TD	seq-rs7964-DF	jcf7190000016154	530449	.	.	.	0.0188	0.284617
TD	seq-rs7999-DF	jcf7190000016237	664767	psme_t102421|m.68164	PSME_15928	PSME_15928.exon2	0.01107	0.317486
TD	seq-rs8040-DF	jcf7190000016309	301711	psme_t017507|m.12763	.	.	0.02115	0.338094
TD	seq-rs8048-DF	jcf7190000016319	39205	psme_t013652|m.13277	.	.	0.14906	0.212911
TD	seq-rs8341-DF	jcf7190000017015	24594	psme_t015383|m.16401	PSME_29507	PSME_29507.exon1	0.0203	0.258736
TD	seq-rs8356-DF	jcf7190000017060	254512	.	.	.	0.16731	0.201135
TD	seq-rs8373-DF	jcf7190000017069	45267	.	.	.	0.01316	0.267363
TD	seq-rs8511-DF	jcf7190000017325	692218	.	PSME_29636	PSME_29636.exon1	0.02453	0.239755
TD	seq-rs8514-DF	jcf7190000017325	692562	.	PSME_29636	PSME_29636.exon1	0.02434	0.282244
TD	seq-rs8921-DF	jcf7190000018453	112881	.	.	.	0.18945	0.202504
TD	seq-rs8993-DF	jcf7190000018657	507107	psme_t002660|m.96431	.	.	0.29555	0.192631
TD	seq-rs8995-DF	jcf7190000018657	611634	psme_t002660|m.96432	PSME_30616	PSME_30616.exon4	0.02052	0.323618
TD	seq-rs9127-DF	jcf7190000018953	482520	psme_t034850|m.77886	PSME_34450	PSME_34450.exon2	0.36454	0.22864
TD	seq-rs9285-DF	jcf7190000019245	418474	psme_t016668|m.13380	PSME_34754	PSME_34754.exon3	0.15564	0.260859
TD	seq-rs9328-DF	jcf7190000019298	16199	.	.	.	0.02222	0.294121
TD	seq-rs9463-DF	jcf7190000019683	218748	psme_t009267|m.64724	PSME_46816	PSME_46816.exon3	0.07116	0.243343
TD	seq-rs9627-DF	jcf7190000020111	658501	.	.	.	0.01296	0.365507
TD	seq-rs9879-DF	jcf7190000020738	248849	.	PSME_46959	PSME_46959.exon3	0.08519	0.277307
TD	seq-rs9885-DF	jcf7190000020756	116696	psme_t000349|m.8795	PSME_35875	PSME_35875.exon2	0.01107	0.281728
TD	seq-rs10020-DF	jcf7190000021092	358832	psme_t005929|m.70347	PSME_36133	.	0.01296	0.228553
TD	seq-rs10130-DF	jcf7190000021427	463001	psme_t000693|m.71040	PSME_36385	PSME_36385.exon2	0.10305	0.31654
TD	seq-rs10225-DF	jcf7190000021718	657970	psme_t138526|m.49752	PSME_36577	PSME_36577.exon3	0.29046	0.214318
TD	seq-rs10244-DF	jcf7190000021760	17807	.	.	.	0.02622	0.316338
TD	seq-rs10270-DF	jcf7190000021855	716915	psme_t031094|m.79310	PSME_36658	PSME_36658.exon7	0.0928	0.228599
TD	seq-rs10455-DF	jcf7190000022418	535716	.	PSME_37065	PSME_37065.exon3	0.02416	0.337567
TD	seq-rs10513-DF	jcf7190000022669	1650740	psme_t006340|m.88347	PSME_37207	PSME_37207.exon3	0.01316	0.266394
TD	seq-rs10643-DF	jcf7190000023081	538123	psme_t005038|m.74867	PSME_37515	PSME_37515.exon7	0.01292	0.266833
TD	seq-rs10676-DF	jcf7190000023142	22680	.	.	.	0.03614	0.244009
TD	seq-rs10867-DF	jcf7190000023714	38026	psme_t021547|m.84035	PSME_37900	PSME_37900.exon1	0.08175	0.290097
TD	seq-rs10869-DF	jcf7190000023714	39439	psme_t021547|m.84035	PSME_37901	PSME_37901.exon3	0.42276	0.18988
TD	seq-rs10870-DF	jcf7190000023714	39954	psme_t011395|m.19557	PSME_37901	.	0.04275	0.247609
TD	seq-rs10937-DF	jcf7190000023894	580320	psme_t006473|m.38262	PSME_38027	PSME_38027.exon10	0.01908	0.266937
TD	seq-rs11043-DF	jcf7190000024143	242044	psme_t011186|m.82969	PSME_38326	PSME_38326.exon2	0.02045	0.286442
TD	seq-rs11061-DF	jcf7190000024195	109760	.	PSME_38360	PSME_38360.exon2	0.05472	0.225126
TD	seq-rs11064-DF	jcf7190000024195	111032	.	PSME_38360	PSME_38360.exon6	0.05224	0.226082
TD	seq-rs11068-DF	jcf7190000024195	241520	psme_t004206|m.8201	PSME_38363	PSME_38363.exon6	0.04444	0.236329
TD	seq-rs11103-DF	jcf7190000024305	128730	psme_t002612|m.18150	.	.	0.03717	0.322733
TD	seq-rs11104-DF	jcf7190000024305	128793	psme_t002612|m.18150	.	.	0.03947	0.31519
TD	seq-rs11105-DF	jcf7190000024305	129528	psme_t002612|m.18150	.	.	0.04089	0.31519
TD	seq-rs11116-DF	jcf7190000024342	336257	psme_t008605|m.23493	.	.	0.02037	0.310611
TD	seq-rs11294-DF	jcf7190000024553	958389	psme_t034145|m.52373	.	.	0.01673	0.210616
TD	seq-rs11445-DF	jcf7190000024922	114416	psme_t012036|m.32526	.	.	0.04356	0.217212
TD	seq-rs11459-DF	jcf7190000024943	2202584	psme_t002028|m.96385	.	.	0.02768	0.355801
TD	seq-rs11460-DF	jcf7190000024943	2209491	psme_t002028|m.96385	.	.	0.0188	0.328949
TD	seq-rs11462-DF	jcf7190000024943	2264563	.	.	.	0.01481	0.290591
TD	seq-rs11523-DF	jcf7190000025226	83690	psme_t018467|m.12628	PSME_47335	.	0.18511	0.23144
TD	seq-rs11586-DF	jcf7190000025388	560920	.	PSME_38939	.	0.45833	0.193048
TD	seq-rs11602-DF	jcf7190000025413	63974	psme_t005442|m.88454	.	.	0.02593	0.282473
TD	seq-rs11730-DF	jcf7190000025735	85643	psme_t005312|m.12036	.	.	0.07963	0.237533
TD	seq-rs11848-DF	jcf7190000026032	37536	psme_t194473|m.95558	PSME_39361	PSME_39361.exon2	0.01107	0.257504
TD	seq-rs11849-DF	jcf7190000026032	37565	psme_t194473|m.95558	PSME_39361	PSME_39361.exon2	0.01866	0.347912
TD	seq-rs11851-DF	jcf7190000026032	37811	.	PSME_39361	PSME_39361.exon2	0.02099	0.253446
TD	seq-rs11855-DF	jcf7190000026032	223844	psme_t019562|m.32189	PSME_39362	PSME_39362.exon2	0.03745	0.302654
TD	seq-rs11858-DF	jcf7190000026032	224345	psme_t019562|m.32189	PSME_39362	PSME_39362.exon2	0.03802	0.249683
TD	seq-rs11995-DF	jcf7190000026378	143497	psme_t112304|m.97696	PSME_47418	PSME_47418.exon14	0.07196	0.237365
TD	seq-rs12179-DF	jcf7190000026989	286331	psme_t112413|m.67457	PSME_39825	PSME_39825.exon3	0.41102	0.245108
TD	seq-rs12212-DF	jcf7190000027052	1899276	psme_t000904|m.8835	PSME_39868	PSME_39868.exon8	0.01487	0.259036
TD	seq-rs12256-DF	jcf7190000027174	284749	psme_t011644|m.11786	PSME_47475	PSME_47475.exon2	0.1	0.229477
TD	seq-rs12259-DF	jcf7190000027178	238807	.	PSME_39947	PSME_39947.exon2	0.0316	0.266415
TD	seq-rs12377-DF	jcf7190000027535	127729	.	PSME_40282	PSME_40282.exon2	0.13178	0.27186
TD	seq-rs12444-DF	jcf7190000027688	734529	.	PSME_47548	PSME_47548.exon4	0.04423	0.330712
TD	seq-rs12542-DF	jcf7190000027915	550846	.	.	.	0.20133	0.200558
TD	seq-rs12766-DF	jcf7190000028525	68052	psme_t007438|m.95729	PSME_40793	PSME_40793.exon5	0.02247	0.25182
TD	seq-rs12771-DF	jcf7190000028542	721988	psme_t013857|m.71950	PSME_40803	PSME_40803.exon3	0.02425	0.271045
TD	seq-rs12844-DF	jcf7190000028699	917857	psme_t007264|m.75298	.	.	0.03519	0.275728
TD	seq-rs12845-DF	jcf7190000028699	917878	psme_t007264|m.75298	.	.	0.04089	0.245107
TD	seq-rs12951-DF	jcf7190000029027	157533	.	.	.	0.01292	0.347318
TD	seq-rs13002-DF	jcf7190000029205	249832	psme_t000747|m.61513	PSME_41209	PSME_41209.exon6	0.01115	0.312872
TD	seq-rs13055-DF	jcf7190000029347	201952	.	.	.	0.01731	0.260809
TD	seq-rs13147-DF	jcf7190000029680	302787	psme_t005709|m.96599	.	.	0.0709	0.217878
TD	seq-rs13150-DF	jcf7190000029680	504432	.	.	.	0.01326	0.264951
TD	seq-rs13337-DF	jcf7190000030195	21920	psme_t026104|m.83509	PSME_47747	PSME_47747.exon8	0.20293	0.217723
TD	seq-rs13441-DF	jcf7190000030515	13709	psme_t007137|m.61177	PSME_41853	PSME_41853.exon1	0.01481	0.292436
TD	seq-rs13589-DF	jcf7190000030999	229035	psme_t020746|m.44052	PSME_47800	PSME_47800.exon3	0.01661	0.370137
TD	seq-rs13619-DF	jcf7190000031047	364050	psme_t010764|m.43787	.	.	0.01498	0.294847
TD	seq-rs13629-DF	jcf7190000031100	20500	.	.	.	0.24514	0.216789
TD	seq-rs13695-DF	jcf7190000031231	848355	psme_t000324|m.18677	PSME_42248	PSME_42248.exon13	0.04851	0.206531
TD	seq-rs13736-DF	jcf7190000031365	93995	.	.	.	0.18	0.21678
TD	seq-rs13777-DF	jcf7190000031480	290273	.	PSME_42381	PSME_42381.exon3	0.02222	0.301337
TD	seq-rs13779-DF	jcf7190000031480	290541	.	PSME_42381	PSME_42381.exon3	0.0203	0.276779
TD	seq-rs13781-DF	jcf7190000031480	290639	.	PSME_42381	PSME_42381.exon3	0.0223	0.301337
TD	seq-rs13782-DF	jcf7190000031480	290751	.	PSME_42381	PSME_42381.exon3	0.02214	0.301337
TD	seq-rs13784-DF	jcf7190000031480	291010	.	PSME_42381	PSME_42381.exon3	0.02214	0.301337
TD	seq-rs13793-DF	jcf7190000031538	916709	psme_t017300|m.68974	.	.	0.01852	0.365133
TD	seq-rs13863-DF	jcf7190000031790	571028	psme_t048623|m.5734	PSME_01336	PSME_01336.exon1	0.01111	0.299076
TD	seq-rs13864-DF	jcf7190000031790	1411500	psme_t005484|m.96669	.	.	0.01866	0.288126
TD	seq-rs13875-DF	jcf7190000031833	46720	psme_t003429|m.46889	PSME_01345	PSME_01345.exon1	0.01476	0.297744
TD	seq-rs13876-DF	jcf7190000031833	46799	psme_t003429|m.46889	PSME_01345	PSME_01345.exon1	0.01111	0.304798
TD	seq-rs13908-DF	jcf7190000031950	1626934	psme_t012636|m.71648	PSME_01405	PSME_01405.exon6	0.01852	0.296624
TD	seq-rs14123-DF	jcf7190000032424	319356	psme_t007936|m.45901	.	.	0.0223	0.389835
TD	seq-rs14126-DF	jcf7190000032424	320495	psme_t007936|m.45901	.	.	0.02583	0.38814
TD	seq-rs14189-DF	jcf7190000032671	271489	psme_t002968|m.7804	PSME_52709	PSME_52709.exon1	0.02583	0.384512
TD	seq-rs14190-DF	jcf7190000032671	272466	psme_t002968|m.7804	PSME_52709	PSME_52709.exon3	0.02247	0.399412
TD	seq-rs14265-DF	jcf7190000032989	493759	psme_t014151|m.16537	PSME_02019	PSME_02019.exon10	0.02788	0.312678
TD	seq-rs14297-DF	jcf7190000033072	856356	psme_t001774|m.46150	PSME_02072	PSME_02072.exon6	0.0687	0.188304
TD	seq-rs14442-DF	jcf7190000033515	266720	.	.	.	0.02281	0.36251
TD	seq-rs14452-DF	jcf7190000033557	356454	psme_t065654|m.53759	PSME_51103	PSME_51103.exon1	0.01107	0.321313
TD	seq-rs14498-DF	jcf7190000033698	469683	.	PSME_42675	PSME_42675.exon2	0.01673	0.273132
TD	seq-rs14518-DF	jcf7190000033762	6541	.	PSME_02459	PSME_02459.exon1	0.07865	0.205122
TD	seq-rs14588-DF	jcf7190000034095	14476	psme_t023617|m.33573	PSME_02608	PSME_02608.exon5	0.03371	0.290078
TD	seq-rs14589-DF	jcf7190000034095	135674	psme_t016335|m.24756	PSME_02609	PSME_02609.exon7	0.02799	0.290145
TD	seq-rs14723-DF	jcf7190000034540	54864	psme_t035683|m.10607	PSME_02851	PSME_02851.exon4	0.02045	0.227118
TD	seq-rs14751-DF	jcf7190000034581	135593	psme_t023869|m.27862	PSME_42730	PSME_42730.exon2	0.09038	0.276161
TD	seq-rs14761-DF	jcf7190000034581	552932	psme_t015481|m.43334	PSME_02881	PSME_02881.exon8	0.09811	0.282933
TD	seq-rs14803-DF	jcf7190000034729	221740	.	.	.	0.01679	0.249452
TD	seq-rs15057-DF	jcf7190000035468	1133169	psme_t056567|m.56272	PSME_03349	PSME_03349.exon5	0.13878	0.248387
TD	seq-rs15160-DF	jcf7190000035894	16740	psme_t035096|m.52558	PSME_03580	PSME_03580.exon1	0.04771	0.234924
TD	seq-rs15418-DF	jcf7190000036528	141794	psme_t008541|m.23482	.	.	0.01119	0.314197
TD	seq-rs15442-DF	jcf7190000036587	18485	psme_t037111|m.22696	.	.	0.02612	0.334233
TD	seq-rs15475-DF	jcf7190000036693	26822	psme_t015643|m.13571	PSME_03978	PSME_03978.exon1	0.40392	0.19051
TD	seq-rs15478-DF	jcf7190000036693	163507	psme_t039205|m.77656	.	.	0.06415	0.250023
TD	seq-rs15480-DF	jcf7190000036693	164209	psme_t042539|m.58956	.	.	0.06981	0.276909
TD	seq-rs15508-DF	jcf7190000036787	45688	psme_t004848|m.96585	.	.	0.01667	0.326571
TD	seq-rs15509-DF	jcf7190000036787	83157	psme_t004848|m.96585	.	.	0.02214	0.316467
TD	seq-rs15510-DF	jcf7190000036787	117382	psme_t004848|m.96585	.	.	0.01685	0.222442
TD	seq-rs15511-DF	jcf7190000036787	141945	psme_t004848|m.96585	.	.	0.0412	0.336751
TD	seq-rs15512-DF	jcf7190000036787	142436	psme_t001113|m.76629	.	.	0.01859	0.317203
TD	seq-rs15575-DF	jcf7190000037024	129356	.	PSME_42889	PSME_42889.exon1	0.04389	0.236469
TD	seq-rs15704-DF	jcf7190000037443	31811	.	.	.	0.05849	0.284373
TD	seq-rs15705-DF	jcf7190000037443	31841	.	.	.	0.07407	0.323596
TD	seq-rs15706-DF	jcf7190000037443	31955	.	.	.	0.04	0.307462
TD	seq-rs15742-DF	jcf7190000037585	541418	psme_t001870|m.8087	PSME_42936	PSME_42936.exon7	0.01661	0.327987
TD	seq-rs15857-DF	jcf7190000038022	499990	psme_t012998|m.71699	PSME_04568	PSME_04568.exon12	0.01859	0.258736
TD	seq-rs15858-DF	jcf7190000038022	535110	psme_t000407|m.36960	PSME_04569	PSME_04569.exon2	0.01859	0.278327
TD	seq-rs15950-DF	jcf7190000038323	117333	psme_t001234|m.61643	PSME_04717	PSME_04717.exon1	0.01866	0.318398
TD	seq-rs15952-DF	jcf7190000038323	117972	psme_t001234|m.61643	PSME_04717	PSME_04717.exon1	0.01845	0.318398
TD	seq-rs15953-DF	jcf7190000038323	119455	psme_t001234|m.61643	PSME_04717	PSME_04717.exon2	0.01111	0.3221
TD	seq-rs15983-DF	jcf7190000038435	201923	.	PSME_04771	PSME_04771.exon1	0.02218	0.335424
TD	seq-rs16097-DF	jcf7190000038729	88480	psme_t010344|m.11221	.	.	0.03137	0.370529
TD	seq-rs17580-DF	jcf7190000043742	600016	psme_t015458|m.64432	PSME_07300	PSME_07300.exon2	0.09881	0.243364
TD	seq-rs17784-DF	jcf7190000044568	212480	psme_t039398|m.77701	.	.	0.21429	0.209181
TD	seq-rs7228-SP	jcf7190000047130	861432	.	.	.	0.01544	0.215046
TD	seq-rs18588-DF	jcf7190000048096	486316	psme_t007679|m.12366	PSME_08756	PSME_08756.exon1	0.02239	0.311838
TD	seq-rs20280-DF	jcf7190000056174	126722	psme_t089822|m.49399	PSME_11735	PSME_11735.exon2	0.15021	0.228177
TD	seq-rs20544-DF	jcf7190000057383	299589	psme_t008485|m.96093	PSME_44002	PSME_44002.exon4	0.01107	0.26023
TD	seq-rs21480-DF	jcf7190000062670	268113	psme_t044659|m.21117	PSME_13751	PSME_13751.exon9	0.02214	0.234434
TD	seq-rs21708-DF	jcf7190000063808	10811	psme_t012857|m.64379	.	.	0.01115	0.29703
TD	seq-rs22224-DF	jcf7190000067192	321116	psme_t002217|m.18033	PSME_16294	PSME_16294.exon13	0.01111	0.283142
TD	seq-rs23592-DF	jcf7190000076178	170101	.	.	.	0.01296	0.270441
TD	seq-rs24852-DF	jcf7190000086674	139303	.	PSME_20472	PSME_20472.exon1	0.12214	0.187983
TD	seq-rs24972-DF	jcf7190000088324	285652	psme_t008896|m.20746	PSME_48306	PSME_48306.exon2	0.0203	0.348242
TD	seq-rs25080-DF	jcf7190000089430	159811	.	PSME_20810	PSME_20810.exon1	0.36722	0.222214
TD	seq-rs26832-DF	jcf7190000111806	62767	psme_t011839|m.19660	PSME_23694	PSME_23694.exon2	0.216	0.217258
TD	seq-rs26964-DF	jcf7190000113452	11300	.	PSME_23867	PSME_23867.exon1	0.02985	0.281422
TD	seq-rs27840-DF	jcf7190000132414	148048	psme_t040473|m.52259	PSME_25471	PSME_25471.exon2	0.01481	0.222633
TD	seq-rs28788-DF	jcf7190000165245	450533	psme_t011235|m.43879	PSME_27085	PSME_27085.exon9	0.42683	0.191773
TD	seq-rs19444-SP	.	.	.	.	.	0.02434	0.199791
TD	seq-rs57079-SP	.	.	.	.	.	0.03488	0.283226
TD	seq-rs5890-SP	.	.	.	.	.	0.1581	0.204303
TD	seq-rs6416-SP	.	.	.	.	.	0.01235	0.188294
TD	seq-rs85284-SP	.	.	.	.	.	0.01107	0.274807
