# Supplementary material for: Dissecting the Polygenic Basis of Cold Adaptation Using Genome-Wide Association of Traits and Environmental Data in Douglas-fir
Source: Genes (Basel). 2021 Jan 18;12(1):110. doi: 10.3390/genes12010110 (PMC7831106; doi:10.3390/genes12010110)
Supplement: Supplementary file 1 [file genes-12-00110-s001.zip › TableS3_Genes.xlsx]

## Sheet: Sheet1
De La Torre et al. 2021. Genes.
Table S3. Results of the GWAS analyses implemented in GEMMA. This table contains the results from the multivariate Bayesian Sparse Linear Mixed Model (BSLMM) in GEMMA.
Variables include the trait (trait) and the associated marker (SNP), scaffold ID, scaffold position (pos), transcript ID, gene ID, minor allele frequency (MAF), posterior mean estimates
for the effect size parameters (alpha, beta, gamma and beta*gamma)
trait	SNP	scaffold	pos	transcript	gene	MAF	alpha	beta	gamma	eff
BB2	seq-rs302-DF	jcf7190000000728	162043	psme_t011834|m.19662	.	0.21721	-0.0236983	-1.77654	0.01874	0.0332923
BB2	seq-rs4740-DF	jcf7190000009347	268403	psme_t015315|m.16366	PSME_32793	0.01111	-0.00343669	-10.334	0.10737	1.10957
BB2	seq-rs4742-DF	jcf7190000009347	268649	psme_t015315|m.16366	PSME_32793	0.01111	-0.00343669	-10.2166	0.15206	1.55354
BB2	seq-rs6204-DF	jcf7190000012174	262879	.	PSME_00066	0.0743	-0.0143185	-3.05347	0.03634	0.110963
BB2	seq-rs6544-DF	jcf7190000012861	403830	psme_t001289|m.94950	PSME_00488	0.13077	-0.0175174	-2.43728	0.04495	0.109556
BB2	seq-rs6548-DF	jcf7190000012861	583870	psme_t001289|m.94950	PSME_00489	0.12977	-0.0167661	-2.34564	0.01407	0.0330032
BB2	seq-rs6550-DF	jcf7190000012861	584159	psme_t001289|m.94950	PSME_00489	0.12355	-0.0175174	-2.40865	0.02796	0.0673459
BB2	seq-rs10553-DF	jcf7190000022765	819077	.	PSME_37288	0.04086	-0.010572	-3.5928	0.01684	0.0605027
BB2	seq-rs12519-DF	jcf7190000027892	629266	psme_t001666|m.8068	PSME_40513	0.01887	-0.00796542	-5.62099	0.09366	0.526462
BB2	seq-rs14123-DF	jcf7190000032424	319356	psme_t007936|m.45901	.	0.0223	-0.00306105	-8.25584	0.66681	5.50508
BB2	seq-rs14126-DF	jcf7190000032424	320495	psme_t007936|m.45901	.	0.02583	-0.00277497	-6.8196	0.03289	0.224297
BB2	seq-rs14190-DF	jcf7190000032671	272466	psme_t002968|m.7804	PSME_52709	0.02247	-0.00534538	-6.23291	0.04424	0.275744
BB2	seq-rs15788-DF	jcf7190000037831	121034	.	PSME_04475	0.14313	-0.0198389	-1.92566	0.01118	0.0215289
BB2	seq-rs28296-DF	jcf7190000145066	74735	psme_t000487|m.86358	PSME_26192	0.06346	0.0127593	3.59775	0.2315	0.832878
BB2	seq-rs40791-SP	.	.	.	.	0.14256	-0.0159603	-2.47194	0.01759	0.0434814
BS1	seq-rs58-DF	jcf7190000000198	852094	.	PSME_09146	0.04098	0.0117947	5.79265	0.02825	0.163642
BS1	seq-rs1251-DF	jcf7190000002358	190917	psme_t001033|m.61455	PSME_01693	0.18145	0.0237243	2.45798	0.012	0.0294957
BS1	seq-rs2735-DF	jcf7190000004967	158211	.	PSME_24301	0.20656	0.0256252	2.64768	0.01858	0.0491938
BS1	seq-rs3207-DF	jcf7190000005791	840712	.	.	0.02642	-0.00782449	-7.71269	0.01891	0.145847
BS1	seq-rs4772-DF	jcf7190000009388	135957	psme_t032745|m.81376	PSME_32829	0.01107	-0.00749997	-8.02586	0.02251	0.180662
BS1	seq-rs11375-SP	jcf7190000013994	77661	.	.	0.28982	0.0235895	2.95432	0.34848	1.02952
BS1	seq-rs11335-DF	jcf7190000024693	321788	psme_t031826|m.101469	PSME_38599	0.04247	-0.0113515	-5.3727	0.03278	0.176117
BS1	seq-rs12958-DF	jcf7190000029057	13665	psme_t000496|m.45124	.	0.13525	-0.0190208	-3.76236	0.1148	0.431919
BS1	seq-rs13793-DF	jcf7190000031538	916709	psme_t017300|m.68974	.	0.01852	-0.00320763	-15.4929	0.04017	0.622351
BS1	seq-rs14123-DF	jcf7190000032424	319356	psme_t007936|m.45901	.	0.0223	-0.00153371	-14.7297	0.92398	13.61
BS1	seq-rs14126-DF	jcf7190000032424	320495	psme_t007936|m.45901	.	0.02583	-0.00102632	-11.2965	0.02308	0.260723
BS2	seq-rs54-DF	jcf7190000000180	124758	.	.	0.46396	0.057446	1.35476	0.01099	0.0148888
BS2	seq-rs280-DF	jcf7190000000706	208701	psme_t008653|m.43581	PSME_32986	0.22137	0.0493497	1.39159	0.01026	0.0142777
BS2	seq-rs356-DF	jcf7190000000819	195170	psme_t035576|m.77901	PSME_33646	0.07678	-0.0390357	-3.90393	0.02727	0.10646
BS2	seq-rs728-DF	jcf7190000001463	964026	psme_t028200|m.101850	PSME_29920	0.03195	-0.00144027	-0.0729931	0.01049	0.000765697
BS2	seq-rs736-DF	jcf7190000001476	301910	psme_t017520|m.28048	PSME_29938	0.2253	0.0506688	1.71568	0.01424	0.0244313
BS2	seq-rs1114-DF	jcf7190000002082	663311	psme_t009179|m.20522	PSME_40017	0.43274	-0.075459	-1.66867	0.02376	0.0396475
BS2	seq-rs1251-DF	jcf7190000002358	190917	psme_t001033|m.61455	PSME_01693	0.18145	0.0436367	1.67477	0.01334	0.0223414
BS2	seq-rs1282-DF	jcf7190000002426	125322	.	PSME_01769	0.45395	-0.0572014	-1.45372	0.0107	0.0155549
BS2	seq-rs2754-DF	jcf7190000004981	199473	psme_t073181|m.84494	.	0.05598	-0.0328115	-3.86036	0.01259	0.0486019
BS2	seq-rs3459-DF	jcf7190000006348	187126	psme_t008025|m.72296	.	0.25977	0.0500116	1.50217	0.01125	0.0168994
BS2	seq-rs3894-DF	jcf7190000007368	638020	psme_t000077|m.26122	PSME_46466	0.01852	0.00116086	0.0650994	0.01208	0.0007864
BS2	seq-rs4079-DF	jcf7190000007943	943837	psme_t004638|m.75099	.	0.49378	0.0540972	1.31133	0.01286	0.0168637
BS2	seq-rs4214-DF	jcf7190000008240	524534	psme_t002695|m.23973	PSME_32325	0.05283	0.033535	4.21205	0.01648	0.0694146
BS2	seq-rs4249-DF	jcf7190000008305	348136	psme_t008455|m.12270	PSME_32380	0.27326	-0.06177	-2.07301	0.01731	0.0358838
BS2	seq-rs4521-DF	jcf7190000008980	54646	psme_t030579|m.28659	.	0.16729	0.0446518	1.89911	0.01256	0.0238528
BS2	seq-rs4591-DF	jcf7190000009074	60051	psme_t025704|m.9570	PSME_46553	0.02662	0.00575381	0.270402	0.01037	0.00280407
BS2	seq-rs5053-DF	jcf7190000009879	820377	psme_t004885|m.60880	PSME_51379	0.01852	0.000333752	-0.0056784	0.01024	5.81469e-05
BS2	seq-rs5189-DF	jcf7190000010169	350194	.	.	0.20299	-0.048648	-1.66479	0.01002	0.0166812
BS2	seq-rs5773-DF	jcf7190000011269	623753	psme_t001530|m.25780	.	0.13019	-0.0420643	-2.43716	0.01289	0.031415
BS2	seq-rs6396-DF	jcf7190000012552	247009	psme_t094490|m.99503	PSME_00252	0.16339	0.047557	1.84498	0.01471	0.0271397
BS2	seq-rs6576-DF	jcf7190000012927	380237	psme_t010219|m.11201	.	0.18391	0.048279	1.70524	0.01056	0.0180074
BS2	seq-rs6770-DF	jcf7190000013196	720725	psme_t004106|m.88227	.	0.21815	-0.0505357	-1.94046	0.01041	0.0202002
BS2	seq-rs6996-DF	jcf7190000013645	384032	psme_t020862|m.28257	.	0.11355	-0.0398919	-2.55617	0.01399	0.0357609
BS2	seq-rs11375-SP	jcf7190000013994	77661	.	.	0.28982	0.0616206	2.44084	0.02086	0.050916
BS2	seq-rs8048-DF	jcf7190000016319	39205	psme_t013652|m.13277	.	0.14906	-0.0519503	-2.52742	0.02042	0.0516098
BS2	seq-rs8069-DF	jcf7190000016379	644012	psme_t001297|m.87220	.	0.17235	-0.00763117	-0.11863	0.0104	0.00123375
BS2	seq-rs8217-DF	jcf7190000016742	127986	.	.	0.26482	0.0521414	1.40985	0.01081	0.0152405
BS2	seq-rs8279-DF	jcf7190000016877	419096	psme_t011624|m.43713	PSME_48806	0.2549	-0.0545719	-1.78464	0.01288	0.0229861
BS2	seq-rs8466-DF	jcf7190000017301	35938	.	PSME_29601	0.40078	0.0723229	2.36998	0.05926	0.140445
BS2	seq-rs9540-DF	jcf7190000019905	388976	.	.	0.46107	0.0600344	1.39136	0.01403	0.0195208
BS2	seq-rs10112-DF	jcf7190000021372	71587	psme_t023787|m.65498	.	0.07331	-0.0383336	-3.71536	0.01617	0.0600775
BS2	seq-rs10190-DF	jcf7190000021573	288870	psme_t019605|m.12962	PSME_36498	0.48163	-0.0595977	-1.45813	0.01222	0.0178184
BS2	seq-rs10428-DF	jcf7190000022288	156028	psme_t084797|m.91466	PSME_36972	0.42245	0.0585412	1.58057	0.01353	0.0213852
BS2	seq-rs10496-DF	jcf7190000022634	68490	psme_t016919|m.24599	PSME_48893	0.14504	0.0524249	3.04473	0.04723	0.143802
BS2	seq-rs11295-DF	jcf7190000024553	958444	psme_t034145|m.52373	.	0.18627	0.0395871	1.60333	0.01153	0.0184864
BS2	seq-rs11652-DF	jcf7190000025539	1101665	psme_t003862|m.23678	.	0.49541	-0.066643	-1.78323	0.03035	0.054121
BS2	seq-rs12141-DF	jcf7190000026833	44008	psme_t052059|m.56344	PSME_47445	0.20782	-0.0535764	-1.47722	0.01212	0.0179039
BS2	seq-rs12142-DF	jcf7190000026833	44235	psme_t052059|m.56344	PSME_47445	0.49799	-0.0588514	-1.88562	0.01265	0.023853
BS2	seq-rs12162-DF	jcf7190000026944	267294	psme_t006661|m.75445	.	0.41968	0.0570624	1.69866	0.01062	0.0180397
BS2	seq-rs14080-DF	jcf7190000032307	224541	psme_t020072|m.33403	PSME_01603	0.19961	-0.0326562	-0.826325	0.01023	0.0084533
BS2	seq-rs14828-DF	jcf7190000034769	391555	psme_t013753|m.64219	PSME_02991	0.44727	0.0582206	1.57604	0.01071	0.0168793
BS2	seq-rs15329-DF	jcf7190000036244	79611	psme_t055884|m.58078	PSME_03756	0.30417	-0.0563131	-1.47743	0.01516	0.0223978
BS2	seq-rs15643-DF	jcf7190000037198	43138	psme_t020891|m.28211	.	0.14449	-0.04067	-1.36501	0.0137	0.0187006
BS2	seq-rs15911-DF	jcf7190000038204	70726	.	PSME_04644	0.01296	0.000269986	0.0218215	0.01111	0.000242437
BS2	seq-rs16054-DF	jcf7190000038533	45538	.	PSME_04833	0.38958	-0.0677428	-1.42325	0.01209	0.0172071
BS2	seq-rs16224-DF	jcf7190000039202	131510	.	.	0.42593	0.0497072	1.32646	0.01003	0.0133044
BS2	seq-rs18108-DF	jcf7190000045941	344751	psme_t024748|m.69373	.	0.31225	0.0616702	1.87694	0.02237	0.041987
BS2	seq-rs24192-DF	jcf7190000080527	11059	psme_t010822|m.25077	PSME_19320	0.31907	-0.0584795	-1.92398	0.01266	0.0243576
BS2	seq-rs26808-DF	jcf7190000111552	76077	psme_t087179|m.59642	PSME_23676	0.37892	-0.0199645	-0.280101	0.01008	0.00282342
BS2	seq-rs26832-DF	jcf7190000111806	62767	psme_t011839|m.19660	PSME_23694	0.216	-0.0616302	-2.53893	0.03692	0.0937373
BS2	seq-rs28956-DF	jcf7190000175454	30328	psme_t014846|m.71863	.	0.06015	-0.0327623	-3.14489	0.01361	0.042802
BS2	seq-rs24-SP	.	.	.	.	0.27551	0.0411379	1.75473	0.01018	0.0178632
budcold	seq-rs5-DF	jcf7190000000026	92905	psme_t027506|m.33141	PSME_40080	0.17451	-0.000124422	-0.000204174	0.01442	2.94419e-06
budcold	seq-rs7-DF	jcf7190000000027	177795	.	PSME_40081	0.07197	0.000257569	0.00498332	0.01074	5.35208e-05
budcold	seq-rs11-DF	jcf7190000000037	47478	.	.	0.38377	0.00193075	0.0362115	0.01233	0.000446488
budcold	seq-rs22-DF	jcf7190000000060	34162	psme_t030676|m.63040	PSME_40117	0.34534	-0.000564094	-0.00889468	0.01436	0.000127728
budcold	seq-rs24-DF	jcf7190000000071	77501	psme_t017859|m.82812	PSME_47501	0.08403	0.00241704	0.108847	0.01226	0.00133446
budcold	seq-rs28-DF	jcf7190000000107	173439	psme_t013840|m.24493	PSME_40156	0.09506	-0.00251325	-0.114431	0.01134	0.00129764
budcold	seq-rs34-DF	jcf7190000000122	479254	.	.	0.11194	-0.00190033	-0.0710833	0.01142	0.000811772
budcold	seq-rs39-DF	jcf7190000000125	121372	.	PSME_47505	0.23269	0.000594631	0.0285765	0.01033	0.000295196
budcold	seq-rs43-DF	jcf7190000000150	185962	psme_t008970|m.72081	.	0.07621	-0.00220585	-0.0917263	0.01128	0.00103467
budcold	seq-rs49-DF	jcf7190000000157	71870	.	.	0.01476	-0.000294253	-0.0269116	0.01193	0.000321055
budcold	seq-rs58-DF	jcf7190000000198	852094	.	PSME_09146	0.04098	0.002448	0.475214	0.03442	0.0163569
budcold	seq-rs60-DF	jcf7190000000198	1243982	psme_t000577|m.86445	PSME_09147	0.19388	-0.00117077	-0.0367156	0.01267	0.000465187
budcold	seq-rs65-DF	jcf7190000000204	29059	.	PSME_09154	0.2605	-0.00108056	-0.0363979	0.01007	0.000366527
budcold	seq-rs67-DF	jcf7190000000211	94978	.	PSME_09163	0.09316	-1.21867e-05	0.00169052	0.01227	2.07427e-05
budcold	seq-rs73-DF	jcf7190000000219	500239	.	PSME_09166	0.02068	-0.000471669	-0.0400927	0.01081	0.000433402
budcold	seq-rs81-DF	jcf7190000000250	174894	.	.	0.0203	-0.000388459	-0.0263778	0.01219	0.000321545
budcold	seq-rs85-DF	jcf7190000000260	194646	psme_t010874|m.87806	PSME_09200	0.44177	-0.000947795	-0.0194467	0.01017	0.000197773
budcold	seq-rs99-DF	jcf7190000000299	340366	psme_t022193|m.33627	.	0.41286	0.000906658	0.0151108	0.01121	0.000169392
budcold	seq-rs103-DF	jcf7190000000318	798069	psme_t027281|m.63470	.	0.26724	0.00195297	0.0720018	0.01063	0.000765379
budcold	seq-rs118-DF	jcf7190000000366	53643	psme_t009590|m.37184	.	0.11004	-0.000704958	-0.0131048	0.01241	0.000162631
budcold	seq-rs139-DF	jcf7190000000422	172585	psme_t032345|m.73708	.	0.16216	0.000448503	0.0104094	0.01165	0.000121269
budcold	seq-rs147-DF	jcf7190000000423	1053070	.	.	0.01493	-0.000229154	-0.0058181	0.01048	6.09737e-05
budcold	seq-rs152-DF	jcf7190000000441	538055	psme_t007306|m.95731	.	0.4185	-0.00313493	-0.0656952	0.01013	0.000665492
budcold	seq-rs172-DF	jcf7190000000507	1174443	psme_t004181|m.74993	PSME_31545	0.06061	0.0019594	0.119374	0.0106	0.00126537
budcold	seq-rs183-DF	jcf7190000000551	369978	psme_t043369|m.50949	PSME_46441	0.45817	0.000307042	0.0162095	0.0133	0.000215587
budcold	seq-rs186-DF	jcf7190000000559	587975	psme_t038535|m.26653	PSME_31599	0.33532	-0.000234895	-0.00529655	0.0101	5.34951e-05
budcold	seq-rs188-DF	jcf7190000000559	588213	psme_t038535|m.26653	PSME_31599	0.03704	-5.94679e-05	-0.001298	0.01373	1.78215e-05
budcold	seq-rs193-DF	jcf7190000000567	623189	psme_t016035|m.16827	PSME_31606	0.11943	0.00138697	0.0500338	0.01049	0.000524855
budcold	seq-rs196-DF	jcf7190000000567	1273643	psme_t008407|m.64917	PSME_31608	0.28838	0.00139464	0.0338803	0.01506	0.000510237
budcold	seq-rs234-DF	jcf7190000000633	238341	.	PSME_32252	0.17659	-0.000514708	-0.026836	0.01011	0.000271312
budcold	seq-rs245-DF	jcf7190000000640	486765	.	.	0.12846	-0.000404989	-0.0186539	0.01067	0.000199037
budcold	seq-rs267-DF	jcf7190000000665	648581	psme_t051038|m.51346	PSME_32293	0.14397	0.00253939	0.0778199	0.01123	0.000873918
budcold	seq-rs281-DF	jcf7190000000706	247956	psme_t046363|m.100650	PSME_32987	0.21573	-0.000800788	0.0110123	0.01173	0.000129174
budcold	seq-rs302-DF	jcf7190000000728	162043	psme_t011834|m.19662	.	0.21721	-0.00112664	-0.0311224	0.01446	0.00045003
budcold	seq-rs305-DF	jcf7190000000744	135319	psme_t046213|m.85104	.	0.01119	0.000143126	0.000979205	0.01176	1.15155e-05
budcold	seq-rs307-DF	jcf7190000000748	185073	psme_t020683|m.12833	PSME_33022	0.03333	0.000239334	0.00440995	0.01772	7.81443e-05
budcold	seq-rs326-DF	jcf7190000000766	119416	psme_t001797|m.87166	PSME_33045	0.05682	-0.00081901	-0.0312532	0.01507	0.000470986
budcold	seq-rs332-DF	jcf7190000000774	106814	psme_t011895|m.11739	PSME_46590	0.03017	6.02018e-05	-0.000237162	0.01487	3.5266e-06
budcold	seq-rs336-DF	jcf7190000000786	139190	psme_t001283|m.19441	.	0.25314	-0.00184792	-0.0435905	0.0109	0.000475136
budcold	seq-rs344-DF	jcf7190000000804	166418	psme_t005302|m.88520	.	0.20833	-0.000410431	-0.0100649	0.01132	0.000113935
budcold	seq-rs348-DF	jcf7190000000804	167302	psme_t005302|m.88520	.	0.23651	-0.00288574	-0.097518	0.01082	0.00105515
budcold	seq-rs356-DF	jcf7190000000819	195170	psme_t035576|m.77901	PSME_33646	0.07678	-0.00248099	-0.136967	0.01458	0.00199697
budcold	seq-rs358-DF	jcf7190000000819	533667	psme_t026030|m.9553	PSME_33647	0.31765	-0.00392647	-0.121203	0.01195	0.00144837
budcold	seq-rs359-DF	jcf7190000000819	580478	psme_t026030|m.9553	PSME_33647	0.12891	-0.000143523	-0.0127456	0.01029	0.000131152
budcold	seq-rs378-DF	jcf7190000000859	218367	.	PSME_33682	0.14397	0.00013848	-0.000924089	0.01029	9.50888e-06
budcold	seq-rs381-DF	jcf7190000000867	182277	psme_t060262|m.58009	PSME_33694	0.03448	0.00076978	0.0277121	0.01257	0.000348341
budcold	seq-rs382-DF	jcf7190000000867	182309	psme_t060262|m.58009	PSME_33694	0.18386	-0.000233941	-0.00527482	0.01181	6.22956e-05
budcold	seq-rs19425-SP	jcf7190000000884	29629	psme_t012496|m.82933	PSME_33701	0.01915	0.000287476	0.00782274	0.0129	0.000100913
budcold	seq-rs388-DF	jcf7190000000891	8877	psme_t029122|m.51523	.	0.01661	-0.00029907	-0.00939981	0.01099	0.000103304
budcold	seq-rs391-DF	jcf7190000000891	264702	psme_t005513|m.88483	PSME_33705	0.09423	-0.00114529	-0.0310506	0.01115	0.000346215
budcold	seq-rs393-DF	jcf7190000000891	265067	psme_t005513|m.88483	PSME_33705	0.28745	-0.00158797	-0.0312843	0.01153	0.000360708
budcold	seq-rs398-DF	jcf7190000000898	163599	psme_t000068|m.44877	.	0.24514	-0.00324481	-0.0932531	0.01003	0.000935328
budcold	seq-rs406-DF	jcf7190000000934	13236	psme_t063989|m.58428	.	0.23061	-0.00328014	-0.0819606	0.01022	0.000837637
budcold	seq-rs438-DF	jcf7190000000955	83589	.	.	0.0206	-3.0422e-05	0.000165531	0.01203	1.99134e-06
budcold	seq-rs439-DF	jcf7190000000958	2756485	.	.	0.21107	0.00115713	0.0262678	0.012	0.000315214
budcold	seq-rs441-DF	jcf7190000000972	817189	psme_t001187|m.25772	.	0.20925	0.000681882	0.0217325	0.01334	0.000289912
budcold	seq-rs445-DF	jcf7190000000972	821288	psme_t000179|m.18659	.	0.18421	-0.000673086	-0.0147183	0.01143	0.000168231
budcold	seq-rs446-DF	jcf7190000000990	15604	.	.	0.20356	-0.00525023	-0.230305	0.07553	0.0173949
budcold	seq-rs452-DF	jcf7190000000995	780406	psme_t025074|m.28830	.	0.02583	0.000134759	0.00156476	0.01412	2.20944e-05
budcold	seq-rs456-DF	jcf7190000001000	82682	.	.	0.18147	-0.000728961	-0.0248376	0.01012	0.000251357
budcold	seq-rs459-DF	jcf7190000001012	43820	psme_t007904|m.38165	.	0.25	0.00138717	0.0359737	0.01255	0.00045147
budcold	seq-rs460-DF	jcf7190000001012	94350	psme_t007904|m.38165	.	0.04259	-0.000774483	-0.0321267	0.01851	0.000594666
budcold	seq-rs479-DF	jcf7190000001043	300442	.	PSME_00722	0.15602	-0.000514215	-0.00683323	0.01201	8.20671e-05
budcold	seq-rs482-DF	jcf7190000001055	211779	psme_t027340|m.52040	PSME_00740	0.06579	-0.000162159	0.00163624	0.01889	3.09085e-05
budcold	seq-rs484-DF	jcf7190000001055	236074	.	PSME_00741	0.12603	0.00102734	0.0381031	0.01006	0.000383318
budcold	seq-rs490-DF	jcf7190000001058	206377	.	PSME_00756	0.03682	0.00121156	0.0402599	0.01434	0.000577327
budcold	seq-rs495-DF	jcf7190000001059	60554	psme_t026590|m.29033	PSME_00759	0.10338	0.00212903	0.105506	0.0135	0.00142433
budcold	seq-rs497-DF	jcf7190000001062	221660	psme_t003344|m.46945	.	0.46443	8.67698e-05	0.00422509	0.01105	4.66873e-05
budcold	seq-rs510-DF	jcf7190000001082	775548	psme_t115855|m.42060	PSME_00776	0.10345	0.000232764	0.00293823	0.01371	4.02831e-05
budcold	seq-rs535-DF	jcf7190000001122	362533	psme_t024552|m.17733	.	0.26626	0.0030203	0.0868629	0.01055	0.000916403
budcold	seq-rs538-DF	jcf7190000001137	344708	psme_t023478|m.83461	PSME_15094	0.3252	0.00238121	0.0568565	0.01412	0.000802813
budcold	seq-rs543-DF	jcf7190000001143	231179	psme_t014570|m.16619	PSME_15102	0.45551	-0.00194866	-0.0531334	0.01191	0.000632819
budcold	seq-rs12657-SP	jcf7190000001148	1166512	.	.	0.08647	-0.0018941	-0.0838997	0.01285	0.00107811
budcold	seq-rs550-DF	jcf7190000001168	279733	.	.	0.34917	0.00170998	0.0203368	0.01001	0.000203572
budcold	seq-rs551-DF	jcf7190000001173	164892	.	PSME_15138	0.10619	0.00117879	0.0236958	0.01142	0.000270606
budcold	seq-rs573-DF	jcf7190000001205	546182	psme_t023391|m.68507	PSME_15172	0.03519	-7.32326e-05	-0.00170273	0.01035	1.76233e-05
budcold	seq-rs576-DF	jcf7190000001217	11038	psme_t005857|m.37772	PSME_15184	0.344	0.00238092	0.0493004	0.01067	0.000526035
budcold	seq-rs579-DF	jcf7190000001217	140863	.	PSME_44385	0.0259	9.42868e-05	0.00570823	0.01175	6.70717e-05
budcold	seq-rs585-DF	jcf7190000001218	143768	.	.	0.04038	-0.000706193	-0.0318968	0.01521	0.00048515
budcold	seq-rs588-DF	jcf7190000001254	387007	psme_t003155|m.36793	.	0.03383	-0.000469745	-0.0375042	0.01069	0.00040092
budcold	seq-rs589-DF	jcf7190000001255	270369	.	.	0.38281	-0.00256086	-0.0585324	0.01122	0.000656733
budcold	seq-rs595-DF	jcf7190000001255	516033	psme_t004656|m.18552	.	0.49583	-0.00377467	-0.0984699	0.01382	0.00136085
budcold	seq-rs620-DF	jcf7190000001286	374320	.	.	0.48221	-0.00307014	-0.0734356	0.01002	0.000735825
budcold	seq-rs626-DF	jcf7190000001294	425542	.	.	0.01107	0.000597588	0.0358384	0.01361	0.000487761
budcold	seq-rs646-DF	jcf7190000001356	952627	.	.	0.22549	0.00159679	0.025449	0.0136	0.000346107
budcold	seq-rs657-DF	jcf7190000001375	117795	psme_t013081|m.11580	.	0.12977	0.00123754	0.0324788	0.0113	0.00036701
budcold	seq-rs663-DF	jcf7190000001384	397384	.	.	0.18462	0.000731418	0.0262442	0.01263	0.000331465
budcold	seq-rs667-DF	jcf7190000001384	543217	psme_t101539|m.3278	.	0.47368	-0.00354166	-0.101002	0.01709	0.00172613
budcold	seq-rs668-DF	jcf7190000001384	979212	.	.	0.38272	0.00241278	0.0509672	0.02047	0.0010433
budcold	seq-rs670-DF	jcf7190000001385	115198	psme_t002021|m.36057	PSME_29833	0.16023	0.00455864	0.216386	0.0581	0.012572
budcold	seq-rs678-DF	jcf7190000001418	309648	psme_t007347|m.12422	.	0.46624	-0.000376196	-0.0108278	0.01	0.000108278
budcold	seq-rs682-DF	jcf7190000001419	445965	.	.	0.08812	-0.000421913	-0.00852665	0.01091	9.30257e-05
budcold	seq-rs689-DF	jcf7190000001439	580064	psme_t018403|m.66043	PSME_29891	0.22481	-0.000800723	-0.0132307	0.0121	0.000160091
budcold	seq-rs721-DF	jcf7190000001463	616426	psme_t005936|m.95798	PSME_46225	0.06742	0.000201329	0.0155178	0.01029	0.000159678
budcold	seq-rs727-DF	jcf7190000001463	959294	.	.	0.01481	3.04288e-05	-0.00197315	0.0107	2.11128e-05
budcold	seq-rs737-DF	jcf7190000001477	306917	.	PSME_29940	0.09245	-0.000458717	-0.0148737	0.01068	0.000158851
budcold	seq-rs747-DF	jcf7190000001503	179006	psme_t033038|m.22247	PSME_34639	0.23152	0.00267972	0.0940942	0.01544	0.00145281
budcold	seq-rs764-DF	jcf7190000001549	81333	psme_t008929|m.20744	PSME_48353	0.19727	-0.00061611	-0.0105618	0.01143	0.000120721
budcold	seq-rs771-DF	jcf7190000001551	7839	psme_t026210|m.33241	PSME_34677	0.24031	0.00107109	0.0228325	0.01315	0.000300248
budcold	seq-rs790-DF	jcf7190000001616	337139	psme_t015909|m.16454	PSME_48450	0.45852	0.000565599	0.0130493	0.01684	0.000219749
budcold	seq-rs793-DF	jcf7190000001624	671026	psme_t015529|m.76193	.	0.46083	-0.000404558	-0.00211578	0.0115	2.43315e-05
budcold	seq-rs800-DF	jcf7190000001636	625467	psme_t063220|m.66863	PSME_46938	0.11641	-0.00223484	-0.0821443	0.01085	0.000891265
budcold	seq-rs25902-SP	jcf7190000001656	122576	.	.	0.01417	9.73006e-05	0.0100782	0.01004	0.000101186
budcold	seq-rs828-DF	jcf7190000001683	340694	.	PSME_35778	0.03962	0.000530912	0.0317595	0.01465	0.000465276
budcold	seq-rs840-DF	jcf7190000001701	273113	psme_t003249|m.96173	PSME_35792	0.16406	-0.000856668	-0.0230881	0.01011	0.000233421
budcold	seq-rs846-DF	jcf7190000001702	255863	psme_t001299|m.36473	PSME_46950	0.15039	0.00140908	0.0383536	0.01023	0.000392357
budcold	seq-rs863-DF	jcf7190000001737	105959	psme_t005672|m.45485	.	0.33878	0.00350404	0.103356	0.01177	0.0012165
budcold	seq-rs864-DF	jcf7190000001737	106081	psme_t005672|m.45485	.	0.34937	0.00413849	0.127366	0.03526	0.00449093
budcold	seq-rs896-DF	jcf7190000001786	720832	psme_t002414|m.96467	.	0.03977	0.000494378	0.0113286	0.01005	0.000113853
budcold	seq-rs906-DF	jcf7190000001802	251251	psme_t007054|m.70141	.	0.05056	-0.000959071	-0.0361441	0.01277	0.000461561
budcold	seq-rs910-DF	jcf7190000001827	1401048	.	.	0.5	0.00263684	0.0418128	0.01061	0.000443634
budcold	seq-rs911-DF	jcf7190000001827	1401742	.	.	0.44304	-0.0032338	-0.0672661	0.01253	0.000842844
budcold	seq-rs916-DF	jcf7190000001836	375944	psme_t008096|m.64877	PSME_38104	0.04717	-0.000101588	-0.00920855	0.01352	0.0001245
budcold	seq-rs939-DF	jcf7190000001859	403565	psme_t009760|m.74762	PSME_47239	0.24031	0.00293232	0.0828134	0.0104	0.00086126
budcold	seq-rs940-DF	jcf7190000001859	422879	psme_t009760|m.74762	PSME_47239	0.06809	-0.00134823	-0.0556627	0.01451	0.000807665
budcold	seq-rs947-DF	jcf7190000001868	34827	psme_t034502|m.26968	PSME_38136	0.19106	-0.00064946	-0.0103819	0.01157	0.000120119
budcold	seq-rs959-DF	jcf7190000001887	189151	psme_t038196|m.26439	.	0.02788	0.000545574	0.0293279	0.01881	0.000551659
budcold	seq-rs981-DF	jcf7190000001916	663637	psme_t180711|m.40018	PSME_38182	0.29767	0.00166664	0.0493454	0.0132	0.000651359
budcold	seq-rs997-DF	jcf7190000001932	108608	psme_t001341|m.7982	.	0.47479	0.00179156	0.0533081	0.01059	0.000564533
budcold	seq-rs1004-DF	jcf7190000001948	668593	psme_t033277|m.102209	PSME_39057	0.32422	-0.00285539	-0.0778636	0.01231	0.0009585
budcold	seq-rs1007-DF	jcf7190000001948	809060	psme_t006682|m.20450	.	0.41538	-0.00270059	-0.094843	0.01617	0.00153361
budcold	seq-rs1011-DF	jcf7190000001961	134549	psme_t013011|m.75938	PSME_39077	0.02778	-0.000252036	-0.00521474	0.01306	6.81045e-05
budcold	seq-rs1016-DF	jcf7190000001961	135738	psme_t065978|m.53881	PSME_39077	0.406	0.000425511	0.00970275	0.01596	0.000154856
budcold	seq-rs1019-DF	jcf7190000001961	352558	psme_t008620|m.37371	PSME_39078	0.138	0.00166958	0.0711141	0.01217	0.000865458
budcold	seq-rs1022-DF	jcf7190000001961	610628	psme_t014493|m.13144	PSME_39081	0.01527	0.000199319	0.00231649	0.01699	3.93572e-05
budcold	seq-rs1025-DF	jcf7190000001965	480729	psme_t029021|m.17203	.	0.03532	0.00161919	0.093714	0.01365	0.0012792
budcold	seq-rs1061-DF	jcf7190000002024	1130158	.	.	0.43952	0.00275129	0.0658478	0.01215	0.000800051
budcold	seq-rs1070-DF	jcf7190000002045	219355	.	.	0.01124	1.23516e-05	0.0023962	0.01214	2.90899e-05
budcold	seq-rs1074-DF	jcf7190000002048	166580	psme_t034824|m.77885	PSME_39969	0.12941	0.00132833	0.0299738	0.01531	0.000458898
budcold	seq-rs1101-DF	jcf7190000002075	1013788	psme_t012220|m.93961	PSME_40003	0.26531	-0.000257209	-0.00968438	0.01287	0.000124638
budcold	seq-rs1118-DF	jcf7190000002091	330252	psme_t023398|m.27799	PSME_40033	0.10962	0.000397506	0.00932219	0.01969	0.000183554
budcold	seq-rs1120-DF	jcf7190000002091	330777	psme_t044493|m.73909	PSME_40033	0.46575	0.00266969	0.102646	0.01547	0.00158793
budcold	seq-rs1121-DF	jcf7190000002091	449883	.	.	0.23552	9.68651e-05	0.00921576	0.01064	9.80557e-05
budcold	seq-rs1124-DF	jcf7190000002100	381974	psme_t092568|m.49266	PSME_40035	0.2684	0.000184981	0.00213089	0.02435	5.18871e-05
budcold	seq-rs1128-DF	jcf7190000002100	383577	psme_t080198|m.40719	PSME_40035	0.08687	0.00074992	0.00782118	0.01057	8.26698e-05
budcold	seq-rs1141-DF	jcf7190000002116	342195	psme_t009221|m.12297	PSME_40047	0.34825	-0.00261336	-0.0629457	0.01352	0.000851026
budcold	seq-rs1145-DF	jcf7190000002116	1020739	psme_t008231|m.20696	PSME_40049	0.16279	0.00344591	0.153788	0.01613	0.0024806
budcold	seq-rs1150-DF	jcf7190000002118	859126	.	.	0.33686	-0.00206917	-0.035627	0.01147	0.000408642
budcold	seq-rs1151-DF	jcf7190000002118	859153	.	.	0.21124	-7.98291e-05	0.00156721	0.01069	1.67535e-05
budcold	seq-rs1154-DF	jcf7190000002126	432194	.	.	0.01119	-0.000181742	-0.00579578	0.01864	0.000108033
budcold	seq-rs1156-DF	jcf7190000002131	90344	psme_t016898|m.12694	PSME_40060	0.09961	-0.000747857	-0.017929	0.01028	0.00018431
budcold	seq-rs1159-DF	jcf7190000002150	254645	psme_t000300|m.45263	.	0.01293	0.000337556	0.0302653	0.01252	0.000378922
budcold	seq-rs1168-DF	jcf7190000002175	728033	psme_t073739|m.34227	.	0.19478	-0.000872431	-0.0287889	0.0131	0.000377134
budcold	seq-rs1173-DF	jcf7190000002177	113888	psme_t022804|m.44262	PSME_40928	0.39147	0.00394554	0.130003	0.01866	0.00242586
budcold	seq-rs1177-DF	jcf7190000002182	267986	psme_t136758|m.80592	PSME_40932	0.01107	-0.000597548	-0.0249702	0.01292	0.000322616
budcold	seq-rs1180-DF	jcf7190000002190	510188	psme_t040465|m.5560	PSME_40942	0.03008	-5.1054e-05	-0.00261931	0.01091	2.85766e-05
budcold	seq-rs1182-DF	jcf7190000002203	57789	psme_t013997|m.32767	.	0.37143	0.00109489	0.0152594	0.01295	0.000197609
budcold	seq-rs69480-SP	jcf7190000002229	1313749	.	.	0.05691	0.000643185	0.0159279	0.01188	0.000189223
budcold	seq-rs1187-DF	jcf7190000002234	410980	psme_t032629|m.73626	PSME_40961	0.24691	-0.000852041	-0.0284912	0.01313	0.000374089
budcold	seq-rs1193-DF	jcf7190000002234	810639	psme_t010033|m.74752	PSME_48449	0.4664	-0.00262541	-0.0799308	0.01033	0.000825685
budcold	seq-rs1201-DF	jcf7190000002270	52795	psme_t031822|m.73677	.	0.13585	0.000915389	0.023339	0.01156	0.000269799
budcold	seq-rs1210-DF	jcf7190000002281	967863	psme_t096775|m.99560	.	0.31557	0.00191116	0.0301816	0.01309	0.000395077
budcold	seq-rs1216-DF	jcf7190000002287	302795	.	.	0.22179	-0.000543849	-0.0201277	0.01272	0.000256025
budcold	seq-rs1228-DF	jcf7190000002302	418650	psme_t008217|m.74457	.	0.17433	0.000220701	-0.00502597	0.01276	6.41313e-05
budcold	seq-rs1231-DF	jcf7190000002306	79318	.	.	0.13462	-0.000247172	-0.00250101	0.01288	3.2213e-05
budcold	seq-rs1233-DF	jcf7190000002309	357485	.	.	0.416	0.00106971	0.0260728	0.01733	0.000451842
budcold	seq-rs1275-DF	jcf7190000002394	194904	psme_t138272|m.240	PSME_01739	0.204	-0.00242554	-0.0551776	0.01333	0.000735518
budcold	seq-rs1292-DF	jcf7190000002435	221382	psme_t031707|m.22291	PSME_01778	0.346	0.00140731	0.029688	0.01354	0.000401976
budcold	seq-rs1296-DF	jcf7190000002449	314591	.	.	0.125	-0.00100411	-0.0365765	0.01243	0.000454646
budcold	seq-rs1304-DF	jcf7190000002468	186346	.	.	0.1139	0.00256614	0.118139	0.01913	0.00226
budcold	seq-rs1305-DF	jcf7190000002468	246179	psme_t013568|m.32430	.	0.11111	0.00256614	0.102655	0.01437	0.00147515
budcold	seq-rs1315-DF	jcf7190000002500	123656	psme_t000460|m.45133	.	0.17984	-0.000558634	-0.0208916	0.01473	0.000307734
budcold	seq-rs1318-DF	jcf7190000002509	584893	.	.	0.17742	-0.00112641	-0.0268196	0.01607	0.00043099
budcold	seq-rs1324-DF	jcf7190000002522	652345	.	.	0.34459	-0.00101041	-0.0295864	0.01052	0.000311249
budcold	seq-rs1325-DF	jcf7190000002522	652688	.	.	0.31568	-0.000501499	-0.0107146	0.01101	0.000117967
budcold	seq-rs1350-DF	jcf7190000002545	316466	.	.	0.42137	0.00406107	0.0972578	0.01286	0.00125073
budcold	seq-rs1357-DF	jcf7190000002568	683160	.	.	0.0717	-0.00110987	-0.0627054	0.01519	0.000952495
budcold	seq-rs1361-DF	jcf7190000002568	790669	psme_t095263|m.49649	.	0.38821	0.00107629	0.0216074	0.01199	0.000259072
budcold	seq-rs1362-DF	jcf7190000002573	304140	psme_t012987|m.43121	.	0.07197	0.000659508	0.0138238	0.0208	0.000287536
budcold	seq-rs1378-DF	jcf7190000002591	842255	psme_t006315|m.38245	PSME_03835	0.18936	-0.0025713	-0.0796386	0.01331	0.00105999
budcold	seq-rs1381-DF	jcf7190000002591	1096105	psme_t002994|m.7782	PSME_03836	0.07519	-0.00072914	-0.0278473	0.01106	0.000307991
budcold	seq-rs1383-DF	jcf7190000002591	1106225	psme_t002994|m.7782	PSME_03836	0.06038	0.00139578	0.063249	0.01156	0.000731158
budcold	seq-rs1384-DF	jcf7190000002598	666454	psme_t017079|m.94495	PSME_42850	0.32684	0.00108803	0.0204516	0.01358	0.000277732
budcold	seq-rs1392-DF	jcf7190000002607	814007	.	.	0.05513	-0.000264834	-0.0159442	0.01634	0.000260528
budcold	seq-rs1400-DF	jcf7190000002624	297929	psme_t018832|m.75725	PSME_03875	0.08812	2.98569e-05	-0.0109155	0.0101	0.000110247
budcold	seq-rs1402-DF	jcf7190000002624	298141	psme_t018832|m.75725	PSME_03875	0.35976	0.000834772	0.0172542	0.01033	0.000178236
budcold	seq-rs1404-DF	jcf7190000002631	302108	.	.	0.10784	-0.00174958	-0.0719568	0.01134	0.00081599
budcold	seq-rs1411-DF	jcf7190000002650	39352	psme_t003587|m.23737	.	0.01633	0.000366087	0.0183381	0.01527	0.000280023
budcold	seq-rs1416-DF	jcf7190000002667	42129	psme_t146578|m.50016	.	0.35078	0.00435811	0.126463	0.0221	0.00279484
budcold	seq-rs1417-DF	jcf7190000002667	155914	psme_t000161|m.26011	.	0.25869	0.00391496	0.139138	0.01682	0.00234029
budcold	seq-rs1421-DF	jcf7190000002678	414368	psme_t006866|m.38330	PSME_42855	0.01107	-5.93468e-05	-0.00533415	0.01261	6.72637e-05
budcold	seq-rs1433-DF	jcf7190000002686	72887	.	PSME_03929	0.4697	0.00344566	0.0911473	0.01002	0.000913296
budcold	seq-rs1434-DF	jcf7190000002686	73199	.	PSME_03929	0.25	-0.000749494	-0.0104653	0.01138	0.000119095
budcold	seq-rs1440-DF	jcf7190000002686	193514	.	PSME_03933	0.14344	-0.00204136	-0.0812154	0.01005	0.000816215
budcold	seq-rs1445-DF	jcf7190000002704	357854	.	.	0.10271	-0.000110017	-0.00851176	0.01301	0.000110738
budcold	seq-rs1453-DF	jcf7190000002707	644386	psme_t026429|m.78709	.	0.11673	-0.0003614	-0.00769638	0.01049	8.0735e-05
budcold	seq-rs1466-DF	jcf7190000002726	111575	.	PSME_04985	0.10938	-0.00206185	-0.0828893	0.01071	0.000887744
budcold	seq-rs1467-DF	jcf7190000002726	111736	.	PSME_04985	0.2479	0.0020549	0.051198	0.01505	0.00077053
budcold	seq-rs1474-DF	jcf7190000002726	668690	psme_t033118|m.22243	PSME_04987	0.3083	-0.00251527	-0.0538161	0.0111	0.000597358
budcold	seq-rs1479-DF	jcf7190000002732	89773	psme_t025677|m.28888	PSME_04991	0.43033	-0.00076393	-0.0137707	0.0111	0.000152855
budcold	seq-rs1480-DF	jcf7190000002747	221317	psme_t000080|m.18927	PSME_04999	0.12353	0.000884108	0.011743	0.01769	0.000207733
budcold	seq-rs1484-DF	jcf7190000002747	502861	psme_t015943|m.43206	PSME_05002	0.06111	0.000165783	0.00572367	0.01691	9.67873e-05
budcold	seq-rs1495-DF	jcf7190000002762	180383	psme_t027095|m.69655	PSME_05015	0.20975	0.000436624	0.00529018	0.0128	6.77143e-05
budcold	seq-rs1508-DF	jcf7190000002764	500616	psme_t032751|m.22215	PSME_05023	0.08333	-0.00169966	-0.0641439	0.01196	0.000767161
budcold	seq-rs1520-DF	jcf7190000002765	203999	psme_t014098|m.93132	PSME_05030	0.34866	0.000144676	0.00381418	0.01427	5.44284e-05
budcold	seq-rs1524-DF	jcf7190000002765	205738	psme_t014098|m.93132	PSME_05030	0.02799	0.00077447	0.0524015	0.01085	0.000568556
budcold	seq-rs1557-DF	jcf7190000002822	150228	psme_t036750|m.52511	.	0.30906	-0.00299484	-0.0794578	0.01158	0.000920121
budcold	seq-rs1560-DF	jcf7190000002824	469740	psme_t023889|m.27860	.	0.39959	0.00307841	0.0541018	0.01146	0.000620007
budcold	seq-rs1583-DF	jcf7190000002871	250513	psme_t016346|m.82429	.	0.20866	3.48292e-05	0.00127729	0.01685	2.15223e-05
budcold	seq-rs1589-DF	jcf7190000002889	239229	psme_t004382|m.70102	.	0.32341	0.000952962	0.0172882	0.01043	0.000180316
budcold	seq-rs1592-DF	jcf7190000002890	137184	psme_t077207|m.102586	.	0.18077	-0.00138179	-0.031332	0.01099	0.000344338
budcold	seq-rs1594-DF	jcf7190000002890	273949	psme_t062493|m.34004	.	0.04528	-0.00145967	-0.067099	0.01278	0.000857525
budcold	seq-rs1600-DF	jcf7190000002890	523408	psme_t016947|m.24598	.	0.43676	-0.000773561	-0.0119113	0.0136	0.000161994
budcold	seq-rs1604-DF	jcf7190000002891	520114	psme_t001524|m.46464	.	0.18701	-0.00306085	-0.0928807	0.01414	0.00131333
budcold	seq-rs1606-DF	jcf7190000002891	628044	psme_t003638|m.17870	.	0.01866	0.000577609	0.0417031	0.01851	0.000771925
budcold	seq-rs44070-SP	jcf7190000002914	1635871	.	.	0.01976	-0.00024434	-0.0111759	0.01926	0.000215247
budcold	seq-rs1614-DF	jcf7190000002928	37406	psme_t029562|m.63141	.	0.21849	-0.00282006	-0.0699374	0.0126	0.000881211
budcold	seq-rs1619-DF	jcf7190000002929	1862649	psme_t031105|m.101574	.	0.27027	-0.000275907	-0.0124338	0.01006	0.000125084
budcold	seq-rs1623-DF	jcf7190000002933	508744	psme_t015655|m.13530	.	0.08108	0.00181729	0.060489	0.011	0.000665379
budcold	seq-rs1636-DF	jcf7190000002945	334257	psme_t021089|m.94120	PSME_49369	0.45382	0.00151844	0.0330394	0.01025	0.000338654
budcold	seq-rs1639-DF	jcf7190000002945	467990	psme_t018176|m.16058	PSME_06993	0.09398	-0.00220741	-0.0964121	0.01174	0.00113188
budcold	seq-rs1650-DF	jcf7190000002945	825188	.	PSME_06996	0.09073	-0.00223496	-0.11012	0.01284	0.00141394
budcold	seq-rs1653-DF	jcf7190000002945	854808	psme_t016600|m.82510	PSME_06998	0.38554	-0.00268171	-0.0645437	0.01135	0.000732571
budcold	seq-rs1654-DF	jcf7190000002945	970332	psme_t000233|m.26125	PSME_43264	0.10714	-0.000219603	-0.000655894	0.01332	8.73651e-06
budcold	seq-rs1661-DF	jcf7190000002945	1051664	psme_t000233|m.26125	PSME_43264	0.11007	-0.000219603	-0.010759	0.01143	0.000122975
budcold	seq-rs1671-DF	jcf7190000002945	1353109	psme_t027911|m.17252	.	0.0625	-0.00134506	-0.067136	0.01116	0.000749238
budcold	seq-rs1680-DF	jcf7190000002984	4844	.	.	0.34661	-0.00014605	-0.00196924	0.01353	2.66438e-05
budcold	seq-rs1687-DF	jcf7190000002994	160480	.	.	0.46721	-0.00111157	-0.029258	0.01154	0.000337637
budcold	seq-rs1688-DF	jcf7190000003003	20961	psme_t007856|m.72192	.	0.22785	-0.000294668	-0.0159185	0.01096	0.000174467
budcold	seq-rs1700-DF	jcf7190000003091	284071	psme_t018573|m.75745	PSME_08036	0.22941	-0.00045759	-0.00412595	0.01008	4.15896e-05
budcold	seq-rs1704-DF	jcf7190000003112	92447	psme_t001582|m.18983	PSME_08057	0.10081	0.00224694	0.0879898	0.01032	0.000908055
budcold	seq-rs1713-DF	jcf7190000003149	97141	psme_t045363|m.34644	PSME_08085	0.06818	-0.000792849	-0.0258124	0.01076	0.000277741
budcold	seq-rs1732-DF	jcf7190000003211	1191120	.	PSME_08140	0.02037	0.000360566	0.011676	0.01365	0.000159377
budcold	seq-rs1736-DF	jcf7190000003221	100871	.	PSME_08154	0.25934	0.000905743	0.0363437	0.01043	0.000379065
budcold	seq-rs1750-DF	jcf7190000003227	183854	psme_t039211|m.74138	PSME_08981	0.02778	-0.00108064	-0.049556	0.01091	0.000540656
budcold	seq-rs1761-DF	jcf7190000003248	154235	psme_t000211|m.18613	.	0.28484	0.00170109	0.0496962	0.01135	0.000564052
budcold	seq-rs1762-DF	jcf7190000003248	173008	psme_t000211|m.18613	.	0.23494	0.000986483	0.031849	0.01188	0.000378366
budcold	seq-rs1772-DF	jcf7190000003279	1476251	psme_t001339|m.70680	.	0.49605	0.000333162	0.00794258	0.01188	9.43578e-05
budcold	seq-rs1788-DF	jcf7190000003301	370127	psme_t043779|m.22518	PSME_09033	0.33544	0.00513804	0.143935	0.04239	0.00610141
budcold	seq-rs1789-DF	jcf7190000003301	370300	psme_t043779|m.22518	PSME_09033	0.21154	-0.00202423	-0.0504292	0.01143	0.000576406
budcold	seq-rs1790-DF	jcf7190000003301	370390	psme_t043779|m.22518	PSME_09033	0.21493	0.0032437	0.116099	0.01757	0.00203986
budcold	seq-rs1802-DF	jcf7190000003338	539372	psme_t039598|m.5533	.	0.03383	-0.000927455	-0.0345992	0.01125	0.000389241
budcold	seq-rs1810-DF	jcf7190000003371	867906	psme_t010480|m.25103	PSME_09096	0.33735	-0.0030842	-0.0658802	0.01047	0.000689766
budcold	seq-rs1825-DF	jcf7190000003400	56118	psme_t036525|m.73349	.	0.19342	0.000641143	0.0121596	0.01319	0.000160385
budcold	seq-rs1843-DF	jcf7190000003434	70203	.	.	0.09848	0.000485385	0.0170176	0.01532	0.00026071
budcold	seq-rs13170-SP	jcf7190000003491	950798	psme_t004794|m.24259	.	0.02326	1.7561e-05	0.000570135	0.01243	7.08677e-06
budcold	seq-rs1898-DF	jcf7190000003564	355275	psme_t004409|m.18458	PSME_11101	0.06604	-0.000870083	-0.0382586	0.01005	0.000384499
budcold	seq-rs1899-DF	jcf7190000003576	614678	.	PSME_11109	0.31128	0.000598553	0.0140929	0.01458	0.000205475
budcold	seq-rs1908-DF	jcf7190000003591	616456	psme_t009243|m.37220	.	0.30279	0.00257355	0.0627476	0.01066	0.000668889
budcold	seq-rs1912-DF	jcf7190000003596	15478	.	PSME_11129	0.20518	-0.000578522	-0.0192063	0.01187	0.000227979
budcold	seq-rs1924-DF	jcf7190000003604	221319	.	PSME_11135	0.25494	0.00238426	0.0634815	0.01307	0.000829703
budcold	seq-rs1931-DF	jcf7190000003622	97804	.	PSME_12032	0.03346	-7.14001e-05	-0.00909195	0.01326	0.000120559
budcold	seq-rs1943-DF	jcf7190000003626	662070	psme_t000017|m.70897	PSME_43981	0.06929	-0.00168196	-0.0908607	0.01061	0.000964032
budcold	seq-rs1945-DF	jcf7190000003626	664617	psme_t000017|m.70897	PSME_43981	0.17681	-0.000585154	-0.00975303	0.01462	0.000142589
budcold	seq-rs1951-DF	jcf7190000003626	724807	psme_t000017|m.70897	PSME_43981	0.16795	-0.000593066	-0.00928036	0.01262	0.000117118
budcold	seq-rs1956-DF	jcf7190000003650	648696	psme_t078533|m.13836	.	0.03321	0.000163581	0.000448881	0.01286	5.77261e-06
budcold	seq-rs1975-DF	jcf7190000003679	148277	psme_t023731|m.27889	PSME_12086	0.16939	0.000105218	0.00829371	0.012	9.95245e-05
budcold	seq-rs1990-DF	jcf7190000003721	195250	psme_t023157|m.17412	PSME_49258	0.26494	0.00132475	0.0252682	0.01142	0.000288563
budcold	seq-rs2008-DF	jcf7190000003756	655081	psme_t009931|m.72430	PSME_44122	0.13672	0.00275691	0.129812	0.01059	0.00137471
budcold	seq-rs2015-DF	jcf7190000003777	99921	psme_t013021|m.20070	.	0.4311	-0.00129297	-0.0309939	0.01046	0.000324196
budcold	seq-rs2016-DF	jcf7190000003777	355495	.	PSME_13112	0.19375	-0.00324694	-0.10308	0.01411	0.00145445
budcold	seq-rs2020-DF	jcf7190000003777	1164109	psme_t012132|m.64340	.	0.04887	-0.000111517	-0.0169535	0.01659	0.000281258
budcold	seq-rs2026-DF	jcf7190000003788	466643	psme_t036082|m.77815	.	0.40038	0.00341971	0.0867966	0.01001	0.000868834
budcold	seq-rs2035-DF	jcf7190000003810	638232	psme_t005945|m.37866	PSME_13135	0.10811	0.00018111	0.00325742	0.01085	3.53431e-05
budcold	seq-rs2038-DF	jcf7190000003810	990337	psme_t000219|m.18606	PSME_13136	0.01569	-0.000139791	-0.00563827	0.01074	6.0555e-05
budcold	seq-rs2040-DF	jcf7190000003810	991699	psme_t000219|m.18606	PSME_13136	0.38326	0.00175613	0.0429737	0.01017	0.000437043
budcold	seq-rs2060-DF	jcf7190000003826	74379	psme_t053451|m.59240	PSME_13152	0.36145	0.00123359	0.0190777	0.01859	0.000354655
budcold	seq-rs2062-DF	jcf7190000003826	395481	.	PSME_13153	0.26892	0.00233412	0.0360287	0.01784	0.000642753
budcold	seq-rs2064-DF	jcf7190000003826	397479	.	PSME_13153	0.20798	-0.00138763	-0.0342079	0.01461	0.000499778
budcold	seq-rs2074-DF	jcf7190000003842	617661	psme_t002666|m.23916	PSME_13160	0.03532	-0.000390413	-0.0112014	0.01133	0.000126912
budcold	seq-rs2079-DF	jcf7190000003842	649915	psme_t005693|m.70334	PSME_13161	0.15283	7.07736e-06	-0.00711029	0.01121	7.97063e-05
budcold	seq-rs2092-DF	jcf7190000003859	121489	psme_t011385|m.65043	.	0.01321	-0.000203945	-0.00434963	0.01318	5.73281e-05
budcold	seq-rs2098-DF	jcf7190000003868	388563	psme_t005309|m.88519	.	0.27309	-0.00231191	-0.0597373	0.0104	0.000621268
budcold	seq-rs2112-DF	jcf7190000003884	352893	psme_t025825|m.69670	.	0.24342	-0.00270322	-0.070013	0.01179	0.000825454
budcold	seq-rs2115-DF	jcf7190000003889	94459	psme_t001173|m.76548	.	0.10714	-0.000519013	-0.00960049	0.01136	0.000109062
budcold	seq-rs2126-DF	jcf7190000003901	486888	psme_t010814|m.72311	.	0.07224	-0.00127157	-0.0270906	0.01078	0.000292037
budcold	seq-rs2131-DF	jcf7190000003916	249498	psme_t000177|m.9099	.	0.11407	-0.000406492	-0.00984159	0.01168	0.00011495
budcold	seq-rs2132-DF	jcf7190000003916	287791	psme_t000177|m.9099	.	0.19922	-7.55385e-05	-0.00117319	0.01148	1.34683e-05
budcold	seq-rs2135-DF	jcf7190000003919	137600	psme_t009333|m.72159	.	0.12452	0.00155427	0.0476879	0.01109	0.000528859
budcold	seq-rs2138-DF	jcf7190000003919	778543	psme_t048104|m.59296	.	0.3821	0.00342571	0.0611843	0.01421	0.000869429
budcold	seq-rs2144-DF	jcf7190000003924	123837	psme_t005742|m.18368	.	0.04511	-3.3834e-05	-0.00322484	0.01364	4.39868e-05
budcold	seq-rs2146-DF	jcf7190000003924	123993	psme_t005742|m.18368	.	0.21371	0.000696035	0.0153264	0.01176	0.000180238
budcold	seq-rs2153-DF	jcf7190000003938	747581	psme_t125092|m.47393	.	0.12992	0.00160144	0.0459413	0.01463	0.000672121
budcold	seq-rs2154-DF	jcf7190000003938	747872	psme_t050357|m.59434	.	0.42262	0.00367999	0.106476	0.01713	0.00182393
budcold	seq-rs2159-DF	jcf7190000003951	922453	psme_t012500|m.11518	.	0.16592	-0.00276408	-0.122655	0.01111	0.0013627
budcold	seq-rs2160-DF	jcf7190000003951	922682	psme_t012500|m.11518	.	0.19604	-0.00247281	-0.0578482	0.01195	0.000691285
budcold	seq-rs2174-DF	jcf7190000003998	155732	.	.	0.34483	-0.000579532	-0.0147928	0.01396	0.000206508
budcold	seq-rs2184-DF	jcf7190000004019	135818	psme_t023443|m.10373	PSME_16445	0.26025	0.00497352	0.191537	0.03923	0.00751401
budcold	seq-rs2187-DF	jcf7190000004020	142277	psme_t142394|m.99929	PSME_16448	0.31746	0.00422683	0.112193	0.01781	0.00199816
budcold	seq-rs2192-DF	jcf7190000004043	338373	psme_t045687|m.27026	PSME_16470	0.25962	-0.00316606	-0.0842586	0.01706	0.00143745
budcold	seq-rs2206-DF	jcf7190000004067	464655	.	PSME_16495	0.44397	-0.00308661	-0.0860821	0.01201	0.00103385
budcold	seq-rs2208-DF	jcf7190000004067	465867	.	PSME_16495	0.01487	-0.000238736	-0.00953522	0.01101	0.000104983
budcold	seq-rs2220-DF	jcf7190000004080	1539722	.	.	0.02282	-0.000359035	-0.0197597	0.01268	0.000250553
budcold	seq-rs2221-DF	jcf7190000004084	152567	psme_t087664|m.41074	.	0.3657	-0.0033396	-0.060261	0.01276	0.00076893
budcold	seq-rs2234-DF	jcf7190000004092	733654	.	PSME_17355	0.14122	0.000762806	0.0233594	0.01372	0.000320491
budcold	seq-rs2243-DF	jcf7190000004136	282440	.	.	0.01292	0.000233167	0.0152545	0.01933	0.000294869
budcold	seq-rs21108-SP	jcf7190000004170	1215202	.	.	0.01866	6.7993e-05	0.00017718	0.01347	2.38661e-06
budcold	seq-rs2273-DF	jcf7190000004207	433130	psme_t018507|m.32301	PSME_18347	0.17609	0.00349845	0.113069	0.01664	0.00188147
budcold	seq-rs2286-DF	jcf7190000004234	700832	psme_t010770|m.11273	PSME_51562	0.07885	-0.000751475	-0.0226344	0.01073	0.000242867
budcold	seq-rs2312-DF	jcf7190000004289	334975	.	.	0.23465	0.0020202	0.0637328	0.01212	0.000772442
budcold	seq-rs2330-DF	jcf7190000004342	548222	psme_t136960|m.89458	.	0.08712	0.00360461	0.209802	0.03566	0.00748154
budcold	seq-rs2341-DF	jcf7190000004368	478714	psme_t026934|m.16945	.	0.02852	-0.000867273	-0.0453503	0.01056	0.000478899
budcold	seq-rs2345-DF	jcf7190000004368	1596639	.	.	0.21569	0.00214194	0.0515651	0.01063	0.000548136
budcold	seq-rs50710-SP	jcf7190000004368	1918385	.	.	0.01321	4.26035e-05	0.00537426	0.01382	7.42723e-05
budcold	seq-rs2362-DF	jcf7190000004422	184483	.	.	0.1145	-0.00172111	-0.0551662	0.01208	0.000666407
budcold	seq-rs2375-DF	jcf7190000004434	11848	psme_t037283|m.52174	PSME_20366	0.1355	-0.00276511	-0.122818	0.01543	0.00189508
budcold	seq-rs2387-DF	jcf7190000004454	554029	psme_t044324|m.27239	PSME_20388	0.42549	0.00040562	0.00708667	0.01354	9.59535e-05
budcold	seq-rs2400-DF	jcf7190000004469	533196	psme_t012654|m.71653	PSME_20406	0.2511	-0.00206202	-0.0458994	0.01096	0.000503058
budcold	seq-rs2407-DF	jcf7190000004478	29715	psme_t016214|m.13294	PSME_20419	0.46586	0.0030137	0.0645902	0.01122	0.000724702
budcold	seq-rs2412-DF	jcf7190000004496	721200	.	PSME_52473	0.28033	-0.000159426	-0.00435501	0.01383	6.02297e-05
budcold	seq-rs2415-DF	jcf7190000004513	301881	.	.	0.01304	0.00143955	0.148244	0.01172	0.00173742
budcold	seq-rs2417-DF	jcf7190000004513	579688	psme_t007978|m.20198	.	0.05859	-0.00126591	-0.0406053	0.01189	0.000482797
budcold	seq-rs2420-DF	jcf7190000004524	267881	psme_t039397|m.58866	PSME_20450	0.07331	-0.00183755	-0.0733522	0.01346	0.00098732
budcold	seq-rs2443-DF	jcf7190000004548	2050541	psme_t022563|m.94081	PSME_48981	0.13598	0.00281554	0.115013	0.01255	0.00144342
budcold	seq-rs2445-DF	jcf7190000004548	2703732	.	.	0.33108	-0.00096382	-0.040579	0.01039	0.000421615
budcold	seq-rs2448-DF	jcf7190000004549	60771	psme_t067698|m.2034	.	0.02273	0.000427604	0.0285588	0.01188	0.000339278
budcold	seq-rs2451-DF	jcf7190000004554	118295	psme_t022206|m.17512	.	0.01476	-0.00126359	-0.0921573	0.01599	0.0014736
budcold	seq-rs2452-DF	jcf7190000004556	326112	.	.	0.23828	0.00306408	0.0888657	0.01073	0.000953529
budcold	seq-rs2453-DF	jcf7190000004556	328838	psme_t024567|m.78504	.	0.06203	0.00221027	0.141534	0.01131	0.00160075
budcold	seq-rs2465-DF	jcf7190000004594	418354	.	PSME_21363	0.2384	0.00119776	0.0266778	0.01098	0.000292922
budcold	seq-rs2473-DF	jcf7190000004617	465845	psme_t017913|m.69039	PSME_21379	0.4917	-0.0038761	-0.0979723	0.01783	0.00174685
budcold	seq-rs2475-DF	jcf7190000004617	588786	psme_t014761|m.32681	PSME_48850	0.4707	0.00095866	0.0157405	0.01919	0.00030206
budcold	seq-rs2484-DF	jcf7190000004648	242366	psme_t013923|m.93268	PSME_22328	0.15058	-0.00189743	-0.0739767	0.0106	0.000784154
budcold	seq-rs2485-DF	jcf7190000004648	250380	psme_t013923|m.93268	PSME_22328	0.18667	-0.0031643	-0.108591	0.01519	0.00164949
budcold	seq-rs2494-DF	jcf7190000004648	266422	psme_t013923|m.93268	PSME_22328	0.13019	-0.00219142	-0.0909584	0.01061	0.000965069
budcold	seq-rs2497-DF	jcf7190000004648	268926	psme_t013923|m.93268	PSME_22328	0.19531	-0.00296507	-0.109676	0.0146	0.00160127
budcold	seq-rs2498-DF	jcf7190000004648	269921	psme_t013923|m.93268	PSME_22328	0.11434	-0.00196902	-0.0592514	0.01139	0.000674873
budcold	seq-rs2499-DF	jcf7190000004648	272824	psme_t013923|m.93268	PSME_22328	0.01481	0.000131288	0.0124733	0.0139	0.000173379
budcold	seq-rs2504-DF	jcf7190000004648	276415	psme_t013923|m.93268	PSME_22328	0.20817	-0.00275481	-0.0971348	0.01627	0.00158038
budcold	seq-rs2505-DF	jcf7190000004648	278093	psme_t013923|m.93268	PSME_22328	0.05871	-0.00141593	-0.0525871	0.01196	0.000628941
budcold	seq-rs2509-DF	jcf7190000004657	311751	psme_t013704|m.25237	PSME_45316	0.10793	-0.00126099	-0.0375471	0.01061	0.000398375
budcold	seq-rs2515-DF	jcf7190000004660	161894	psme_t003391|m.88185	PSME_22339	0.07393	0.000342906	0.00661053	0.01342	8.87133e-05
budcold	seq-rs2528-DF	jcf7190000004660	513753	psme_t067752|m.84601	.	0.32937	-0.000333094	-0.000366888	0.0109	3.99908e-06
budcold	seq-rs2534-DF	jcf7190000004660	844536	psme_t004767|m.88123	PSME_22343	0.03759	-8.52207e-05	-0.00785429	0.0117	9.18952e-05
budcold	seq-rs2549-DF	jcf7190000004667	1095827	psme_t002770|m.7832	PSME_22368	0.16284	0.00324111	0.134213	0.01186	0.00159177
budcold	seq-rs2582-DF	jcf7190000004713	897860	psme_t001338|m.87215	PSME_22424	0.168	0.00192045	0.047806	0.01416	0.000676933
budcold	seq-rs2604-DF	jcf7190000004757	37742	.	.	0.03219	0.000218187	0.00482819	0.01034	4.99235e-05
budcold	seq-rs2618-DF	jcf7190000004769	347509	psme_t018920|m.82682	.	0.10938	0.00155904	0.0537965	0.01145	0.00061597
budcold	seq-rs2621-DF	jcf7190000004789	437338	psme_t000634|m.77081	.	0.01549	-0.000278868	-0.016023	0.01006	0.000161192
budcold	seq-rs2647-DF	jcf7190000004811	503208	psme_t006318|m.23148	.	0.25287	-0.00300578	-0.114834	0.01039	0.00119313
budcold	seq-rs2664-DF	jcf7190000004835	216225	.	.	0.23237	0.00045823	0.0123126	0.01296	0.000159571
budcold	seq-rs2676-DF	jcf7190000004908	270397	psme_t000167|m.95337	.	0.31333	0.00134616	0.0231473	0.01096	0.000253694
budcold	seq-rs2681-DF	jcf7190000004908	283658	psme_t000167|m.95337	.	0.20717	0.000534102	0.0270286	0.01911	0.000516517
budcold	seq-rs2682-DF	jcf7190000004908	309520	psme_t000167|m.95337	.	0.18164	0.000301208	0.000548041	0.01197	6.56005e-06
budcold	seq-rs2704-DF	jcf7190000004935	1058818	psme_t012542|m.93780	.	0.04478	-0.000254624	-0.00758274	0.01503	0.000113969
budcold	seq-rs2712-DF	jcf7190000004937	304188	psme_t024869|m.83353	.	0.18872	-0.00191357	-0.0417985	0.0117	0.000489043
budcold	seq-rs2714-DF	jcf7190000004937	304486	psme_t029092|m.31014	.	0.16226	-0.00238956	-0.0768319	0.01104	0.000848224
budcold	seq-rs2724-DF	jcf7190000004964	21476	.	PSME_24297	0.28185	0.00392811	0.147688	0.0194	0.00286515
budcold	seq-rs2742-DF	jcf7190000004970	67165	psme_t010092|m.93769	PSME_24315	0.10038	0.00106098	0.0424247	0.01402	0.000594795
budcold	seq-rs2745-DF	jcf7190000004978	6980	.	.	0.32983	2.34975e-05	-0.000106123	0.01052	1.11641e-06
budcold	seq-rs2748-DF	jcf7190000004981	35064	psme_t081855|m.66306	PSME_24331	0.49578	0.00287787	0.0749068	0.01174	0.000879406
budcold	seq-rs2755-DF	jcf7190000004981	199757	psme_t033135|m.26864	.	0.04291	-0.00176613	-0.0907151	0.0172	0.0015603
budcold	seq-rs2757-DF	jcf7190000004985	100226	psme_t009688|m.20624	PSME_45543	0.29095	0.00598234	0.225942	0.09803	0.0221491
budcold	seq-rs2759-DF	jcf7190000004998	520001	psme_t022427|m.33704	PSME_25190	0.37059	0.00123793	0.0123396	0.01067	0.000131663
budcold	seq-rs2769-DF	jcf7190000005024	1483628	psme_t006657|m.20441	PSME_25210	0.12695	0.00127384	0.043346	0.011	0.000476807
budcold	seq-rs2784-DF	jcf7190000005050	90412	psme_t021934|m.9962	PSME_25225	0.14381	-0.0018262	-0.0521429	0.01274	0.0006643
budcold	seq-rs2807-DF	jcf7190000005073	126952	.	.	0.07227	0.000372251	0.0255997	0.01017	0.000260349
budcold	seq-rs2810-DF	jcf7190000005078	670574	psme_t024827|m.63352	PSME_25260	0.29681	0.000781219	0.0318004	0.01035	0.000329134
budcold	seq-rs2831-DF	jcf7190000005133	156068	.	.	0.11569	-0.000490325	-0.0048273	0.01041	5.02522e-05
budcold	seq-rs2842-DF	jcf7190000005148	11848	.	PSME_45757	0.01673	-3.38964e-05	-0.00723329	0.01759	0.000127234
budcold	seq-rs2846-DF	jcf7190000005156	1397740	psme_t072242|m.52758	PSME_26237	0.33539	0.00428677	0.134782	0.03224	0.00434537
budcold	seq-rs2852-DF	jcf7190000005168	94491	psme_t024178|m.63309	PSME_26243	0.36853	-0.0026499	-0.0509923	0.01162	0.00059253
budcold	seq-rs2856-DF	jcf7190000005176	12224	psme_t025309|m.78785	.	0.0709	0.000627093	0.0220146	0.01064	0.000234235
budcold	seq-rs2857-DF	jcf7190000005176	266811	psme_t001337|m.19067	PSME_26259	0.01923	-0.000363048	-0.0216566	0.01185	0.000256631
budcold	seq-rs2859-DF	jcf7190000005180	391517	psme_t031698|m.63949	PSME_26261	0.03571	0.000147546	0.00942971	0.0159	0.000149932
budcold	seq-rs2861-DF	jcf7190000005195	514996	psme_t007191|m.61200	PSME_26266	0.1209	0.000816433	0.0213845	0.01136	0.000242928
budcold	seq-rs2869-DF	jcf7190000005225	157183	psme_t066302|m.66913	PSME_26285	0.27897	-0.000160332	-0.000682079	0.01126	7.68021e-06
budcold	seq-rs2871-DF	jcf7190000005225	398495	.	PSME_26287	0.05556	-0.000470477	-0.0261976	0.01249	0.000327209
budcold	seq-rs2872-DF	jcf7190000005239	112758	.	PSME_27135	0.12405	0.00135256	0.0416186	0.01348	0.000561019
budcold	seq-rs2908-DF	jcf7190000005308	58725	.	PSME_27198	0.0223	-0.000887502	-0.0442732	0.01204	0.00053305
budcold	seq-rs2928-DF	jcf7190000005335	327639	psme_t012472|m.76071	PSME_27233	0.06818	-0.000691361	-0.0214991	0.01228	0.000264009
budcold	seq-rs2960-DF	jcf7190000005358	484249	psme_t003617|m.71324	.	0.18664	-0.00023059	0.00148115	0.01179	1.74628e-05
budcold	seq-rs2961-DF	jcf7190000005380	453225	psme_t023353|m.78617	PSME_28076	0.1543	0.00139522	0.0434469	0.01186	0.00051528
budcold	seq-rs2983-DF	jcf7190000005422	84332	psme_t002086|m.8046	PSME_28118	0.37037	0.00484301	0.149633	0.03444	0.00515337
budcold	seq-rs2985-DF	jcf7190000005422	84784	psme_t002086|m.8046	PSME_28118	0.47782	-0.00403085	-0.091437	0.0107	0.000978376
budcold	seq-rs2996-DF	jcf7190000005449	340922	.	.	0.24901	0.0021084	0.0739206	0.01047	0.000773949
budcold	seq-rs2997-DF	jcf7190000005449	902473	psme_t012268|m.71824	PSME_45990	0.14718	0.00265738	0.098422	0.01116	0.00109839
budcold	seq-rs3020-DF	jcf7190000005488	363745	psme_t004916|m.74890	.	0.15833	-0.000270761	-0.00369926	0.01161	4.29484e-05
budcold	seq-rs3026-DF	jcf7190000005506	353012	psme_t027687|m.17277	.	0.24486	-0.00107345	-0.0142517	0.01932	0.000275343
budcold	seq-rs3030-DF	jcf7190000005524	7711	psme_t034712|m.21721	.	0.2381	-0.00207384	-0.040115	0.01142	0.000458114
budcold	seq-rs3037-DF	jcf7190000005551	453052	.	.	0.04373	0.00148113	0.0876259	0.01025	0.000898166
budcold	seq-rs3039-DF	jcf7190000005554	397116	psme_t024206|m.69567	.	0.30769	-0.00303279	-0.0969841	0.0137	0.00132868
budcold	seq-rs3044-DF	jcf7190000005565	658579	psme_t035880|m.10594	.	0.31673	0.000279352	0.0137094	0.01164	0.000159577
budcold	seq-rs3054-DF	jcf7190000005581	260244	.	.	0.10515	-0.000791839	-0.0212101	0.01101	0.000233523
budcold	seq-rs3063-DF	jcf7190000005590	205587	psme_t019401|m.28301	PSME_30738	0.28854	-0.00298859	-0.0866626	0.01053	0.000912557
budcold	seq-rs3066-DF	jcf7190000005590	207257	psme_t028777|m.51500	PSME_30738	0.29961	-0.00276838	-0.0734763	0.01088	0.000799422
budcold	seq-rs3069-DF	jcf7190000005592	124418	psme_t000023|m.76877	.	0.166	0.000960687	0.0209477	0.01146	0.00024006
budcold	seq-rs3070-DF	jcf7190000005592	124773	psme_t000023|m.76877	.	0.2451	-0.00360279	-0.125467	0.01949	0.00244534
budcold	seq-rs5827-SP	jcf7190000005592	234098	psme_t000023|m.76877	.	0.07435	-0.000141942	-0.00684753	0.01411	9.66187e-05
budcold	seq-rs3097-DF	jcf7190000005595	1144784	psme_t006934|m.70195	PSME_30768	0.0597	-0.00116451	-0.0453832	0.01156	0.00052463
budcold	seq-rs3100-DF	jcf7190000005595	1146775	psme_t006934|m.70195	PSME_30768	0.40514	-0.00339899	-0.0935317	0.01318	0.00123275
budcold	seq-rs3102-DF	jcf7190000005611	95217	psme_t020194|m.44631	PSME_30778	0.20165	-0.000543658	-0.00966051	0.01385	0.000133798
budcold	seq-rs3111-DF	jcf7190000005627	450138	psme_t045073|m.74071	PSME_30792	0.30876	-0.0033699	-0.11303	0.0175	0.00197802
budcold	seq-rs3114-DF	jcf7190000005635	414079	psme_t023787|m.65498	PSME_46343	0.18972	0.00290486	0.0877084	0.01083	0.000949883
budcold	seq-rs3116-DF	jcf7190000005641	56265	psme_t006943|m.95620	PSME_46346	0.06579	0.00147616	0.0657832	0.01072	0.000705196
budcold	seq-rs3139-DF	jcf7190000005673	915504	psme_t010068|m.11393	PSME_30851	0.0687	-0.00166108	-0.0807972	0.01232	0.000995421
budcold	seq-rs3152-DF	jcf7190000005689	246689	psme_t008143|m.96133	.	0.24125	0.000631657	0.0167035	0.01022	0.000170709
budcold	seq-rs3159-DF	jcf7190000005703	459093	psme_t003908|m.24221	.	0.48996	-0.0035249	-0.0920782	0.01278	0.00117676
budcold	seq-rs3161-DF	jcf7190000005703	460605	psme_t003908|m.24221	.	0.23651	-0.00367484	-0.102949	0.01592	0.00163894
budcold	seq-rs3165-DF	jcf7190000005709	655019	.	.	0.4248	0.00104458	0.024583	0.01388	0.000341212
budcold	seq-rs3169-DF	jcf7190000005710	54939	psme_t001543|m.70711	.	0.1705	0.000695748	0.00902485	0.01224	0.000110464
budcold	seq-rs3170-DF	jcf7190000005710	57531	psme_t001543|m.70711	.	0.14147	0.000243004	0.0150919	0.01006	0.000151825
budcold	seq-rs3181-DF	jcf7190000005713	1098322	psme_t000559|m.26195	.	0.06226	0.000409091	0.0223108	0.01288	0.000287363
budcold	seq-rs3186-DF	jcf7190000005733	111697	.	.	0.26562	-0.00210653	-0.0396419	0.01068	0.000423375
budcold	seq-rs3188-DF	jcf7190000005733	252363	.	.	0.14885	-0.000913599	-0.0282699	0.01111	0.000314079
budcold	seq-rs3190-DF	jcf7190000005733	253604	psme_t199113|m.61854	.	0.09766	0.00179549	0.0449292	0.01325	0.000595312
budcold	seq-rs3195-DF	jcf7190000005770	106100	psme_t014892|m.32633	.	0.03137	-0.0010182	-0.0588466	0.01222	0.000719105
budcold	seq-rs3196-DF	jcf7190000005770	144691	psme_t014892|m.32633	.	0.04511	-0.000567783	-0.0167682	0.0119	0.000199542
budcold	seq-rs3197-DF	jcf7190000005770	145413	psme_t014892|m.32633	.	0.07331	-0.00080912	-0.039231	0.01162	0.000455864
budcold	seq-rs3218-DF	jcf7190000005799	100444	psme_t012968|m.43089	PSME_30859	0.0434	0.000462936	0.0293298	0.01317	0.000386274
budcold	seq-rs3222-DF	jcf7190000005826	253817	.	.	0.02724	9.91735e-05	-0.000950573	0.01159	1.10171e-05
budcold	seq-rs3234-DF	jcf7190000005842	659104	psme_t027290|m.33164	PSME_30896	0.45783	0.00170779	0.0365633	0.01059	0.000387205
budcold	seq-rs3236-DF	jcf7190000005845	657657	psme_t029083|m.101438	PSME_30898	0.04356	0.000474279	0.0163762	0.0197	0.00032261
budcold	seq-rs3240-DF	jcf7190000005845	923356	psme_t006572|m.75455	PSME_30900	0.22176	0.00271573	0.0897534	0.01793	0.00160928
budcold	seq-rs3243-DF	jcf7190000005845	924841	psme_t006572|m.75455	PSME_30900	0.21627	-0.00121459	-0.0353178	0.01014	0.000358122
budcold	seq-rs3245-DF	jcf7190000005845	925274	psme_t050459|m.101307	PSME_30900	0.04717	0.000752929	0.0389236	0.01045	0.000406752
budcold	seq-rs3248-DF	jcf7190000005849	292276	psme_t076048|m.102513	PSME_52463	0.27823	0.00431974	0.151371	0.03282	0.00496801
budcold	seq-rs3264-DF	jcf7190000005912	121713	psme_t004742|m.8270	PSME_30938	0.40123	-0.000740836	-0.0161161	0.0187	0.00030137
budcold	seq-rs3272-DF	jcf7190000005939	358821	psme_t021416|m.79144	.	0.3834	0.000869908	0.014913	0.01337	0.000199386
budcold	seq-rs3276-DF	jcf7190000005939	359795	.	.	0.13793	-0.000865231	-0.0219558	0.0125	0.000274447
budcold	seq-rs3288-DF	jcf7190000005969	282435	.	PSME_30964	0.01852	-9.58308e-05	0.000425326	0.01479	6.29057e-06
budcold	seq-rs3291-DF	jcf7190000005987	194144	.	.	0.34716	0.0019204	0.0532576	0.01457	0.000775963
budcold	seq-rs3295-DF	jcf7190000005991	48558	.	.	0.06981	0.000365009	0.00872306	0.01691	0.000147507
budcold	seq-rs3355-DF	jcf7190000006140	603177	.	.	0.01132	0.000117429	0.00426424	0.01008	4.29835e-05
budcold	seq-rs3370-DF	jcf7190000006162	30960	psme_t049543|m.34455	PSME_31104	0.03947	-0.000965869	-0.0549461	0.01185	0.000651111
budcold	seq-rs3379-DF	jcf7190000006209	308811	psme_t004588|m.18407	PSME_31137	0.04851	0.000166469	0.00373763	0.0105	3.92452e-05
budcold	seq-rs3380-DF	jcf7190000006212	209061	psme_t012135|m.71805	.	0.31304	0.000248452	0.00849199	0.0155	0.000131626
budcold	seq-rs3386-DF	jcf7190000006212	1351733	.	.	0.26371	-0.00285046	-0.0826176	0.01213	0.00100215
budcold	seq-rs3398-DF	jcf7190000006278	273300	psme_t012472|m.76070	.	0.09623	0.00154426	0.0523262	0.01318	0.000689659
budcold	seq-rs35510-SP	jcf7190000006278	273654	psme_t012472|m.76070	.	0.11435	0.00175058	0.0672141	0.01193	0.000801865
budcold	seq-rs3404-DF	jcf7190000006283	352927	.	.	0.04511	-0.000461808	-0.00673861	0.01746	0.000117656
budcold	seq-rs3406-DF	jcf7190000006288	76597	psme_t019107|m.75799	.	0.01504	0.00040771	0.0156445	0.01252	0.000195869
budcold	seq-rs3413-DF	jcf7190000006296	385556	psme_t070108|m.55582	.	0.43805	-0.0020124	-0.043253	0.01266	0.000547583
budcold	seq-rs3422-DF	jcf7190000006310	104535	.	.	0.30435	0.00310281	0.0860444	0.0142	0.00122183
budcold	seq-rs3424-DF	jcf7190000006310	141202	psme_t084655|m.41194	.	0.03321	0.00041064	0.00805763	0.014	0.000112807
budcold	seq-rs3428-DF	jcf7190000006315	16262	.	.	0.36875	0.000904695	0.0110759	0.01242	0.000137563
budcold	seq-rs3430-DF	jcf7190000006315	16635	.	.	0.46471	-6.87253e-05	-0.00571565	0.01171	6.69302e-05
budcold	seq-rs3437-DF	jcf7190000006317	606996	psme_t001058|m.8815	.	0.09266	-0.000425475	-0.0175398	0.01309	0.000229596
budcold	seq-rs3445-DF	jcf7190000006343	165769	psme_t007750|m.22968	.	0.08835	-0.00042138	-0.0151299	0.01209	0.000182921
budcold	seq-rs3458-DF	jcf7190000006348	186995	psme_t008025|m.72296	.	0.29654	0.00256229	0.0403768	0.01134	0.000457873
budcold	seq-rs3470-DF	jcf7190000006364	830831	psme_t019006|m.32130	.	0.28916	-0.000989759	-0.0156601	0.01185	0.000185572
budcold	seq-rs3480-DF	jcf7190000006413	128270	psme_t007829|m.12381	.	0.29596	-0.0028131	-0.0693489	0.01311	0.000909164
budcold	seq-rs3486-DF	jcf7190000006413	654982	psme_t006288|m.11850	.	0.16477	0.0017541	0.0376483	0.01619	0.000609527
budcold	seq-rs3493-DF	jcf7190000006438	52355	psme_t040416|m.27319	.	0.25391	0.00391386	0.128424	0.02405	0.0030886
budcold	seq-rs3497-DF	jcf7190000006438	220060	.	.	0.139	-0.00201534	-0.0690231	0.01046	0.000721982
budcold	seq-rs3503-DF	jcf7190000006484	723043	psme_t001437|m.95154	PSME_31156	0.37195	0.0024549	0.0562211	0.01172	0.000658911
budcold	seq-rs3505-DF	jcf7190000006484	723915	.	PSME_31156	0.41051	0.0035248	0.10587	0.0118	0.00124927
budcold	seq-rs3527-DF	jcf7190000006501	161345	psme_t012967|m.93849	.	0.27326	0.000788757	0.0107624	0.01092	0.000117525
budcold	seq-rs3536-DF	jcf7190000006510	42543	.	PSME_31190	0.07255	0.00313619	0.181527	0.01547	0.00280822
budcold	seq-rs3560-DF	jcf7190000006535	783294	.	.	0.04598	-3.63123e-05	-0.00490586	0.01327	6.51008e-05
budcold	seq-rs3562-DF	jcf7190000006536	19697	psme_t016564|m.82442	.	0.03184	-0.000166084	-0.00451513	0.01261	5.69358e-05
budcold	seq-rs3564-DF	jcf7190000006540	333861	psme_t002920|m.87124	PSME_50451	0.02068	-9.27392e-05	-0.00390144	0.01037	4.04579e-05
budcold	seq-rs3583-DF	jcf7190000006591	821054	psme_t105769|m.57243	PSME_31256	0.4252	0.000367825	0.00990739	0.01214	0.000120276
budcold	seq-rs3600-DF	jcf7190000006622	622503	.	.	0.1343	-0.00188081	-0.0830396	0.01381	0.00114678
budcold	seq-rs3602-DF	jcf7190000006633	514230	.	PSME_31282	0.23684	-0.00100963	-0.0261842	0.01044	0.000273363
budcold	seq-rs3604-DF	jcf7190000006651	1054452	.	.	0.01306	-0.000937404	-0.0829853	0.01068	0.000886283
budcold	seq-rs3606-DF	jcf7190000006651	1704282	psme_t001735|m.61587	PSME_31296	0.02256	-0.000458875	-0.0160337	0.01141	0.000182945
budcold	seq-rs3613-DF	jcf7190000006694	110353	psme_t017162|m.65677	PSME_46415	0.03571	0.000815001	0.0485951	0.01002	0.000486923
budcold	seq-rs3623-DF	jcf7190000006714	1552770	.	.	0.16148	3.99479e-05	0.00182722	0.01391	2.54166e-05
budcold	seq-rs3644-DF	jcf7190000006775	61775	psme_t011551|m.19646	.	0.39648	-0.000255634	0.00216383	0.01022	2.21143e-05
budcold	seq-rs3646-DF	jcf7190000006778	298650	psme_t015929|m.75654	PSME_31387	0.28599	-0.00157924	-0.0295372	0.01083	0.000319887
budcold	seq-rs3651-DF	jcf7190000006784	420791	psme_t003776|m.96259	PSME_46423	0.47107	-0.00033873	-0.00748539	0.01062	7.94948e-05
budcold	seq-rs3652-DF	jcf7190000006791	152268	.	PSME_31394	0.1996	0.000803557	0.0312658	0.01133	0.000354242
budcold	seq-rs3662-DF	jcf7190000006815	215651	psme_t003606|m.62214	PSME_31407	0.47154	-0.00350057	-0.10794	0.01003	0.00108264
budcold	seq-rs3664-DF	jcf7190000006815	1434336	psme_t000491|m.36971	.	0.03435	-0.000337963	-0.0209018	0.01038	0.000216961
budcold	seq-rs3665-DF	jcf7190000006815	1493698	.	.	0.10962	-9.67216e-05	-0.00852115	0.01004	8.55524e-05
budcold	seq-rs3669-DF	jcf7190000006825	957917	psme_t018669|m.94411	PSME_31429	0.32627	-0.000128624	-0.00453973	0.01099	4.98916e-05
budcold	seq-rs3685-DF	jcf7190000006865	210021	psme_t008636|m.37369	PSME_31446	0.18235	0.000374309	0.00528491	0.01373	7.25618e-05
budcold	seq-rs3691-DF	jcf7190000006869	184506	.	.	0.4252	-0.00315494	-0.0863383	0.01658	0.00143149
budcold	seq-rs3692-DF	jcf7190000006869	319315	psme_t002728|m.77407	PSME_31450	0.42688	-0.00285364	-0.0947084	0.01013	0.000959397
budcold	seq-rs3701-DF	jcf7190000006885	163330	psme_t012712|m.11592	.	0.11392	0.00107704	0.0279023	0.01428	0.000398445
budcold	seq-rs3704-DF	jcf7190000006906	389349	.	PSME_31473	0.21825	-0.000413408	-0.00387266	0.01041	4.03144e-05
budcold	seq-rs3709-DF	jcf7190000006910	260656	psme_t025663|m.69659	.	0.13813	-0.00219271	-0.101572	0.01456	0.0014789
budcold	seq-rs3710-DF	jcf7190000006910	261063	.	.	0.34825	0.0014498	0.0308588	0.01005	0.000310131
budcold	seq-rs3731-DF	jcf7190000006965	314019	.	.	0.05939	0.000116493	0.000613561	0.01023	6.27673e-06
budcold	seq-rs3732-DF	jcf7190000006980	794572	.	.	0.19388	-0.00103511	-0.0304783	0.01012	0.00030844
budcold	seq-rs3737-DF	jcf7190000006992	558935	psme_t074539|m.14648	.	0.49008	-0.00400935	-0.113509	0.01037	0.00117709
budcold	seq-rs3751-DF	jcf7190000007066	227501	psme_t009270|m.64710	.	0.08765	-0.000957981	-0.030027	0.01044	0.000313482
budcold	seq-rs3756-DF	jcf7190000007080	29390	psme_t019307|m.68912	.	0.19753	-0.000299372	-0.00196597	0.01139	2.23924e-05
budcold	seq-rs3791-DF	jcf7190000007124	838928	.	.	0.30702	0.00175661	0.0461638	0.01139	0.000525806
budcold	seq-rs3792-DF	jcf7190000007124	839201	.	.	0.04851	0.00028983	0.0172858	0.01201	0.000207603
budcold	seq-rs3797-DF	jcf7190000007132	106310	.	.	0.25311	0.00215611	0.0536526	0.01219	0.000654025
budcold	seq-rs3809-DF	jcf7190000007185	608858	.	.	0.03008	-5.05162e-05	-0.00342466	0.01313	4.49658e-05
budcold	seq-rs3811-DF	jcf7190000007185	1533317	.	.	0.03184	-0.000637529	-0.0337241	0.01099	0.000370628
budcold	seq-rs3818-DF	jcf7190000007219	306594	psme_t017155|m.65678	.	0.08555	0.000225877	0.00779595	0.01051	8.19355e-05
budcold	seq-rs3820-DF	jcf7190000007225	24868	psme_t000366|m.95219	.	0.02974	-0.00157187	-0.108738	0.01416	0.00153974
budcold	seq-rs3825-DF	jcf7190000007240	1029532	.	.	0.24059	-0.000196117	-0.0140491	0.01091	0.000153276
budcold	seq-rs3828-DF	jcf7190000007242	242082	psme_t022158|m.79160	.	0.33008	-0.000838408	-0.00597543	0.01695	0.000101283
budcold	seq-rs3834-DF	jcf7190000007248	283949	.	PSME_31651	0.08745	0.000864762	0.0213798	0.01023	0.000218715
budcold	seq-rs3837-DF	jcf7190000007259	157074	psme_t013953|m.19926	PSME_31660	0.33597	-0.00172136	-0.0431203	0.01357	0.000585142
budcold	seq-rs3840-DF	jcf7190000007262	9427	.	PSME_31661	0.45082	0.00253368	0.0576366	0.0137	0.000789622
budcold	seq-rs3866-DF	jcf7190000007321	578994	psme_t002532|m.7635	PSME_31713	0.1376	0.000327272	0.00288876	0.01455	4.20315e-05
budcold	seq-rs3867-DF	jcf7190000007321	623142	psme_t002532|m.7635	PSME_31713	0.41093	0.00262178	0.0601003	0.01065	0.000640068
budcold	seq-rs3872-DF	jcf7190000007322	298548	psme_t014199|m.13013	PSME_31714	0.01845	6.17598e-05	-0.00493566	0.01372	6.77172e-05
budcold	seq-rs3874-DF	jcf7190000007322	299155	psme_t098534|m.90887	PSME_31714	0.02037	5.19855e-05	-0.000862606	0.0111	9.57493e-06
budcold	seq-rs3879-DF	jcf7190000007330	668096	psme_t020334|m.16334	PSME_31724	0.09302	-0.00109852	-0.0650081	0.01082	0.000703388
budcold	seq-rs3902-DF	jcf7190000007445	15366	.	PSME_31786	0.13071	-0.000422806	-0.0185482	0.01131	0.00020978
budcold	seq-rs3911-DF	jcf7190000007465	152109	.	.	0.1549	-0.000928715	-0.0367211	0.01255	0.00046085
budcold	seq-rs3922-DF	jcf7190000007501	181752	psme_t018093|m.82786	PSME_46474	0.16206	-0.000316807	-0.00403143	0.01493	6.01892e-05
budcold	seq-rs3932-DF	jcf7190000007506	465788	.	.	0.29098	-0.00199859	-0.0390064	0.01117	0.000435702
budcold	seq-rs3957-DF	jcf7190000007595	15264	psme_t039381|m.102066	.	0.16148	0.000923649	0.0224029	0.01001	0.000224253
budcold	seq-rs3959-DF	jcf7190000007611	105546	psme_t018390|m.32327	.	0.02264	0.000351902	0.0218899	0.01248	0.000273186
budcold	seq-rs3962-DF	jcf7190000007614	15015	.	PSME_52632	0.16064	0.00261492	0.137172	0.01079	0.00148009
budcold	seq-rs3979-DF	jcf7190000007630	606818	.	.	0.14423	0.00117548	0.0339617	0.01164	0.000395314
budcold	seq-rs3995-DF	jcf7190000007720	140590	.	PSME_31996	0.10135	-0.00307645	-0.247898	0.0233	0.00577601
budcold	seq-rs3998-DF	jcf7190000007728	150163	psme_t029484|m.31059	PSME_46505	0.09623	-0.00224741	-0.134014	0.01298	0.0017395
budcold	seq-rs4003-DF	jcf7190000007765	66088	psme_t067750|m.2022	.	0.28947	-0.00111018	-0.0322111	0.01066	0.00034337
budcold	seq-rs4011-DF	jcf7190000007770	287404	psme_t045226|m.21161	.	0.0717	-0.00132263	-0.0461683	0.01592	0.000734999
budcold	seq-rs4014-DF	jcf7190000007770	315737	psme_t015739|m.93512	.	0.46154	0.00324044	0.0954299	0.01462	0.00139519
budcold	seq-rs4016-DF	jcf7190000007778	117995	.	.	0.286	0.00254285	0.0542599	0.01149	0.000623446
budcold	seq-rs4035-DF	jcf7190000007824	33338	.	.	0.125	-0.00134982	-0.0307237	0.0109	0.000334888
budcold	seq-rs4036-DF	jcf7190000007824	134029	psme_t024501|m.27786	.	0.11597	-0.00160763	-0.0476661	0.01139	0.000542916
budcold	seq-rs4041-DF	jcf7190000007852	112817	psme_t046056|m.21078	.	0.24174	0.0006509	0.00928234	0.0136	0.00012624
budcold	seq-rs4075-DF	jcf7190000007934	183657	.	.	0.242	-0.00102193	-0.0175977	0.01297	0.000228242
budcold	seq-rs4079-DF	jcf7190000007943	943837	psme_t004638|m.75099	.	0.49378	0.00382191	0.125897	0.01547	0.00194762
budcold	seq-rs4100-DF	jcf7190000007967	499707	psme_t001314|m.94975	.	0.06346	-0.000152014	0.00398311	0.01032	4.11057e-05
budcold	seq-rs4134-DF	jcf7190000008055	171357	psme_t032408|m.22233	PSME_32066	0.12146	-0.000676738	-0.0198259	0.01495	0.000296397
budcold	seq-rs4136-DF	jcf7190000008061	867680	.	PSME_32083	0.01163	0.000806913	0.0362355	0.01014	0.000367428
budcold	seq-rs4154-DF	jcf7190000008106	155310	.	PSME_32112	0.25223	0.001557	0.0269319	0.0107	0.000288171
budcold	seq-rs4160-DF	jcf7190000008122	19419	psme_t064931|m.53752	PSME_32120	0.04647	-0.000428278	-0.0192126	0.01105	0.000212299
budcold	seq-rs4170-DF	jcf7190000008135	404650	psme_t018227|m.44407	PSME_32127	0.31569	-0.00148588	-0.0249807	0.01007	0.000251555
budcold	seq-rs4190-DF	jcf7190000008177	991507	psme_t022923|m.94303	PSME_32174	0.19355	-0.00115338	-0.0218211	0.01264	0.000275818
budcold	seq-rs4193-DF	jcf7190000008195	438943	.	.	0.05323	-0.000504097	-0.0104412	0.01347	0.000140643
budcold	seq-rs4200-DF	jcf7190000008203	263871	.	.	0.11765	0.00157203	0.0649157	0.01236	0.000802358
budcold	seq-rs4211-DF	jcf7190000008239	353866	psme_t017772|m.94527	PSME_32322	0.29757	0.00425022	0.125915	0.0258	0.0032486
budcold	seq-rs4214-DF	jcf7190000008240	524534	psme_t002695|m.23973	PSME_32325	0.05283	0.00187725	0.0800612	0.01223	0.000979149
budcold	seq-rs4218-DF	jcf7190000008241	108825	psme_t019043|m.27999	PSME_32328	0.06203	-0.00170172	-0.0632182	0.01023	0.000646722
budcold	seq-rs4223-DF	jcf7190000008250	999128	.	PSME_32336	0.05075	0.00117453	0.0529318	0.01186	0.000627772
budcold	seq-rs4229-DF	jcf7190000008267	533781	psme_t039177|m.26581	PSME_32347	0.07198	7.13429e-05	0.00739953	0.01482	0.000109661
budcold	seq-rs4232-DF	jcf7190000008267	554505	psme_t039177|m.26581	PSME_32347	0.03358	-0.000875819	-0.0457677	0.01022	0.000467745
budcold	seq-rs4239-DF	jcf7190000008286	24445	.	.	0.47843	0.000339097	0.00717374	0.01193	8.55827e-05
budcold	seq-rs4249-DF	jcf7190000008305	348136	psme_t008455|m.12270	PSME_32380	0.27326	-0.00332007	-0.0696651	0.0142	0.000989245
budcold	seq-rs4254-DF	jcf7190000008328	94355	.	.	0.0166	0.00056834	0.020152	0.01142	0.000230136
budcold	seq-rs4261-DF	jcf7190000008409	104435	psme_t124799|m.54622	PSME_32440	0.02214	-0.000923464	-0.0392812	0.01044	0.000410096
budcold	seq-rs4306-DF	jcf7190000008520	418888	psme_t030195|m.79686	.	0.02425	0.00116651	0.0688865	0.01396	0.000961655
budcold	seq-rs4314-DF	jcf7190000008523	924965	.	.	0.02799	2.64479e-06	0.00114417	0.01063	1.21625e-05
budcold	seq-rs4316-DF	jcf7190000008523	925720	.	.	0.09653	-0.00142935	-0.0350594	0.01234	0.000432633
budcold	seq-rs4321-DF	jcf7190000008527	324312	psme_t008391|m.64850	.	0.20248	-0.000617733	-0.0145629	0.01369	0.000199367
budcold	seq-rs4322-DF	jcf7190000008529	120046	psme_t195119|m.95536	.	0.10223	-9.8866e-05	-0.00190307	0.01025	1.95064e-05
budcold	seq-rs4332-DF	jcf7190000008539	257015	psme_t002005|m.71495	.	0.27419	-0.00194414	-0.0374726	0.01262	0.000472904
budcold	seq-rs4366-DF	jcf7190000008646	198225	.	PSME_32525	0.20935	-0.00304565	-0.117791	0.01099	0.00129453
budcold	seq-rs4371-DF	jcf7190000008670	84047	psme_t091559|m.13953	PSME_32538	0.03704	0.000436537	0.0138908	0.01055	0.000146547
budcold	seq-rs4387-DF	jcf7190000008688	146870	psme_t021406|m.27592	PSME_32549	0.05769	0.00174291	0.11111	0.01797	0.00199664
budcold	seq-rs4392-DF	jcf7190000008716	54814	psme_t011052|m.19773	PSME_46545	0.08594	-0.000219445	-0.0041651	0.01479	6.16018e-05
budcold	seq-rs4411-DF	jcf7190000008733	790053	psme_t006667|m.38199	PSME_32581	0.12921	-0.00277189	-0.124184	0.01262	0.0015672
budcold	seq-rs47711-SP	jcf7190000008753	65412	.	.	0.10204	-0.000809797	-0.0202633	0.01014	0.00020547
budcold	seq-rs4414-DF	jcf7190000008756	155693	psme_t048985|m.51253	PSME_32594	0.40278	0.0010584	0.0172943	0.01089	0.000188334
budcold	seq-rs4417-DF	jcf7190000008772	291216	psme_t009264|m.72147	PSME_32600	0.4919	-0.000389989	-0.00406604	0.01029	4.18396e-05
budcold	seq-rs4419-DF	jcf7190000008780	238966	psme_t018776|m.82719	PSME_32605	0.01115	-0.000276757	-0.0138106	0.01028	0.000141973
budcold	seq-rs4429-DF	jcf7190000008801	141805	psme_t004035|m.88231	PSME_32611	0.41833	-0.00414121	-0.116371	0.01925	0.00224015
budcold	seq-rs4433-DF	jcf7190000008816	197010	psme_t005660|m.18335	PSME_32617	0.02407	-0.00136834	-0.134756	0.01013	0.00136508
budcold	seq-rs4456-DF	jcf7190000008837	541290	psme_t071848|m.6726	PSME_32642	0.32996	0.000940643	0.0320875	0.01057	0.000339164
budcold	seq-rs4478-DF	jcf7190000008880	488824	.	.	0.06274	0.000193906	0.00275449	0.01238	3.41005e-05
budcold	seq-rs4482-DF	jcf7190000008905	56191	psme_t053787|m.59175	.	0.13118	0.00233432	0.118042	0.01239	0.00146255
budcold	seq-rs4484-DF	jcf7190000008905	58974	psme_t020722|m.16330	.	0.03918	0.000750517	0.0543728	0.01147	0.000623656
budcold	seq-rs4486-DF	jcf7190000008929	711965	psme_t002243|m.87297	.	0.36345	-0.00408966	-0.115523	0.0186	0.00214872
budcold	seq-rs4489-DF	jcf7190000008929	719194	psme_t002243|m.87297	.	0.44239	0.000554146	0.0145176	0.01264	0.000183502
budcold	seq-rs4509-DF	jcf7190000008970	99800	psme_t015968|m.75622	.	0.17589	0.00237718	0.0800543	0.01178	0.00094304
budcold	seq-rs4510-DF	jcf7190000008970	99826	psme_t015968|m.75622	.	0.17928	0.00327107	0.206194	0.02705	0.00557755
budcold	seq-rs4512-DF	jcf7190000008970	105423	psme_t015968|m.75622	.	0.21565	0.00367939	0.155139	0.01801	0.00279405
budcold	seq-rs4534-DF	jcf7190000008981	1180254	psme_t001572|m.7912	.	0.16996	0.00170352	0.0429419	0.01031	0.000442731
budcold	seq-rs4536-DF	jcf7190000008983	32623	.	.	0.31064	0.000502478	0.00716128	0.01314	9.40992e-05
budcold	seq-rs4544-DF	jcf7190000008991	567315	.	.	0.02416	5.65964e-05	-0.00595168	0.01383	8.23117e-05
budcold	seq-rs4570-DF	jcf7190000009053	161456	.	PSME_32693	0.08163	-0.00132779	-0.057801	0.01085	0.000627141
budcold	seq-rs4581-DF	jcf7190000009071	627163	psme_t054952|m.51147	.	0.04906	-0.00122821	-0.0450354	0.01112	0.000500794
budcold	seq-rs4586-DF	jcf7190000009071	985900	psme_t051410|m.56315	PSME_32719	0.11776	0.000181265	0.00628571	0.01	6.28571e-05
budcold	seq-rs4593-DF	jcf7190000009074	315767	psme_t185125|m.88600	PSME_32721	0.33208	0.00184068	0.0327848	0.01021	0.000334733
budcold	seq-rs4595-DF	jcf7190000009084	34929	.	PSME_32728	0.28251	-0.000567505	-0.00990039	0.01452	0.000143754
budcold	seq-rs4596-DF	jcf7190000009084	35160	.	PSME_32728	0.2234	0.00100385	0.00971053	0.01206	0.000117109
budcold	seq-rs4601-DF	jcf7190000009086	437941	psme_t017163|m.16663	PSME_32734	0.2735	0.000443098	0.00933261	0.0158	0.000147455
budcold	seq-rs4602-DF	jcf7190000009086	642651	psme_t040905|m.59003	.	0.03962	0.000682125	0.0191823	0.01081	0.000207361
budcold	seq-rs4608-DF	jcf7190000009103	258637	.	PSME_32752	0.14108	0.00284676	0.0832655	0.01219	0.00101501
budcold	seq-rs4609-DF	jcf7190000009103	258966	.	PSME_32752	0.18474	0.00385424	0.107641	0.01521	0.00163722
budcold	seq-rs4610-DF	jcf7190000009103	610268	.	.	0.09221	0.000225763	0.0034801	0.01577	5.48812e-05
budcold	seq-rs4633-DF	jcf7190000009187	257875	psme_t001474|m.70665	.	0.02052	-0.00020436	-0.0141595	0.01065	0.000150799
budcold	seq-rs4634-DF	jcf7190000009193	64002	psme_t037386|m.78048	.	0.31395	-0.00375004	-0.101938	0.01623	0.00165446
budcold	seq-rs4636-DF	jcf7190000009193	150116	psme_t016024|m.75619	.	0.2247	-0.00257553	-0.0537415	0.01047	0.000562673
budcold	seq-rs4640-DF	jcf7190000009193	287585	psme_t017723|m.16773	.	0.02672	0.000489515	0.0131087	0.01035	0.000135675
budcold	seq-rs4643-DF	jcf7190000009193	500883	psme_t006696|m.61402	.	0.13208	0.0015829	0.0597605	0.01207	0.000721309
budcold	seq-rs4651-DF	jcf7190000009193	704744	psme_t038692|m.73514	.	0.01476	0.000130098	0.000560834	0.01601	8.97895e-06
budcold	seq-rs4661-DF	jcf7190000009194	331038	psme_t002823|m.7839	.	0.06464	-0.00109337	-0.0379795	0.01842	0.000699582
budcold	seq-rs4670-DF	jcf7190000009200	499879	psme_t001059|m.86623	.	0.41829	-0.000637664	-0.0292166	0.01059	0.000309404
budcold	seq-rs4673-DF	jcf7190000009200	500108	psme_t001059|m.86623	.	0.04247	-0.00136559	-0.0819473	0.0101	0.000827667
budcold	seq-rs4675-DF	jcf7190000009200	500263	psme_t001059|m.86623	.	0.01306	-0.000529193	-0.0233547	0.01131	0.000264142
budcold	seq-rs4693-DF	jcf7190000009218	167876	psme_t024832|m.32903	.	0.31276	0.00155178	0.0280509	0.01693	0.000474902
budcold	seq-rs4699-DF	jcf7190000009239	356436	.	.	0.06705	0.000873755	0.0414543	0.01048	0.000434441
budcold	seq-rs4705-DF	jcf7190000009242	578184	.	.	0.0814	-3.65687e-05	-0.0026681	0.01788	4.77056e-05
budcold	seq-rs4717-DF	jcf7190000009242	941101	.	.	0.2123	-0.00137996	-0.0258943	0.01126	0.00029157
budcold	seq-rs4720-DF	jcf7190000009254	299598	psme_t029116|m.10907	.	0.26582	5.69118e-06	0.00705006	0.01167	8.22742e-05
budcold	seq-rs4761-DF	jcf7190000009369	130398	psme_t003212|m.23556	PSME_32810	0.34585	-0.00516522	-0.159751	0.0393	0.00627821
budcold	seq-rs4767-DF	jcf7190000009384	585216	.	.	0.43061	-0.00269064	-0.0839826	0.01777	0.00149237
budcold	seq-rs4779-DF	jcf7190000009420	551419	psme_t035443|m.30936	.	0.31395	-0.00173753	-0.0450694	0.01102	0.000496665
budcold	seq-rs4781-DF	jcf7190000009427	270659	psme_t006085|m.23042	PSME_32862	0.09091	-0.00126693	-0.0360357	0.01293	0.000465941
budcold	seq-rs4784-DF	jcf7190000009427	745122	psme_t035673|m.77908	PSME_32865	0.07529	-0.000935161	-0.0372201	0.01398	0.000520337
budcold	seq-rs4798-DF	jcf7190000009466	228374	psme_t063191|m.34030	.	0.21457	-0.0034786	-0.109461	0.01758	0.00192432
budcold	seq-rs4801-DF	jcf7190000009466	292335	psme_t090128|m.41096	.	0.35857	0.00210712	0.0472969	0.01058	0.000500401
budcold	seq-rs4809-DF	jcf7190000009490	368103	psme_t023877|m.33031	PSME_32899	0.42688	0.00122995	0.0164866	0.01228	0.000202455
budcold	seq-rs4811-DF	jcf7190000009490	368161	psme_t023877|m.33031	PSME_32899	0.44082	0.00113543	0.0323604	0.01179	0.000381529
budcold	seq-rs4822-DF	jcf7190000009501	585374	.	.	0.01111	0.000259235	0.022097	0.0117	0.000258535
budcold	seq-rs4832-DF	jcf7190000009517	606131	psme_t052374|m.35163	PSME_50374	0.0412	-0.00011982	0.00110745	0.01424	1.577e-05
budcold	seq-rs4843-DF	jcf7190000009528	325616	psme_t117640|m.47185	PSME_32934	0.08949	0.00118782	0.0713162	0.01099	0.000783765
budcold	seq-rs4858-DF	jcf7190000009560	1589417	psme_t007274|m.61203	PSME_32971	0.42915	-0.00184692	-0.0238376	0.01466	0.00034946
budcold	seq-rs4862-DF	jcf7190000009574	99752	.	.	0.14108	-0.00111237	-0.031518	0.01141	0.00035962
budcold	seq-rs4866-DF	jcf7190000009587	113795	psme_t013450|m.19843	.	0.47992	-0.000751514	-0.00920148	0.01207	0.000111062
budcold	seq-rs4868-DF	jcf7190000009603	263682	psme_t025434|m.78800	.	0.15385	0.00147416	0.0415887	0.01389	0.000577666
budcold	seq-rs4869-DF	jcf7190000009603	263704	psme_t025434|m.78800	.	0.08494	-0.000123601	-0.015464	0.01008	0.000155877
budcold	seq-rs4872-DF	jcf7190000009603	313549	psme_t036488|m.10626	.	0.18584	0.00137877	0.0553938	0.01071	0.000593268
budcold	seq-rs4874-DF	jcf7190000009605	166436	psme_t011705|m.24934	.	0.08654	0.000102149	0.00274197	0.01068	2.92843e-05
budcold	seq-rs4879-DF	jcf7190000009621	91484	psme_t000739|m.8889	.	0.3745	0.00173655	0.0461359	0.0146	0.000673584
budcold	seq-rs4883-DF	jcf7190000009621	454797	psme_t146476|m.89707	.	0.3373	-0.0036199	-0.116486	0.01354	0.00157722
budcold	seq-rs4885-DF	jcf7190000009630	325520	psme_t004957|m.88070	.	0.02256	-0.000290475	-0.00507009	0.01079	5.47062e-05
budcold	seq-rs4895-DF	jcf7190000009635	217672	psme_t003400|m.62269	.	0.12644	-0.000621697	-0.0220261	0.0115	0.0002533
budcold	seq-rs4899-DF	jcf7190000009636	187975	psme_t000053|m.61851	.	0.47	0.00148467	0.0269708	0.01349	0.000363836
budcold	seq-rs4905-DF	jcf7190000009636	359444	psme_t000053|m.61851	.	0.39879	0.00205024	0.0633819	0.01292	0.000818894
budcold	seq-rs4910-DF	jcf7190000009636	720287	.	.	0.09127	0.00148747	0.0430131	0.02164	0.000930803
budcold	seq-rs4920-DF	jcf7190000009651	157201	.	.	0.03668	-0.00014193	-0.00189317	0.02435	4.60987e-05
budcold	seq-rs4922-DF	jcf7190000009656	575481	psme_t006847|m.61395	.	0.15962	0.00155346	0.0468466	0.01274	0.000596825
budcold	seq-rs4924-DF	jcf7190000009658	34896	psme_t016635|m.16925	.	0.21784	-0.000965713	-0.0487807	0.01006	0.000490733
budcold	seq-rs4927-DF	jcf7190000009658	60900	psme_t013191|m.71704	.	0.08271	-0.00183593	-0.0771388	0.01118	0.000862411
budcold	seq-rs4934-DF	jcf7190000009658	359111	psme_t011316|m.43871	.	0.07865	-0.000471342	-0.0200646	0.01235	0.000247798
budcold	seq-rs4988-DF	jcf7190000009760	326255	psme_t047450|m.6025	PSME_33142	0.15339	0.000425214	0.0109485	0.01075	0.000117696
budcold	seq-rs4995-DF	jcf7190000009775	499412	.	.	0.03962	0.000244537	0.0110065	0.01641	0.000180616
budcold	seq-rs5009-DF	jcf7190000009821	170812	psme_t009905|m.20559	PSME_46612	0.368	0.000268411	0.00923146	0.01202	0.000110962
budcold	seq-rs5023-DF	jcf7190000009834	247228	.	PSME_33200	0.01245	0.00037746	0.0229183	0.01076	0.000246601
budcold	seq-rs5033-DF	jcf7190000009873	1143374	psme_t001597|m.25874	PSME_33213	0.19342	-0.000419249	-0.0169181	0.01261	0.000213338
budcold	seq-rs5040-DF	jcf7190000009874	977870	psme_t011282|m.19583	PSME_33216	0.42105	0.00244464	0.0702475	0.01341	0.000942019
budcold	seq-rs5043-DF	jcf7190000009874	1400149	.	PSME_33219	0.35887	0.00167311	0.0282672	0.01459	0.000412418
budcold	seq-rs5048-DF	jcf7190000009874	1524459	.	PSME_33220	0.08144	0.00183281	0.106916	0.01815	0.00194053
budcold	seq-rs5049-DF	jcf7190000009879	545658	psme_t020641|m.78884	PSME_33222	0.43028	-0.0044267	-0.128518	0.02014	0.00258835
budcold	seq-rs5050-DF	jcf7190000009879	546744	psme_t020641|m.78884	PSME_33222	0.31352	-0.00417769	-0.117365	0.01255	0.00147293
budcold	seq-rs5051-DF	jcf7190000009879	576193	psme_t020641|m.78884	PSME_33222	0.25514	-0.00398265	-0.148143	0.02126	0.00314951
budcold	seq-rs5059-DF	jcf7190000009885	357399	psme_t019126|m.94662	PSME_46616	0.13878	-0.00122808	-0.0253689	0.01205	0.000305695
budcold	seq-rs5065-DF	jcf7190000009904	251720	psme_t012159|m.11551	PSME_48601	0.04717	0.000571876	0.00650908	0.01309	8.52038e-05
budcold	seq-rs5066-DF	jcf7190000009920	214651	psme_t006147|m.37838	.	0.4856	0.00309772	0.06965	0.01339	0.000932614
budcold	seq-rs5089-DF	jcf7190000010014	805041	.	.	0.30556	-0.000933338	-0.0168637	0.01129	0.000190391
budcold	seq-rs5092-DF	jcf7190000010017	590244	psme_t010613|m.87814	.	0.28137	0.00204645	0.0480252	0.01121	0.000538362
budcold	seq-rs5109-DF	jcf7190000010024	222578	psme_t000615|m.71176	.	0.36747	-0.00152808	-0.0320496	0.01079	0.000345815
budcold	seq-rs5125-DF	jcf7190000010049	564622	psme_t008647|m.23473	.	0.24615	-0.000731148	-0.0194924	0.01025	0.000199797
budcold	seq-rs5130-DF	jcf7190000010078	73115	.	.	0.4126	-0.000125101	-0.00741882	0.01545	0.000114621
budcold	seq-rs5147-DF	jcf7190000010106	238407	psme_t007920|m.72221	PSME_33309	0.02809	-0.000359647	-0.0135751	0.0167	0.000226704
budcold	seq-rs5157-DF	jcf7190000010108	492278	psme_t029941|m.51450	.	0.428	0.000711707	0.00954296	0.01144	0.000109171
budcold	seq-rs5167-DF	jcf7190000010118	72429	psme_t018127|m.32250	.	0.16985	-0.00167472	-0.0492371	0.01484	0.000730679
budcold	seq-rs5174-DF	jcf7190000010132	403031	psme_t037985|m.5428	.	0.12692	0.000542106	0.0126458	0.01188	0.000150232
budcold	seq-rs5180-DF	jcf7190000010139	341914	psme_t004971|m.8301	PSME_33332	0.17176	-0.000827052	-0.0121688	0.01173	0.00014274
budcold	seq-rs5198-DF	jcf7190000010183	201322	psme_t099288|m.56979	.	0.27778	-8.78479e-05	-0.002321	0.01407	3.26564e-05
budcold	seq-rs5204-DF	jcf7190000010184	188835	.	PSME_33354	0.10425	-0.00016731	0.00627695	0.01318	8.27302e-05
budcold	seq-rs5227-DF	jcf7190000010237	338345	psme_t000657|m.26276	.	0.28755	0.000213509	-0.00627543	0.01057	6.63313e-05
budcold	seq-rs5229-DF	jcf7190000010238	629999	psme_t010540|m.65208	PSME_48482	0.01504	0.000617416	0.0384801	0.01105	0.000425205
budcold	seq-rs5239-DF	jcf7190000010243	421412	psme_t004790|m.37925	PSME_33406	0.47379	-0.00511952	-0.0904091	0.01232	0.00111384
budcold	seq-rs5268-DF	jcf7190000010278	437589	psme_t044512|m.85141	PSME_46637	0.13086	-0.00158255	-0.0632081	0.01109	0.000700978
budcold	seq-rs27747-SP	jcf7190000010311	129894	.	.	0.10153	-0.000943222	-0.0235959	0.01042	0.000245869
budcold	seq-rs5285-DF	jcf7190000010311	127937	psme_t075051|m.14666	.	0.05472	-0.000266942	-0.00544216	0.01667	9.07208e-05
budcold	seq-rs5297-DF	jcf7190000010311	242763	psme_t009816|m.11452	.	0.17511	-0.00154765	-0.0310458	0.01049	0.00032567
budcold	seq-rs5310-DF	jcf7190000010335	283065	psme_t001488|m.95177	.	0.43376	0.00115129	0.0326984	0.01106	0.000361644
budcold	seq-rs5311-DF	jcf7190000010335	283097	psme_t001488|m.95177	.	0.26411	0.000811335	0.00819016	0.01473	0.000120641
budcold	seq-rs5319-DF	jcf7190000010346	736917	psme_t003575|m.71369	.	0.02963	-0.000115795	-0.00055072	0.01132	6.23415e-06
budcold	seq-rs5322-DF	jcf7190000010346	737854	.	.	0.03545	-0.000753664	-0.0357889	0.01016	0.000363615
budcold	seq-rs5324-DF	jcf7190000010347	304241	psme_t008498|m.37352	.	0.41765	6.81837e-05	0.00283707	0.01075	3.04985e-05
budcold	seq-rs5328-DF	jcf7190000010351	51205	psme_t048698|m.5744	.	0.37076	0.00333159	0.0965915	0.01182	0.00114171
budcold	seq-rs5330-DF	jcf7190000010351	578173	psme_t002017|m.46188	.	0.05094	0.00140875	0.0538201	0.01159	0.000623775
budcold	seq-rs5339-DF	jcf7190000010359	23552	psme_t003847|m.23668	.	0.38039	-0.00351706	-0.0846777	0.01165	0.000986495
budcold	seq-rs5342-DF	jcf7190000010367	36097	psme_t013627|m.76117	.	0.34476	0.000885873	0.0194283	0.01179	0.000229059
budcold	seq-rs5348-DF	jcf7190000010370	280191	psme_t005767|m.96620	.	0.40385	-0.00359452	-0.0966402	0.02012	0.0019444
budcold	seq-rs5352-DF	jcf7190000010375	89535	.	.	0.46667	0.00343712	0.0895002	0.01736	0.00155372
budcold	seq-rs5357-DF	jcf7190000010375	417124	psme_t000388|m.95230	.	0.09231	-0.000825723	-0.0313576	0.01196	0.000375037
budcold	seq-rs5358-DF	jcf7190000010376	720468	psme_t010355|m.74848	.	0.05056	0.00194597	0.133962	0.01032	0.00138249
budcold	seq-rs5365-DF	jcf7190000010384	375420	.	.	0.01493	0.000507466	0.018852	0.01109	0.000209069
budcold	seq-rs5380-DF	jcf7190000010438	184544	psme_t051729|m.59071	.	0.11754	-0.00241177	-0.0807379	0.01505	0.0012151
budcold	seq-rs5386-DF	jcf7190000010455	298274	psme_t004286|m.75007	PSME_48023	0.04981	0.000994256	0.0338092	0.01127	0.00038103
budcold	seq-rs5395-DF	jcf7190000010456	58009	.	PSME_46643	0.07819	0.00141021	0.0297448	0.0101	0.000300422
budcold	seq-rs5398-DF	jcf7190000010461	472469	psme_t097724|m.99532	PSME_33499	0.02037	0.000623286	0.0499334	0.01006	0.00050233
budcold	seq-rs5406-DF	jcf7190000010480	647145	psme_t011660|m.93886	.	0.18725	0.00319325	0.100786	0.01165	0.00117416
budcold	seq-rs5411-DF	jcf7190000010495	136609	.	.	0.04688	-0.000641151	-0.0430478	0.0121	0.000520878
budcold	seq-rs5413-DF	jcf7190000010515	885889	psme_t003189|m.77160	PSME_33533	0.25296	-0.00254965	-0.093341	0.01288	0.00120223
budcold	seq-rs5415-DF	jcf7190000010534	134788	psme_t086196|m.6357	.	0.04545	-0.000398441	-0.0198458	0.01047	0.000207786
budcold	seq-rs5417-DF	jcf7190000010534	136438	psme_t033806|m.26711	.	0.48249	-0.00080814	-0.0192126	0.01067	0.000204999
budcold	seq-rs5423-DF	jcf7190000010555	657960	psme_t029034|m.28472	.	0.44937	-0.00294933	-0.0814935	0.01357	0.00110587
budcold	seq-rs5424-DF	jcf7190000010561	729914	.	.	0.34252	-0.00324645	-0.0768197	0.01754	0.00134742
budcold	seq-rs5425-DF	jcf7190000010561	734242	.	.	0.01915	0.000206742	0.0201297	0.01042	0.000209751
budcold	seq-rs5427-DF	jcf7190000010561	737341	.	.	0.08907	0.000154049	-0.00357641	0.01064	3.8053e-05
budcold	seq-rs5433-DF	jcf7190000010567	41572	psme_t168171|m.81296	.	0.02222	0.000213159	0.030264	0.01711	0.000517816
budcold	seq-rs5439-DF	jcf7190000010571	66557	psme_t043432|m.5251	.	0.17121	0.00274681	0.0885735	0.01795	0.00158989
budcold	seq-rs5446-DF	jcf7190000010581	1064284	psme_t063238|m.103589	.	0.03195	0.000167001	0.00844619	0.01627	0.00013742
budcold	seq-rs5453-DF	jcf7190000010594	653293	psme_t005557|m.96605	.	0.41814	-0.0013614	-0.0320316	0.01532	0.000490723
budcold	seq-rs5479-DF	jcf7190000010637	10253	.	.	0.304	-0.00244382	-0.0500108	0.01037	0.000518612
budcold	seq-rs5484-DF	jcf7190000010639	426491	psme_t002084|m.23819	.	0.44286	-1.98072e-05	-0.000642714	0.01155	7.42335e-06
budcold	seq-rs5491-DF	jcf7190000010647	78572	.	PSME_46657	0.29668	0.000572028	0.00722115	0.01382	9.97963e-05
budcold	seq-rs5492-DF	jcf7190000010647	80805	psme_t005052|m.8228	PSME_46657	0.11154	0.000541635	0.0254967	0.01492	0.000380411
budcold	seq-rs5498-DF	jcf7190000010661	170655	psme_t015856|m.68760	PSME_33555	0.07985	-0.0021278	-0.101249	0.01229	0.00124435
budcold	seq-rs5504-DF	jcf7190000010681	140842	psme_t000553|m.77119	PSME_46663	0.05294	-0.00203454	-0.1247	0.01201	0.00149765
budcold	seq-rs5505-DF	jcf7190000010684	112166	.	.	0.26483	0.000927355	0.0169859	0.01072	0.000182089
budcold	seq-rs5511-DF	jcf7190000010694	328333	.	PSME_33580	0.35597	0.00279776	0.0559505	0.01343	0.000751416
budcold	seq-rs5512-DF	jcf7190000010699	674874	psme_t004655|m.18548	PSME_33584	0.03745	0.000358788	0.0111477	0.01122	0.000125077
budcold	seq-rs5517-DF	jcf7190000010721	246230	.	.	0.11603	0.000573799	0.00991887	0.01214	0.000120415
budcold	seq-rs5519-DF	jcf7190000010724	38782	.	PSME_33596	0.05056	-0.000556951	-0.0340765	0.01471	0.000501265
budcold	seq-rs5527-DF	jcf7190000010735	532543	psme_t023738|m.65503	PSME_33612	0.13	-0.00208119	-0.104767	0.01151	0.00120587
budcold	seq-rs5532-DF	jcf7190000010738	38633	psme_t000507|m.77023	PSME_33613	0.08523	0.00205344	0.0900525	0.01553	0.00139852
budcold	seq-rs5539-DF	jcf7190000010738	40907	psme_t000507|m.77023	PSME_33613	0.03346	-0.000719064	-0.0170778	0.01435	0.000245066
budcold	seq-rs5545-DF	jcf7190000010763	33067	psme_t000312|m.62003	.	0.06929	-0.000672568	-0.0192742	0.01247	0.00024035
budcold	seq-rs5548-DF	jcf7190000010763	745972	psme_t002928|m.62148	PSME_33626	0.46107	0.000171844	0.00172961	0.01609	2.78295e-05
budcold	seq-rs5550-DF	jcf7190000010763	800039	psme_t002928|m.62148	PSME_33626	0.06084	0.000946811	0.0254417	0.01598	0.000406559
budcold	seq-rs5560-DF	jcf7190000010788	15088	.	.	0.37445	-0.00150694	-0.02556	0.01662	0.000424808
budcold	seq-rs5586-DF	jcf7190000010837	54908	psme_t011292|m.43866	.	0.14259	0.00141463	0.0487069	0.01218	0.00059325
budcold	seq-rs5592-DF	jcf7190000010839	273961	psme_t000934|m.70544	PSME_33788	0.33705	0.00359731	0.0899879	0.01169	0.00105196
budcold	seq-rs10761-SP	jcf7190000010854	1169455	.	.	0.03361	0.00119821	0.0788815	0.01029	0.00081169
budcold	seq-rs5608-DF	jcf7190000010857	614527	.	PSME_33804	0.0632	0.00105114	0.0367176	0.01201	0.000440979
budcold	seq-rs5646-DF	jcf7190000010908	226185	psme_t000322|m.18681	.	0.03532	0.000477385	0.00813969	0.01321	0.000107525
budcold	seq-rs5656-DF	jcf7190000010934	630490	psme_t001330|m.46513	.	0.03731	0.000186231	0.0084122	0.01825	0.000153523
budcold	seq-rs5694-DF	jcf7190000011055	729833	psme_t008530|m.20657	PSME_46689	0.18008	0.000489761	0.0316425	0.01513	0.000478751
budcold	seq-rs5698-DF	jcf7190000011062	77615	psme_t013287|m.71670	.	0.35375	-0.00223217	-0.0501111	0.01438	0.000720598
budcold	seq-rs5702-DF	jcf7190000011066	53742	.	PSME_33865	0.24618	-0.00167915	-0.0513303	0.01091	0.000560014
budcold	seq-rs5727-DF	jcf7190000011131	140129	.	PSME_33912	0.01498	2.58189e-05	0.00307757	0.01659	5.10569e-05
budcold	seq-rs5733-DF	jcf7190000011136	131433	psme_t002972|m.87110	PSME_33917	0.0928	-0.000166628	0.00418205	0.01002	4.19041e-05
budcold	seq-rs5734-DF	jcf7190000011136	132265	psme_t002972|m.87111	PSME_33917	0.02622	0.000679311	0.0354438	0.01015	0.000359755
budcold	seq-rs5739-DF	jcf7190000011138	74373	.	PSME_46696	0.08577	-0.000875996	-0.0200894	0.01067	0.000214353
budcold	seq-rs5742-DF	jcf7190000011149	213631	psme_t024824|m.78577	PSME_33924	0.05075	0.000455736	0.0303737	0.01036	0.000314672
budcold	seq-rs5743-DF	jcf7190000011150	140421	psme_t027253|m.63471	.	0.23361	-0.00375166	-0.126814	0.01082	0.00137213
budcold	seq-rs5745-DF	jcf7190000011150	141736	.	.	0.23673	-0.00351365	-0.109233	0.01334	0.00145717
budcold	seq-rs5748-DF	jcf7190000011161	90097	psme_t028002|m.69195	PSME_33930	0.01107	0.000600621	0.0253843	0.01293	0.00032822
budcold	seq-rs5757-DF	jcf7190000011229	249255	.	PSME_33975	0.15524	-0.000478304	-0.0105816	0.01005	0.000106345
budcold	seq-rs5770-DF	jcf7190000011258	105027	psme_t021401|m.84023	.	0.0642	0.000368215	0.0153929	0.01035	0.000159316
budcold	seq-rs5773-DF	jcf7190000011269	623753	psme_t001530|m.25780	.	0.13019	-0.00234185	-0.112453	0.01019	0.0011459
budcold	seq-rs5776-DF	jcf7190000011269	774082	psme_t000415|m.70803	.	0.12689	0.000562377	0.00476027	0.01072	5.10301e-05
budcold	seq-rs5791-DF	jcf7190000011350	212395	psme_t019779|m.65932	.	0.26778	0.00263823	0.0650005	0.0106	0.000689006
budcold	seq-rs5800-DF	jcf7190000011368	154893	psme_t037042|m.52114	.	0.13931	-0.000830989	-0.0330349	0.0101	0.000333653
budcold	seq-rs5810-DF	jcf7190000011405	85016	psme_t015162|m.93448	PSME_33989	0.46058	-0.0011697	-0.0177719	0.01015	0.000180385
budcold	seq-rs5812-DF	jcf7190000011409	9779	.	PSME_33993	0.04902	0.0017007	0.11825	0.01356	0.00160347
budcold	seq-rs5829-DF	jcf7190000011444	134629	.	PSME_46698	0.06554	0.00145598	0.0524282	0.01258	0.000659547
budcold	seq-rs5830-DF	jcf7190000011444	135220	.	PSME_46698	0.17814	0.000582591	0.0123362	0.01229	0.000151612
budcold	seq-rs5858-DF	jcf7190000011519	224639	.	.	0.19215	-0.00294082	-0.115976	0.01653	0.00191708
budcold	seq-rs5862-DF	jcf7190000011528	176723	.	.	0.14093	7.91958e-05	0.000285855	0.01618	4.62513e-06
budcold	seq-rs5865-DF	jcf7190000011532	143318	psme_t016171|m.93357	PSME_34078	0.02045	0.00011345	0.00525023	0.01621	8.51062e-05
budcold	seq-rs5866-DF	jcf7190000011532	396896	psme_t012600|m.32611	PSME_46701	0.32377	0.00117306	0.0268797	0.0112	0.000301052
budcold	seq-rs5872-DF	jcf7190000011537	692236	.	PSME_34083	0.19262	0.00356339	0.137615	0.03434	0.00472569
budcold	seq-rs5892-DF	jcf7190000011592	186583	psme_t034044|m.30963	.	0.0642	0.000256322	0.00547715	0.01255	6.87382e-05
budcold	seq-rs5896-DF	jcf7190000011600	281872	psme_t033115|m.22261	.	0.08364	-1.21299e-05	-0.00191658	0.01398	2.67937e-05
budcold	seq-rs5899-DF	jcf7190000011634	68463	psme_t004712|m.96562	PSME_34133	0.04962	-0.00012815	0.00572226	0.01016	5.81382e-05
budcold	seq-rs5902-DF	jcf7190000011634	121903	psme_t015473|m.32695	.	0.22989	-0.00212697	-0.0424178	0.01154	0.000489501
budcold	seq-rs5917-DF	jcf7190000011640	147769	psme_t039959|m.100767	PSME_34145	0.18697	0.00390877	0.14351	0.01797	0.00257887
budcold	seq-rs5943-DF	jcf7190000011647	238853	psme_t016314|m.82471	PSME_34164	0.28854	-0.000612462	-0.00675603	0.01534	0.000103638
budcold	seq-rs5951-DF	jcf7190000011647	779829	psme_t011902|m.11743	PSME_34170	0.25514	0.00345651	0.0778779	0.01028	0.000800585
budcold	seq-rs5956-DF	jcf7190000011654	87898	.	.	0.21915	-0.00295532	-0.0877525	0.01572	0.00137947
budcold	seq-rs5958-DF	jcf7190000011654	89411	psme_t080661|m.7230	PSME_46710	0.07414	0.000643928	0.0274117	0.01388	0.000380474
budcold	seq-rs5959-DF	jcf7190000011654	110166	.	.	0.09684	0.00127004	0.0530201	0.01418	0.000751825
budcold	seq-rs5966-DF	jcf7190000011658	694696	psme_t008837|m.72072	.	0.01667	0.000411574	0.0260243	0.0107	0.00027846
budcold	seq-rs5976-DF	jcf7190000011675	602129	psme_t167488|m.81282	.	0.04869	-0.000237108	-0.0137115	0.01364	0.000187025
budcold	seq-rs5980-DF	jcf7190000011684	227341	psme_t031358|m.28691	.	0.162	0.00279322	0.0920749	0.01584	0.00145847
budcold	seq-rs5996-DF	jcf7190000011701	1060800	.	.	0.15209	-0.00201399	-0.0853523	0.01068	0.000911563
budcold	seq-rs5999-DF	jcf7190000011726	294411	.	.	0.12115	-0.000475822	-0.0338569	0.01251	0.00042355
budcold	seq-rs6005-DF	jcf7190000011739	107533	psme_t080308|m.66313	.	0.23896	0.0035388	0.10134	0.01335	0.00135289
budcold	seq-rs6010-DF	jcf7190000011759	166979	psme_t020226|m.28326	.	0.01115	0.000190727	-0.000420702	0.01001	4.21122e-06
budcold	seq-rs6028-DF	jcf7190000011792	957626	.	.	0.01866	-6.92649e-05	0.00217477	0.01084	2.35745e-05
budcold	seq-rs6031-DF	jcf7190000011810	36317	psme_t010521|m.37637	PSME_34195	0.08108	-0.000578353	-0.0153616	0.01078	0.000165598
budcold	seq-rs6045-DF	jcf7190000011843	301167	psme_t059398|m.73011	.	0.31276	0.00231855	0.0514594	0.01068	0.000549586
budcold	seq-rs6048-DF	jcf7190000011843	301284	psme_t059398|m.73011	.	0.3125	0.00124223	0.0271661	0.01533	0.000416456
budcold	seq-rs6049-DF	jcf7190000011843	301309	psme_t059398|m.73011	.	0.03089	-0.000339404	-0.00866747	0.0159	0.000137813
budcold	seq-rs6051-DF	jcf7190000011843	301957	psme_t033721|m.73824	.	0.13095	0.00278366	0.128673	0.01098	0.00141283
budcold	seq-rs6054-DF	jcf7190000011843	724013	psme_t010894|m.11302	PSME_34202	0.43724	-0.00285522	-0.0730787	0.01368	0.000999716
budcold	seq-rs6065-DF	jcf7190000011875	656049	psme_t014973|m.82554	PSME_34219	0.23764	-0.00299424	-0.115031	0.01331	0.00153107
budcold	seq-rs6078-DF	jcf7190000011910	624143	psme_t009150|m.12300	.	0.30859	-0.0016575	-0.0382665	0.01282	0.000490576
budcold	seq-rs6081-DF	jcf7190000011934	92054	psme_t015001|m.76124	PSME_34263	0.06981	0.000690228	0.021619	0.01239	0.000267859
budcold	seq-rs6083-DF	jcf7190000011945	763593	psme_t016350|m.32100	PSME_48994	0.225	0.000764644	0.0291821	0.0101	0.000294739
budcold	seq-rs6088-DF	jcf7190000011953	1284043	psme_t008186|m.87477	PSME_34284	0.01866	-0.000339373	-0.0132195	0.01267	0.000167491
budcold	seq-rs38598-SP	jcf7190000011981	611760	.	.	0.01092	-0.000218937	-0.00829561	0.01294	0.000107345
budcold	seq-rs6110-DF	jcf7190000011997	146944	psme_t008847|m.43635	.	0.04183	0.00123306	0.0623934	0.01052	0.000656379
budcold	seq-rs6116-DF	jcf7190000011997	269711	psme_t022439|m.27504	.	0.31373	-0.00336781	-0.102209	0.01169	0.00119483
budcold	seq-rs6117-DF	jcf7190000011997	606831	.	.	0.10902	-0.00210533	-0.0888627	0.01074	0.000954385
budcold	seq-rs6135-DF	jcf7190000012027	311990	psme_t066165|m.84618	.	0.09091	-0.000308239	-0.00626911	0.01238	7.76115e-05
budcold	seq-rs6148-DF	jcf7190000012058	171440	.	.	0.12214	-0.00134605	-0.0455651	0.01038	0.000472966
budcold	seq-rs6153-DF	jcf7190000012071	704541	psme_t016010|m.13339	.	0.10425	-0.00161383	-0.0600206	0.01161	0.00069684
budcold	seq-rs6160-DF	jcf7190000012071	799904	psme_t018912|m.32161	.	0.45363	-0.00421604	-0.120449	0.02039	0.00245596
budcold	seq-rs6163-DF	jcf7190000012076	140595	psme_t104110|m.98698	.	0.13563	-9.15544e-05	0.00656319	0.01556	0.000102123
budcold	seq-rs6167-DF	jcf7190000012079	123839	.	.	0.44248	-0.00307853	-0.0570244	0.01029	0.000586781
budcold	seq-rs6168-DF	jcf7190000012096	104502	psme_t002490|m.71582	.	0.43043	0.00123192	0.0241109	0.01089	0.000262568
budcold	seq-rs6185-DF	jcf7190000012141	399710	.	.	0.02256	-0.000262581	-0.00804385	0.01313	0.000105616
budcold	seq-rs6191-DF	jcf7190000012159	195934	psme_t000837|m.8965	PSME_47846	0.1283	0.00278553	0.132831	0.01043	0.00138543
budcold	seq-rs6193-DF	jcf7190000012167	308623	psme_t194316|m.39807	PSME_42403	0.44694	-0.00306303	-0.0951391	0.01038	0.000987544
budcold	seq-rs6204-DF	jcf7190000012174	262879	.	PSME_00066	0.0743	-0.000706259	-0.0286001	0.01023	0.000292579
budcold	seq-rs6205-DF	jcf7190000012174	364277	psme_t000851|m.8994	.	0.128	-0.000168627	-0.0105508	0.0101	0.000106563
budcold	seq-rs6206-DF	jcf7190000012174	364457	psme_t000851|m.8994	.	0.01481	2.04954e-05	0.000888231	0.01617	1.43627e-05
budcold	seq-rs6207-DF	jcf7190000012177	152775	psme_t009032|m.23214	PSME_00069	0.48031	0.00504741	0.157478	0.04241	0.00667863
budcold	seq-rs6220-DF	jcf7190000012185	474457	psme_t123643|m.96883	PSME_00084	0.04833	-0.000504834	-0.0236123	0.01088	0.000256902
budcold	seq-rs6227-DF	jcf7190000012200	256890	psme_t121675|m.47024	PSME_00093	0.05153	-0.000332041	-0.00607576	0.01602	9.73336e-05
budcold	seq-rs6239-DF	jcf7190000012233	107389	psme_t027813|m.51910	PSME_00113	0.38912	-3.20911e-05	-0.00160815	0.01051	1.69017e-05
budcold	seq-rs6247-DF	jcf7190000012246	633907	psme_t010643|m.25126	PSME_00120	0.06844	0.00128615	0.0476099	0.0127	0.000604645
budcold	seq-rs6251-DF	jcf7190000012248	601091	psme_t053205|m.4540	PSME_42410	0.09551	-0.00105139	-0.0309119	0.01239	0.000382999
budcold	seq-rs6254-DF	jcf7190000012248	808879	.	.	0.03057	-0.000229825	-0.00756223	0.01029	7.78153e-05
budcold	seq-rs6255-DF	jcf7190000012248	864952	psme_t005253|m.60863	PSME_00127	0.03101	-0.000430029	-0.00916173	0.01091	9.99544e-05
budcold	seq-rs6261-DF	jcf7190000012259	332016	.	.	0.01535	0.000169995	0.00298915	0.01589	4.74977e-05
budcold	seq-rs6263-DF	jcf7190000012272	429952	.	.	0.10895	0.000220527	0.00953767	0.01247	0.000118935
budcold	seq-rs6264-DF	jcf7190000012272	429957	.	.	0.48864	-0.00047357	-0.000338783	0.01338	4.53292e-06
budcold	seq-rs34603-SP	jcf7190000012334	260751	.	.	0.02132	7.03662e-05	0.0227647	0.01108	0.000252232
budcold	seq-rs6280-DF	jcf7190000012334	261859	psme_t010256|m.24979	PSME_00194	0.07678	0.00104697	0.0315572	0.01301	0.000410559
budcold	seq-rs20997-SP	jcf7190000012349	839688	psme_t016703|m.68636	.	0.01429	-0.000453167	-0.0197999	0.01236	0.000244727
budcold	seq-rs6307-DF	jcf7190000012366	86685	.	.	0.01107	-0.000393656	-0.0103671	0.01105	0.000114557
budcold	seq-rs6310-DF	jcf7190000012366	267277	.	.	0.12452	0.00139414	0.0493384	0.01224	0.000603902
budcold	seq-rs6314-DF	jcf7190000012402	482079	.	.	0.15326	-0.00164819	-0.0447189	0.0111	0.00049638
budcold	seq-rs6317-DF	jcf7190000012426	339349	psme_t008937|m.12339	.	0.09496	0.00318965	0.200473	0.0106	0.00212502
budcold	seq-rs6322-DF	jcf7190000012444	571216	psme_t004861|m.96574	.	0.47755	-0.002483	-0.0668913	0.01446	0.000967248
budcold	seq-rs6330-DF	jcf7190000012457	117188	.	.	0.07778	-0.000639951	-0.0319281	0.01259	0.000401975
budcold	seq-rs6333-DF	jcf7190000012457	118094	.	.	0.23194	0.00231166	0.0474452	0.01065	0.000505291
budcold	seq-rs6334-DF	jcf7190000012457	118700	.	.	0.13498	-0.00266113	-0.10529	0.01116	0.00117503
budcold	seq-rs6337-DF	jcf7190000012460	142431	.	.	0.04675	0.00166456	0.097875	0.01013	0.000991474
budcold	seq-rs6343-DF	jcf7190000012470	8129	.	.	0.07692	0.000293701	0.00361111	0.01292	4.66556e-05
budcold	seq-rs6347-DF	jcf7190000012478	533454	psme_t092233|m.15508	.	0.14773	-0.00131634	-0.0610842	0.01312	0.000801425
budcold	seq-rs6358-DF	jcf7190000012498	37394	psme_t002813|m.77435	PSME_00214	0.07037	-0.000854181	-0.0364635	0.01393	0.000507936
budcold	seq-rs6360-DF	jcf7190000012498	37851	psme_t002813|m.77435	PSME_00214	0.06439	-0.000657739	-0.0176355	0.01576	0.000277936
budcold	seq-rs6370-DF	jcf7190000012513	174761	.	PSME_51884	0.42713	-0.00382113	-0.0898549	0.01936	0.00173959
budcold	seq-rs6372-DF	jcf7190000012513	177353	.	PSME_51884	0.12741	0.00137359	0.0316068	0.01081	0.00034167
budcold	seq-rs6375-DF	jcf7190000012522	173604	psme_t006683|m.23113	PSME_00231	0.47791	0.00114604	0.0219644	0.02111	0.000463669
budcold	seq-rs6378-DF	jcf7190000012522	174595	psme_t006683|m.23113	PSME_00231	0.12749	-0.00137402	-0.061704	0.0149	0.000919389
budcold	seq-rs2049-SP	jcf7190000012524	169208	.	.	0.01923	5.81143e-06	0.00150433	0.01476	2.22039e-05
budcold	seq-rs6382-DF	jcf7190000012538	226876	.	.	0.05993	0.000523508	0.0130581	0.01233	0.000161006
budcold	seq-rs6383-DF	jcf7190000012541	267618	.	.	0.02852	0.000810425	0.035721	0.01189	0.000424723
budcold	seq-rs6394-DF	jcf7190000012546	1045792	psme_t004562|m.70045	PSME_00244	0.13359	0.00215102	0.108875	0.0107	0.00116496
budcold	seq-rs6405-DF	jcf7190000012567	539804	psme_t002339|m.36199	PSME_00265	0.30159	0.000263614	0.0171117	0.01313	0.000224677
budcold	seq-rs6408-DF	jcf7190000012599	805554	psme_t006062|m.61366	PSME_00276	0.23016	0.00124641	0.0305699	0.01235	0.000377538
budcold	seq-rs6409-DF	jcf7190000012599	1168765	psme_t046526|m.78128	PSME_00279	0.3498	0.00275194	0.0601344	0.01127	0.000677715
budcold	seq-rs6414-DF	jcf7190000012599	1320108	psme_t048610|m.78235	PSME_00280	0.40316	-0.00428779	-0.137788	0.01419	0.00195521
budcold	seq-rs6446-DF	jcf7190000012664	521495	psme_t012321|m.76095	PSME_00330	0.13409	0.000287846	0.00460788	0.01015	4.677e-05
budcold	seq-rs6458-DF	jcf7190000012700	284641	.	PSME_00349	0.1584	-0.00204275	-0.0554129	0.01468	0.000813462
budcold	seq-rs6461-DF	jcf7190000012704	72826	psme_t041284|m.82146	PSME_00352	0.33476	-0.004772	-0.119696	0.02743	0.00328327
budcold	seq-rs6463-DF	jcf7190000012714	119245	psme_t025340|m.101766	PSME_00360	0.0235	-0.000117514	-0.00760589	0.01061	8.06985e-05
budcold	seq-rs6474-DF	jcf7190000012761	961836	psme_t022305|m.44011	PSME_00400	0.12017	0.000950369	0.0188272	0.01077	0.000202769
budcold	seq-rs6485-DF	jcf7190000012771	616176	psme_t024058|m.27728	PSME_00411	0.1746	0.0030593	0.114273	0.01356	0.00154954
budcold	seq-rs6505-DF	jcf7190000012794	696042	psme_t047196|m.78131	PSME_00433	0.23361	-0.00168341	-0.0549252	0.01489	0.000817836
budcold	seq-rs6520-DF	jcf7190000012805	143451	.	PSME_00456	0.14959	-0.000357476	-0.00821783	0.01748	0.000143648
budcold	seq-rs6522-DF	jcf7190000012813	85012	psme_t028196|m.28932	PSME_00459	0.47297	0.00348568	0.0745346	0.01128	0.000840751
budcold	seq-rs6527-DF	jcf7190000012813	121433	.	PSME_00460	0.05056	-0.00122653	-0.0509623	0.01636	0.000833744
budcold	seq-rs6530-DF	jcf7190000012813	121739	.	PSME_00460	0.15649	-0.00260233	-0.101089	0.01288	0.00130203
budcold	seq-rs6543-DF	jcf7190000012856	368324	psme_t016828|m.44468	PSME_00485	0.246	0.00128528	0.0284296	0.01205	0.000342576
budcold	seq-rs6547-DF	jcf7190000012861	575050	psme_t001289|m.94950	PSME_00489	0.02449	-0.000519699	-0.0425164	0.01121	0.000476609
budcold	seq-rs6572-DF	jcf7190000012897	360648	.	.	0.43056	0.000398346	0.00338158	0.01736	5.87043e-05
budcold	seq-rs6584-DF	jcf7190000012937	802105	psme_t000880|m.19470	.	0.27308	0.000326768	0.00168451	0.01345	2.26567e-05
budcold	seq-rs6592-DF	jcf7190000012973	247588	.	.	0.02682	0.00071563	0.0337167	0.0106	0.000357398
budcold	seq-rs6593-DF	jcf7190000012973	247589	.	.	0.01119	-0.000404768	-0.0134614	0.01094	0.000147267
budcold	seq-rs6625-DF	jcf7190000013046	1046879	psme_t001114|m.19403	PSME_00535	0.03184	-0.00105588	-0.0444985	0.01062	0.000472574
budcold	seq-rs6627-DF	jcf7190000013055	243509	.	.	0.22009	0.000107458	0.00996099	0.01032	0.000102797
budcold	seq-rs6641-DF	jcf7190000013077	1550199	psme_t082631|m.13691	PSME_00572	0.02583	0.000546026	0.0137558	0.01009	0.000138796
budcold	seq-rs6647-DF	jcf7190000013080	644515	psme_t000341|m.76952	PSME_42444	0.36192	0.00310853	0.0818122	0.0109	0.000891753
budcold	seq-rs6675-DF	jcf7190000013089	606907	psme_t016055|m.82587	.	0.03448	0.000229311	0.0031506	0.01143	3.60113e-05
budcold	seq-rs6676-DF	jcf7190000013089	606931	psme_t016055|m.82587	.	0.2807	0.00442961	0.125749	0.02237	0.002813
budcold	seq-rs6685-DF	jcf7190000013102	719377	psme_t016542|m.16911	PSME_00601	0.17068	-0.000616599	-0.0100804	0.01244	0.000125401
budcold	seq-rs6697-DF	jcf7190000013128	212154	psme_t083119|m.3968	.	0.01498	-0.000104081	-0.00438291	0.01527	6.6927e-05
budcold	seq-rs6703-DF	jcf7190000013131	31227	.	.	0.1	-0.000367526	-0.0280678	0.01212	0.000340182
budcold	seq-rs6706-DF	jcf7190000013131	377306	psme_t005948|m.88541	.	0.17008	-0.000957648	-0.0153131	0.01069	0.000163697
budcold	seq-rs6718-DF	jcf7190000013146	257697	psme_t175239|m.92922	.	0.4814	0.00490194	0.175367	0.03576	0.00627113
budcold	seq-rs6721-DF	jcf7190000013164	318633	psme_t023521|m.33577	.	0.11346	-0.000610008	-0.0230603	0.01107	0.000255277
budcold	seq-rs6728-DF	jcf7190000013167	22383	.	.	0.32353	0.00340774	0.0914325	0.011	0.00100576
budcold	seq-rs6731-DF	jcf7190000013167	35607	.	.	0.49793	-0.00406887	-0.0709911	0.01268	0.000900167
budcold	seq-rs6740-DF	jcf7190000013167	579940	psme_t001090|m.8866	.	0.29526	-0.00207714	-0.0322505	0.01042	0.00033605
budcold	seq-rs6742-DF	jcf7190000013167	583513	psme_t001090|m.8866	.	0.31151	-0.00198105	-0.0577258	0.01659	0.000957671
budcold	seq-rs6772-DF	jcf7190000013196	1082772	psme_t045085|m.100460	.	0.07824	0.00117216	0.0396118	0.01363	0.000539909
budcold	seq-rs6777-DF	jcf7190000013221	256459	psme_t064528|m.14202	.	0.09351	0.00209902	0.0716704	0.01234	0.000884413
budcold	seq-rs6781-DF	jcf7190000013221	256733	psme_t015534|m.43346	.	0.07588	-0.000307371	-0.0197736	0.01014	0.000200504
budcold	seq-rs6792-DF	jcf7190000013263	103866	psme_t042596|m.58964	PSME_42459	0.16807	-0.000290671	-0.00633231	0.02291	0.000145073
budcold	seq-rs6797-DF	jcf7190000013267	432389	psme_t028547|m.101397	.	0.38821	-0.00320616	-0.0732015	0.01028	0.000752512
budcold	seq-rs6804-DF	jcf7190000013267	762172	psme_t011591|m.71747	PSME_00629	0.11937	0.00200648	0.0728439	0.01214	0.000884325
budcold	seq-rs6809-DF	jcf7190000013272	238391	psme_t007832|m.96063	PSME_00633	0.05784	-0.000512176	-0.012106	0.01303	0.000157741
budcold	seq-rs6811-DF	jcf7190000013272	1129284	psme_t016904|m.82515	PSME_00638	0.316	0.00160241	0.0283688	0.01831	0.000519432
budcold	seq-rs6819-DF	jcf7190000013297	457685	.	.	0.37668	0.00357336	0.0765477	0.01153	0.000882595
budcold	seq-rs6831-DF	jcf7190000013312	1054988	psme_t175201|m.85903	PSME_00662	0.27846	0.000925156	0.0162349	0.01091	0.000177122
budcold	seq-rs6887-DF	jcf7190000013415	331726	psme_t009901|m.20570	PSME_00883	0.09623	-0.000450477	-0.0275308	0.01243	0.000342208
budcold	seq-rs6890-DF	jcf7190000013419	769677	psme_t048976|m.51244	.	0.03545	-0.000746403	-0.0396666	0.01011	0.000401029
budcold	seq-rs6892-DF	jcf7190000013424	928128	psme_t019200|m.15904	.	0.45219	-0.0023971	-0.0745147	0.02111	0.001573
budcold	seq-rs6895-DF	jcf7190000013430	249239	.	PSME_00895	0.13834	0.00066244	0.0220668	0.01038	0.000229053
budcold	seq-rs6907-DF	jcf7190000013456	92395	psme_t017192|m.68721	PSME_00914	0.21236	-0.00087084	-0.0115064	0.0114	0.000131173
budcold	seq-rs6911-DF	jcf7190000013462	47473	psme_t017400|m.24654	PSME_42489	0.06579	-0.000583133	-0.0188592	0.01544	0.000291187
budcold	seq-rs6931-DF	jcf7190000013484	5734	.	.	0.47737	0.000390484	0.00439942	0.01009	4.43901e-05
budcold	seq-rs6942-DF	jcf7190000013484	814197	psme_t001773|m.19166	.	0.35021	0.000931531	0.0132862	0.01051	0.000139638
budcold	seq-rs6944-DF	jcf7190000013493	148358	psme_t007338|m.22893	.	0.0618	0.000902624	0.0484799	0.01914	0.000927905
budcold	seq-rs6948-DF	jcf7190000013515	259033	psme_t031307|m.51678	.	0.31641	-0.00232244	-0.0383303	0.01302	0.000499061
budcold	seq-rs6950-DF	jcf7190000013515	557315	psme_t031998|m.64002	.	0.05672	-0.000328756	-0.0142161	0.01084	0.000154103
budcold	seq-rs6954-DF	jcf7190000013515	1117384	.	.	0.11154	-0.00125579	-0.045142	0.01096	0.000494756
budcold	seq-rs29274-SP	jcf7190000013540	1488200	.	.	0.09639	0.00103822	0.0421659	0.01095	0.000461716
budcold	seq-rs6957-DF	jcf7190000013543	131951	psme_t025426|m.17611	.	0.08984	-0.000519653	-0.0167745	0.01528	0.000256315
budcold	seq-rs6961-DF	jcf7190000013555	381037	psme_t012850|m.82890	.	0.35882	0.00415159	0.110955	0.01751	0.00194282
budcold	seq-rs26390-SP	jcf7190000013584	435977	.	.	0.02058	0.000675269	0.0464076	0.01297	0.000601906
budcold	seq-rs6986-DF	jcf7190000013587	805149	psme_t007438|m.95729	.	0.20747	0.00171122	0.0323567	0.01075	0.000347835
budcold	seq-rs6990-DF	jcf7190000013641	1323625	.	.	0.09761	-0.000188684	-0.0019897	0.01263	2.51299e-05
budcold	seq-rs6993-DF	jcf7190000013645	347760	psme_t017654|m.28054	PSME_00939	0.378	-0.0016759	-0.0246279	0.01018	0.000250713
budcold	seq-rs7004-DF	jcf7190000013674	304462	.	PSME_00960	0.04089	-0.000110957	-0.0106691	0.01027	0.000109572
budcold	seq-rs7011-DF	jcf7190000013715	90505	psme_t076645|m.2137	PSME_00981	0.11868	-0.000863244	-0.0424377	0.01057	0.000448566
budcold	seq-rs7014-DF	jcf7190000013726	518246	psme_t009170|m.95998	.	0.0709	0.00223257	0.103659	0.01717	0.00177982
budcold	seq-rs7017-DF	jcf7190000013755	477987	psme_t043797|m.22517	PSME_00998	0.01107	-5.82236e-05	-0.0067364	0.01194	8.04326e-05
budcold	seq-rs7024-DF	jcf7190000013756	342257	psme_t029055|m.51528	.	0.09211	-0.000567437	-0.00992437	0.01237	0.000122764
budcold	seq-rs7026-DF	jcf7190000013759	387572	psme_t005170|m.69782	PSME_01002	0.0203	0.000948381	0.0679119	0.01154	0.000783703
budcold	seq-rs7027-DF	jcf7190000013759	388026	psme_t005170|m.69782	PSME_01002	0.13086	0.000682149	0.0311778	0.01171	0.000365092
budcold	seq-rs7038-DF	jcf7190000013781	414731	psme_t002164|m.7668	PSME_01015	0.23404	0.00327684	0.104678	0.01327	0.00138907
budcold	seq-rs7039-DF	jcf7190000013781	415339	psme_t002164|m.7668	PSME_01015	0.18578	0.0037572	0.128423	0.02425	0.00311426
budcold	seq-rs7042-DF	jcf7190000013781	416667	psme_t002164|m.7668	PSME_01015	0.26829	0.00388093	0.120327	0.01573	0.00189274
budcold	seq-rs7053-DF	jcf7190000013833	1007663	psme_t195418|m.7487	.	0.09144	0.00180304	0.0785725	0.01025	0.000805368
budcold	seq-rs7071-DF	jcf7190000013896	951252	psme_t049712|m.34461	.	0.07576	-0.000221824	-0.0179938	0.01109	0.000199551
budcold	seq-rs7093-DF	jcf7190000013950	386105	.	.	0.38542	-1.35378e-05	-0.00255741	0.01171	2.99473e-05
budcold	seq-rs7095-DF	jcf7190000013962	398661	psme_t047037|m.6109	PSME_01039	0.07865	-0.000939167	-0.0232371	0.01003	0.000233069
budcold	seq-rs11375-SP	jcf7190000013994	77661	.	.	0.28982	0.00343187	0.0926123	0.01067	0.000988174
budcold	seq-rs7120-DF	jcf7190000014037	214300	psme_t002808|m.96440	PSME_01093	0.14062	-0.00295115	-0.104111	0.01415	0.00147317
budcold	seq-rs7159-DF	jcf7190000014179	214465	.	PSME_01179	0.25918	0.000284278	0.00389403	0.01177	4.58327e-05
budcold	seq-rs7161-DF	jcf7190000014181	163146	psme_t059247|m.4448	PSME_42517	0.01859	-0.000555717	-0.0236784	0.01959	0.000463859
budcold	seq-rs7179-DF	jcf7190000014217	797294	psme_t013640|m.25239	PSME_01204	0.38508	0.00129251	0.0145108	0.01297	0.000188205
budcold	seq-rs7187-DF	jcf7190000014225	1098152	psme_t065979|m.66887	.	0.10769	-0.0016182	-0.0570022	0.01177	0.000670915
budcold	seq-rs7191-DF	jcf7190000014225	1178902	.	.	0.42449	0.00387374	0.114475	0.01835	0.00210062
budcold	seq-rs7198-DF	jcf7190000014258	152741	psme_t084888|m.6396	PSME_01233	0.25	0.00142568	0.0286666	0.01289	0.000369513
budcold	seq-rs7203-DF	jcf7190000014258	153875	psme_t082004|m.13604	PSME_01233	0.23541	-0.000220774	-0.0080898	0.01511	0.000122237
budcold	seq-rs7211-DF	jcf7190000014268	393595	psme_t006448|m.88301	.	0.05492	-0.000476321	-0.0174458	0.01354	0.000236216
budcold	seq-rs7212-DF	jcf7190000014272	83943	psme_t008882|m.64902	PSME_01244	0.25397	0.00365447	0.111686	0.01628	0.00181825
budcold	seq-rs7220-DF	jcf7190000014272	165917	psme_t034989|m.21763	PSME_01245	0.26367	-0.00253393	-0.0635255	0.01192	0.000757224
budcold	seq-rs7224-DF	jcf7190000014277	864349	.	.	0.04906	0.000381667	0.0221423	0.01847	0.000408968
budcold	seq-rs7239-DF	jcf7190000014341	720176	.	PSME_01271	0.21951	-7.87121e-05	-0.00649674	0.01994	0.000129545
budcold	seq-rs22988-SP	jcf7190000014348	1536582	.	.	0.01124	0.000246137	0.00691369	0.01367	9.45101e-05
budcold	seq-rs7256-DF	jcf7190000014382	230988	psme_t001795|m.25801	PSME_01285	0.41057	0.0015479	0.0569295	0.01222	0.000695678
budcold	seq-rs7263-DF	jcf7190000014403	117464	psme_t000734|m.19266	PSME_14878	0.30784	0.0014348	0.0236627	0.01679	0.000397296
budcold	seq-rs7296-DF	jcf7190000014558	292464	psme_t052948|m.51076	.	0.42137	-0.00322954	-0.103795	0.01109	0.00115108
budcold	seq-rs7301-DF	jcf7190000014564	56654	psme_t078449|m.7126	.	0.17269	-1.55895e-06	0.000286645	0.01005	2.88079e-06
budcold	seq-rs7302-DF	jcf7190000014571	110587	psme_t085711|m.91251	.	0.15254	0.00202655	0.0438314	0.0103	0.000451463
budcold	seq-rs7326-DF	jcf7190000014604	547574	psme_t033761|m.10409	PSME_14937	0.06629	0.00181447	0.0853455	0.01131	0.000965257
budcold	seq-rs7331-DF	jcf7190000014646	331902	psme_t000182|m.70947	.	0.35019	-0.0002134	-0.0124472	0.01656	0.000206125
budcold	seq-rs7332-DF	jcf7190000014646	355512	psme_t000182|m.70947	.	0.05323	0.000210003	-0.00121234	0.01794	2.17495e-05
budcold	seq-rs7343-DF	jcf7190000014682	78887	.	.	0.28692	0.00612984	0.194278	0.07436	0.0144465
budcold	seq-rs7344-DF	jcf7190000014700	809653	.	.	0.02539	0.000826682	0.0421837	0.01424	0.000600696
budcold	seq-rs7352-DF	jcf7190000014725	536818	psme_t016309|m.43220	PSME_15005	0.02052	-0.000379625	-0.0278396	0.01118	0.000311247
budcold	seq-rs7355-DF	jcf7190000014727	14865	.	PSME_15006	0.35976	0.00268927	0.103856	0.01216	0.00126289
budcold	seq-rs7361-DF	jcf7190000014746	139394	psme_t003265|m.71202	PSME_15022	0.20349	-0.00130178	-0.0395004	0.01228	0.000485065
budcold	seq-rs7366-DF	jcf7190000014746	538388	psme_t020524|m.33461	.	0.32101	0.000765513	0.0162969	0.0125	0.000203711
budcold	seq-rs7372-DF	jcf7190000014763	89101	.	.	0.02963	-0.000566768	-0.0134667	0.01526	0.000205501
budcold	seq-rs7373-DF	jcf7190000014763	135196	psme_t012224|m.32491	.	0.04135	-7.21533e-05	-0.00390211	0.01583	6.17704e-05
budcold	seq-rs7381-DF	jcf7190000014783	1796896	psme_t015833|m.43141	PSME_15049	0.14902	0.000592536	0.0109196	0.01507	0.000164558
budcold	seq-rs7388-DF	jcf7190000014786	461626	psme_t023987|m.63328	.	0.18147	-0.00341814	-0.145129	0.0146	0.00211888
budcold	seq-rs7390-DF	jcf7190000014786	462102	psme_t011053|m.19771	.	0.22287	-0.000274785	-0.00332226	0.01122	3.72757e-05
budcold	seq-rs7393-DF	jcf7190000014788	222505	.	.	0.14823	-0.00203238	-0.0919842	0.01266	0.00116452
budcold	seq-rs7395-DF	jcf7190000014788	239460	.	.	0.17695	-0.00268758	-0.114927	0.01096	0.0012596
budcold	seq-rs7396-DF	jcf7190000014788	244482	.	PSME_15059	0.01504	-5.95497e-05	-0.000506001	0.01193	6.03659e-06
budcold	seq-rs7408-DF	jcf7190000014861	79927	psme_t125582|m.793	.	0.01948	9.11627e-05	0.00458181	0.01435	6.5749e-05
budcold	seq-rs7423-DF	jcf7190000014883	128329	.	PSME_15248	0.47093	0.000794554	0.0144641	0.01362	0.000197001
budcold	seq-rs7424-DF	jcf7190000014883	129269	psme_t008412|m.45867	PSME_15248	0.06107	-0.000112204	-0.0114486	0.01718	0.000196688
budcold	seq-rs7427-DF	jcf7190000014900	52214	psme_t010489|m.43826	PSME_48613	0.0451	0.00124537	0.0961291	0.01116	0.0010728
budcold	seq-rs7442-DF	jcf7190000014926	46081	.	PSME_15284	0.48548	0.000195492	0.00252839	0.01301	3.28944e-05
budcold	seq-rs7445-DF	jcf7190000014931	112544	psme_t015683|m.68750	.	0.46398	-0.00117281	-0.0191258	0.01065	0.00020369
budcold	seq-rs7447-DF	jcf7190000014944	336145	psme_t000175|m.70951	PSME_15294	0.03933	-0.000343587	-0.00562674	0.01178	6.6283e-05
budcold	seq-rs7451-DF	jcf7190000014954	92787	psme_t019716|m.15951	PSME_15301	0.10742	-0.00189267	-0.0504134	0.01045	0.00052682
budcold	seq-rs7454-DF	jcf7190000014954	113696	psme_t019716|m.15951	PSME_15301	0.12308	-0.000142956	-0.00186349	0.01441	2.68529e-05
budcold	seq-rs7471-DF	jcf7190000015013	401890	.	.	0.03061	0.000151912	0.00329801	0.01238	4.08293e-05
budcold	seq-rs7494-DF	jcf7190000015047	114125	psme_t015874|m.68825	.	0.03371	-0.00118263	-0.0314538	0.01647	0.000518045
budcold	seq-rs7497-DF	jcf7190000015058	78633	psme_t128206|m.91842	.	0.20833	0.00473855	0.279393	0.09537	0.0266457
budcold	seq-rs7504-DF	jcf7190000015065	839927	.	.	0.19444	-0.000573596	-0.0149536	0.01092	0.000163293
budcold	seq-rs7505-DF	jcf7190000015065	839981	.	.	0.03435	-0.00109863	-0.0570176	0.01073	0.000611799
budcold	seq-rs7508-DF	jcf7190000015065	840398	psme_t016496|m.13413	.	0.21397	0.00133437	0.0486937	0.01016	0.000494728
budcold	seq-rs7512-DF	jcf7190000015087	121844	psme_t014870|m.76169	.	0.09038	0.00064868	0.0211986	0.01483	0.000314376
budcold	seq-rs7533-DF	jcf7190000015117	268979	.	.	0.098	0.00036056	0.00954164	0.01037	9.89468e-05
budcold	seq-rs7548-DF	jcf7190000015185	882510	.	.	0.03462	0.00013576	0.00204543	0.01045	2.13747e-05
budcold	seq-rs7555-DF	jcf7190000015217	768033	.	.	0.44622	-0.00090533	-0.0236134	0.01447	0.000341685
budcold	seq-rs7557-DF	jcf7190000015219	207611	.	.	0.01873	-0.000242674	-0.0105878	0.02444	0.000258766
budcold	seq-rs7564-DF	jcf7190000015243	583859	.	PSME_15430	0.06929	-0.000216219	-0.0136388	0.01142	0.000155755
budcold	seq-rs7570-DF	jcf7190000015275	13541	psme_t007614|m.72235	.	0.02996	-0.000446282	-0.0192395	0.01906	0.000366704
budcold	seq-rs7579-DF	jcf7190000015307	676322	psme_t024656|m.94230	.	0.04151	-0.000574926	-0.0353725	0.01632	0.00057728
budcold	seq-rs7596-DF	jcf7190000015377	438352	psme_t029664|m.28401	PSME_15435	0.03346	-0.00125478	-0.062644	0.01276	0.000799337
budcold	seq-rs7600-DF	jcf7190000015395	268792	psme_t004059|m.69950	PSME_15451	0.06464	0.00195355	0.100415	0.01372	0.00137769
budcold	seq-rs7602-DF	jcf7190000015395	269666	psme_t004059|m.69950	PSME_15451	0.07308	0.00196792	0.0864869	0.01003	0.000867464
budcold	seq-rs7605-DF	jcf7190000015395	343764	psme_t043670|m.84944	PSME_52851	0.07865	-0.000848603	-0.0317171	0.0123	0.000390121
budcold	seq-rs7638-DF	jcf7190000015437	53752	psme_t048596|m.84887	PSME_15485	0.05849	0.000368925	0.0163019	0.0121	0.000197253
budcold	seq-rs7643-DF	jcf7190000015437	57379	.	PSME_15485	0.31557	-0.00185371	-0.052539	0.01537	0.000807525
budcold	seq-rs7650-DF	jcf7190000015446	90057	.	.	0.47234	-0.00169107	-0.0216301	0.01817	0.000393018
budcold	seq-rs7651-DF	jcf7190000015447	715617	psme_t093055|m.4047	.	0.06654	7.87724e-05	-0.00657949	0.01035	6.80977e-05
budcold	seq-rs7656-DF	jcf7190000015460	752011	psme_t025751|m.101625	PSME_15522	0.07708	0.00069971	0.0204784	0.01595	0.000326631
budcold	seq-rs7658-DF	jcf7190000015464	176002	psme_t010636|m.74809	PSME_15528	0.04244	-0.00134912	-0.075772	0.01014	0.000768328
budcold	seq-rs7691-DF	jcf7190000015536	412624	psme_t011148|m.72409	PSME_44418	0.3234	-0.00241882	-0.0554151	0.01884	0.00104402
budcold	seq-rs7692-DF	jcf7190000015538	419827	psme_t020805|m.68293	PSME_15579	0.04511	-0.000247837	-0.00217378	0.024	5.21706e-05
budcold	seq-rs7693-DF	jcf7190000015538	1208593	psme_t004912|m.37957	PSME_15582	0.396	-0.000419756	-0.00241095	0.0145	3.49588e-05
budcold	seq-rs7707-DF	jcf7190000015556	425108	psme_t009477|m.74397	.	0.08442	-0.000930823	-0.038785	0.01229	0.000476668
budcold	seq-rs7717-DF	jcf7190000015565	613877	psme_t000154|m.45033	PSME_44422	0.24803	0.000553445	0.00462033	0.01304	6.02491e-05
budcold	seq-rs7724-DF	jcf7190000015565	1255121	psme_t002647|m.96422	PSME_15598	0.0856	0.0014343	0.015922	0.01395	0.000222112
budcold	seq-rs7745-DF	jcf7190000015620	419663	.	.	0.0303	0.000613568	0.0252658	0.0135	0.000341089
budcold	seq-rs7750-DF	jcf7190000015636	69042	psme_t091681|m.59596	.	0.01296	5.7326e-05	0.00997907	0.01264	0.000126135
budcold	seq-rs7767-DF	jcf7190000015649	534370	.	.	0.1	-0.00102913	-0.0376602	0.01088	0.000409743
budcold	seq-rs7772-DF	jcf7190000015652	1025420	psme_t005787|m.88595	.	0.329	0.000105751	-0.000712403	0.01085	7.72958e-06
budcold	seq-rs7779-DF	jcf7190000015670	391659	psme_t020766|m.94363	.	0.38086	-0.00362807	-0.0939743	0.01186	0.00111454
budcold	seq-rs7781-DF	jcf7190000015681	49719	.	.	0.11686	-0.000123622	-0.00348319	0.01192	4.15196e-05
budcold	seq-rs7783-DF	jcf7190000015681	262130	psme_t006714|m.23144	.	0.125	0.00376687	0.171945	0.02865	0.00492621
budcold	seq-rs7784-DF	jcf7190000015681	262888	psme_t006714|m.23144	.	0.12594	0.00385111	0.219335	0.03179	0.00697265
budcold	seq-rs7787-DF	jcf7190000015694	756687	psme_t011044|m.43865	.	0.184	-0.000798523	-0.0254741	0.01523	0.000387971
budcold	seq-rs7799-DF	jcf7190000015707	640911	.	.	0.04423	0.000930264	0.03869	0.01126	0.000435649
budcold	seq-rs7815-DF	jcf7190000015736	690724	.	.	0.06767	-0.00105854	-0.0406628	0.01169	0.000475348
budcold	seq-rs7822-DF	jcf7190000015736	768283	psme_t013383|m.71681	.	0.202	-0.00275151	-0.124982	0.01431	0.0017885
budcold	seq-rs7825-DF	jcf7190000015736	908121	psme_t038263|m.52058	.	0.15538	0.00023041	0.00139817	0.01568	2.19233e-05
budcold	seq-rs7842-DF	jcf7190000015762	33611	.	.	0.49362	-0.00321894	-0.0767954	0.01045	0.000802512
budcold	seq-rs7845-DF	jcf7190000015781	369415	.	.	0.02273	-8.23995e-05	-0.0102697	0.0102	0.000104751
budcold	seq-rs7847-DF	jcf7190000015783	96293	psme_t015614|m.32716	PSME_15702	0.02407	4.3886e-06	-0.00120988	0.01707	2.06527e-05
budcold	seq-rs7851-DF	jcf7190000015783	170242	psme_t006241|m.75474	PSME_15703	0.08491	-0.00198181	-0.071448	0.01086	0.000775925
budcold	seq-rs7869-DF	jcf7190000015839	110233	psme_t011496|m.11658	PSME_15727	0.09615	0.000262318	0.0174439	0.01265	0.000220665
budcold	seq-rs7871-DF	jcf7190000015842	198130	.	PSME_15731	0.1673	3.37403e-05	0.0011871	0.01046	1.2417e-05
budcold	seq-rs7873-DF	jcf7190000015847	300452	psme_t005238|m.18263	.	0.17787	0.00147078	0.0526702	0.01109	0.000584112
budcold	seq-rs7889-DF	jcf7190000015903	46948	.	PSME_15767	0.08302	6.5289e-05	0.0025571	0.01311	3.35236e-05
budcold	seq-rs7911-DF	jcf7190000015965	158604	psme_t017175|m.44573	PSME_15807	0.16468	0.000413735	0.00278537	0.01135	3.16139e-05
budcold	seq-rs7913-DF	jcf7190000015982	72026	psme_t020883|m.28231	PSME_15817	0.10714	-0.00165414	-0.058526	0.01087	0.000636177
budcold	seq-rs7929-DF	jcf7190000016083	100120	.	.	0.02724	-0.000459655	-0.0120157	0.01793	0.000215441
budcold	seq-rs7930-DF	jcf7190000016083	422316	psme_t022957|m.27555	.	0.13308	-0.00273562	-0.105651	0.01518	0.00160378
budcold	seq-rs7938-DF	jcf7190000016109	813997	.	.	0.05837	-0.000579314	-0.0191277	0.01259	0.000240818
budcold	seq-rs7946-DF	jcf7190000016145	170155	psme_t021428|m.68574	.	0.456	-0.00280096	-0.0629764	0.01473	0.000927642
budcold	seq-rs7955-DF	jcf7190000016152	41494	psme_t010872|m.43823	.	0.46627	0.00304998	0.0758731	0.01017	0.000771629
budcold	seq-rs7959-DF	jcf7190000016153	289134	.	.	0.08365	-0.00137933	-0.0451765	0.0132	0.000596329
budcold	seq-rs7960-DF	jcf7190000016153	291694	.	.	0.14885	-0.00286751	-0.137867	0.01175	0.00161994
budcold	seq-rs7963-DF	jcf7190000016154	529823	.	.	0.22706	0.002299	0.0630335	0.01328	0.000837085
budcold	seq-rs7965-DF	jcf7190000016154	804950	.	.	0.42117	-0.00534215	-0.152056	0.04488	0.00682426
budcold	seq-rs7972-DF	jcf7190000016176	89505	psme_t000480|m.26003	PSME_15874	0.25325	-0.000705974	-0.0184418	0.01113	0.000205258
budcold	seq-rs7975-DF	jcf7190000016176	92006	psme_t000542|m.45115	PSME_15874	0.0625	0.0022421	0.0888248	0.01416	0.00125776
budcold	seq-rs8020-DF	jcf7190000016270	542741	psme_t004669|m.75101	.	0.12551	0.000998582	0.028732	0.01125	0.000323235
budcold	seq-rs8021-DF	jcf7190000016270	570149	.	.	0.25	-0.00300837	-0.0753518	0.01195	0.000900454
budcold	seq-rs8046-DF	jcf7190000016309	763185	psme_t003519|m.8497	.	0.07795	0.00108632	0.0300648	0.01342	0.000403469
budcold	seq-rs8050-DF	jcf7190000016331	279809	.	.	0.25813	0.00291891	0.086169	0.01595	0.0013744
budcold	seq-rs8051-DF	jcf7190000016331	280815	psme_t065447|m.33862	.	0.29592	0.00335157	0.0838704	0.01007	0.000844575
budcold	seq-rs8060-DF	jcf7190000016352	60245	.	.	0.18945	-0.000763908	-0.0146889	0.01087	0.000159668
budcold	seq-rs8061-DF	jcf7190000016352	82401	psme_t003343|m.96279	.	0.20551	-0.000186743	-0.00536783	0.01014	5.44298e-05
budcold	seq-rs58702-SP	jcf7190000016379	954110	.	.	0.04472	0.00057123	0.0233855	0.01171	0.000273845
budcold	seq-rs8079-DF	jcf7190000016382	179075	.	.	0.12453	0.00152813	0.0566771	0.01	0.000566771
budcold	seq-rs8084-DF	jcf7190000016452	67808	psme_t008288|m.20725	.	0.40837	-0.00269858	-0.079588	0.01347	0.00107205
budcold	seq-rs8093-DF	jcf7190000016452	394031	psme_t023576|m.27869	.	0.01859	-2.19015e-06	0.00102471	0.01027	1.05237e-05
budcold	seq-rs8118-DF	jcf7190000016484	89343	.	.	0.09375	0.000284231	0.00211213	0.01265	2.67185e-05
budcold	seq-rs8121-DF	jcf7190000016503	289219	psme_t092753|m.4113	.	0.24678	-0.00256426	-0.0796164	0.01269	0.00101033
budcold	seq-rs8137-DF	jcf7190000016534	20360	psme_t039448|m.58865	PSME_16063	0.23991	0.00239153	0.0566978	0.01362	0.000772224
budcold	seq-rs8154-DF	jcf7190000016575	452563	.	PSME_16099	0.02407	-0.000490519	-0.0243537	0.0126	0.000306856
budcold	seq-rs8159-DF	jcf7190000016596	129222	psme_t001446|m.46569	PSME_47870	0.36492	-0.00292685	-0.06162	0.01354	0.000834335
budcold	seq-rs8161-DF	jcf7190000016603	282571	psme_t013001|m.11591	PSME_16119	0.38889	0.000199915	0.0159298	0.0106	0.000168856
budcold	seq-rs8165-DF	jcf7190000016619	428200	.	PSME_44497	0.08527	0.0010155	0.0448927	0.01314	0.00058989
budcold	seq-rs8166-DF	jcf7190000016621	316061	.	PSME_16134	0.11089	0.00206079	0.0495767	0.01065	0.000527991
budcold	seq-rs8170-DF	jcf7190000016622	60055	psme_t039229|m.26584	PSME_44498	0.04924	8.97191e-05	0.0216351	0.01477	0.000319551
budcold	seq-rs8180-DF	jcf7190000016635	15961	psme_t026655|m.29035	PSME_16140	0.08812	-3.09376e-05	0.00506553	0.01722	8.72284e-05
budcold	seq-rs8189-DF	jcf7190000016648	72680	.	.	0.22691	0.00212924	0.0742598	0.01234	0.000916366
budcold	seq-rs8209-DF	jcf7190000016708	18563	.	.	0.37952	-0.00162895	-0.0292261	0.01031	0.000301321
budcold	seq-rs8216-DF	jcf7190000016742	75297	psme_t010845|m.43819	PSME_44513	0.11923	-0.00373734	-0.239	0.04141	0.009897
budcold	seq-rs8218-DF	jcf7190000016756	82842	.	.	0.17683	-0.00347341	-0.128943	0.01571	0.0020257
budcold	seq-rs8219-DF	jcf7190000016760	28969	.	.	0.08017	0.00087869	0.0387533	0.01037	0.000401872
budcold	seq-rs8228-DF	jcf7190000016762	448589	.	PSME_16223	0.03774	-1.19397e-05	0.0253877	0.01358	0.000344764
budcold	seq-rs8245-DF	jcf7190000016778	639651	.	PSME_29355	0.22892	-0.00260545	-0.0733017	0.01146	0.000840038
budcold	seq-rs8249-DF	jcf7190000016808	128731	psme_t023971|m.10202	PSME_29371	0.03962	0.000353687	0.0190544	0.01197	0.000228081
budcold	seq-rs8252-DF	jcf7190000016808	628018	psme_t044292|m.34699	.	0.44466	-0.000445766	-0.00325184	0.01717	5.5834e-05
budcold	seq-rs8255-DF	jcf7190000016808	631816	psme_t044292|m.34699	.	0.29132	-0.000793691	-0.0260212	0.01486	0.000386675
budcold	seq-rs8257-DF	jcf7190000016809	520342	.	.	0.02045	-0.000879553	-0.0551702	0.01262	0.000696247
budcold	seq-rs8273-DF	jcf7190000016826	38880	psme_t039281|m.52321	PSME_29394	0.16732	0.000867067	0.0376751	0.0103	0.000388053
budcold	seq-rs8279-DF	jcf7190000016877	419096	psme_t011624|m.43713	PSME_48806	0.2549	-0.00279299	-0.0724943	0.01009	0.000731467
budcold	seq-rs8288-DF	jcf7190000016902	558465	psme_t047079|m.6033	PSME_29439	0.27823	0.000211577	0.0126847	0.01176	0.000149172
budcold	seq-rs8299-DF	jcf7190000016907	715173	psme_t013685|m.19961	PSME_29446	0.25	0.000289369	0.0138723	0.01062	0.000147324
budcold	seq-rs8302-DF	jcf7190000016907	788751	.	PSME_29447	0.35744	-0.00186866	-0.0493586	0.01166	0.000575521
budcold	seq-rs8312-DF	jcf7190000016941	680027	psme_t008175|m.20708	PSME_29471	0.08801	0.00372337	0.322067	0.06276	0.0202129
budcold	seq-rs8314-DF	jcf7190000016941	821622	psme_t020313|m.68272	PSME_29472	0.22899	-0.00274507	-0.0876392	0.01182	0.00103589
budcold	seq-rs8319-DF	jcf7190000016950	196729	psme_t024211|m.63316	.	0.05556	-9.01273e-05	-0.000926209	0.01055	9.7715e-06
budcold	seq-rs8326-DF	jcf7190000016971	177683	psme_t018651|m.44721	.	0.28211	-0.00189243	-0.0193585	0.01862	0.000360455
budcold	seq-rs8327-DF	jcf7190000016979	281007	psme_t029751|m.63119	PSME_29496	0.02037	-0.000997968	-0.0699227	0.01316	0.000920182
budcold	seq-rs8331-DF	jcf7190000016985	67296	psme_t014454|m.93114	PSME_29498	0.0283	0.00157959	0.107324	0.01154	0.00123852
budcold	seq-rs8332-DF	jcf7190000016985	68151	psme_t014454|m.93114	PSME_29498	0.22308	0.000729697	0.00915708	0.01348	0.000123437
budcold	seq-rs8335-DF	jcf7190000016985	433485	.	PSME_29499	0.07451	0.000632768	0.00755557	0.01035	7.82002e-05
budcold	seq-rs8342-DF	jcf7190000017015	24638	psme_t015383|m.16401	PSME_29507	0.18701	-0.00120956	-0.0373522	0.01505	0.00056215
budcold	seq-rs8358-DF	jcf7190000017060	254764	.	.	0.43254	-0.00338422	-0.080201	0.01182	0.000947975
budcold	seq-rs8359-DF	jcf7190000017060	254936	.	.	0.47034	-0.00314917	-0.0662464	0.01042	0.000690288
budcold	seq-rs8374-DF	jcf7190000017069	45293	.	.	0.20127	0.000739051	0.012798	0.01265	0.000161895
budcold	seq-rs8381-DF	jcf7190000017074	97575	psme_t000126|m.9131	.	0.13178	-0.000636941	-0.0307488	0.01235	0.000379747
budcold	seq-rs8385-DF	jcf7190000017074	159596	psme_t000126|m.9131	.	0.04435	-0.000153434	-0.00725735	0.01635	0.000118658
budcold	seq-rs8388-DF	jcf7190000017074	201340	psme_t000126|m.9131	.	0.48416	-0.00103294	-0.0138734	0.01124	0.000155937
budcold	seq-rs8390-DF	jcf7190000017074	257615	.	.	0.06415	0.000999083	0.0314423	0.01104	0.000347123
budcold	seq-rs8406-DF	jcf7190000017110	278497	psme_t014947|m.71861	.	0.15882	-0.00123451	-0.0324182	0.013	0.000421436
budcold	seq-rs8420-DF	jcf7190000017161	129428	.	.	0.03571	-1.83573e-05	-0.00243832	0.0152	3.70625e-05
budcold	seq-rs8425-DF	jcf7190000017176	78104	.	PSME_29536	0.03759	0.000146733	0.00289009	0.01122	3.24269e-05
budcold	seq-rs8427-DF	jcf7190000017176	80449	.	PSME_29536	0.10878	-0.00215964	-0.0716094	0.01245	0.000891536
budcold	seq-rs8429-DF	jcf7190000017176	139986	.	PSME_29537	0.05451	-0.0012079	-0.058302	0.01152	0.000671639
budcold	seq-rs8447-DF	jcf7190000017254	255414	psme_t001981|m.19115	PSME_46158	0.10878	-0.00230839	-0.113186	0.01029	0.00116468
budcold	seq-rs8451-DF	jcf7190000017268	396260	.	PSME_46162	0.12308	9.75948e-05	0.00365167	0.01015	3.70645e-05
budcold	seq-rs8457-DF	jcf7190000017286	618383	.	PSME_29594	0.10741	-0.00146766	-0.0596833	0.01216	0.000725748
budcold	seq-rs8464-DF	jcf7190000017301	35702	.	PSME_29601	0.38115	0.00388136	0.115249	0.01773	0.00204337
budcold	seq-rs8466-DF	jcf7190000017301	35938	.	PSME_29601	0.40078	0.00458151	0.127006	0.0179	0.00227341
budcold	seq-rs8483-DF	jcf7190000017321	539122	psme_t049603|m.84846	PSME_46167	0.01487	0.00106812	0.0721959	0.01013	0.000731344
budcold	seq-rs8496-DF	jcf7190000017324	57184	psme_t019431|m.15991	PSME_29634	0.07308	0.00182472	0.0743572	0.01229	0.000913849
budcold	seq-rs8502-DF	jcf7190000017324	432073	psme_t009763|m.74763	PSME_46172	0.49802	-0.00437756	-0.13535	0.01196	0.00161879
budcold	seq-rs8505-DF	jcf7190000017325	83566	psme_t029250|m.28533	PSME_29635	0.35973	-0.0011044	-0.0138547	0.01311	0.000181635
budcold	seq-rs8511-DF	jcf7190000017325	692218	.	PSME_29636	0.02453	-0.000519969	-0.0281532	0.01063	0.000299269
budcold	seq-rs8512-DF	jcf7190000017325	692328	.	PSME_29636	0.36538	-0.00139313	-0.0278283	0.01146	0.000318912
budcold	seq-rs8518-DF	jcf7190000017349	233148	psme_t049757|m.20825	PSME_29650	0.03906	0.00045646	0.0310466	0.01374	0.00042658
budcold	seq-rs8528-DF	jcf7190000017353	81749	psme_t009306|m.64714	PSME_29652	0.1686	-0.000574849	-0.0239819	0.01531	0.000367163
budcold	seq-rs8530-DF	jcf7190000017376	811378	psme_t004192|m.96700	PSME_29670	0.24324	0.000621521	0.0190284	0.01311	0.000249462
budcold	seq-rs8536-DF	jcf7190000017395	119655	psme_t036272|m.77819	PSME_29680	0.14224	-0.000654843	-0.0203677	0.01072	0.000218341
budcold	seq-rs8541-DF	jcf7190000017407	735728	psme_t011506|m.37608	PSME_29689	0.08955	0.000544988	0.0171153	0.01019	0.000174405
budcold	seq-rs8542-DF	jcf7190000017410	155345	psme_t006813|m.70193	PSME_29691	0.01493	0.00014483	0.00262562	0.0124	3.25577e-05
budcold	seq-rs8576-DF	jcf7190000017521	856485	psme_t001978|m.96393	PSME_29736	0.34756	-0.00461191	-0.139817	0.02046	0.00286066
budcold	seq-rs8580-DF	jcf7190000017552	319017	psme_t051512|m.51369	.	0.11923	-0.00263632	-0.110316	0.0105	0.00115832
budcold	seq-rs8616-DF	jcf7190000017632	434150	psme_t037953|m.63854	PSME_29794	0.1549	0.000309593	0.0122278	0.01091	0.000133406
budcold	seq-rs8623-DF	jcf7190000017633	988096	psme_t000389|m.19312	PSME_29802	0.38382	-0.00230743	-0.0895851	0.01157	0.0010365
budcold	seq-rs27405-SP	jcf7190000017662	567003	.	.	0.01346	0.000111973	0.000821265	0.01369	1.12431e-05
budcold	seq-rs8636-DF	jcf7190000017679	159161	psme_t002600|m.46843	PSME_29957	0.03947	1.38082e-05	0.000815575	0.02109	1.72005e-05
budcold	seq-rs8638-DF	jcf7190000017679	162927	.	.	0.21084	-0.00199801	-0.0492947	0.01502	0.000740407
budcold	seq-rs8641-DF	jcf7190000017709	143463	psme_t063720|m.33759	PSME_29972	0.43898	0.000994989	0.0355704	0.01388	0.000493717
budcold	seq-rs8648-DF	jcf7190000017723	547720	psme_t012570|m.32617	PSME_29982	0.03396	-0.000794498	-0.0230028	0.01382	0.000317898
budcold	seq-rs8650-DF	jcf7190000017725	38578	psme_t011618|m.93930	PSME_29983	0.23029	0.00114281	0.0301357	0.01065	0.000320945
budcold	seq-rs8653-DF	jcf7190000017731	323607	psme_t017671|m.12722	PSME_29988	0.11887	-0.00110505	-0.0396116	0.01363	0.000539906
budcold	seq-rs8659-DF	jcf7190000017746	95068	psme_t005923|m.95773	PSME_30005	0.18354	0.00069516	0.0333726	0.0144	0.000480565
budcold	seq-rs8668-DF	jcf7190000017761	918705	psme_t018521|m.32305	PSME_30020	0.09579	0.000177694	-0.00194155	0.01221	2.37063e-05
budcold	seq-rs8674-DF	jcf7190000017784	148693	psme_t004925|m.96520	PSME_50718	0.0625	0.000440706	0.00923203	0.0109	0.000100629
budcold	seq-rs8676-DF	jcf7190000017795	374818	psme_t005488|m.96657	.	0.04699	-0.000723914	-0.0299073	0.01126	0.000336756
budcold	seq-rs8678-DF	jcf7190000017813	8848	psme_t043377|m.27381	PSME_46247	0.375	-0.00348498	-0.0701028	0.01248	0.000874883
budcold	seq-rs8679-DF	jcf7190000017813	8853	psme_t043377|m.27381	PSME_46247	0.36422	0.00484399	0.13446	0.02747	0.00369361
budcold	seq-rs8683-DF	jcf7190000017813	9663	psme_t153803|m.1563	PSME_46247	0.23707	-0.00199008	-0.0618546	0.01137	0.000703287
budcold	seq-rs8685-DF	jcf7190000017813	11012	psme_t083321|m.66068	PSME_46247	0.32806	-0.00373235	-0.114802	0.01401	0.00160837
budcold	seq-rs8714-DF	jcf7190000017913	145131	psme_t029792|m.81930	PSME_30105	0.04851	0.000120925	0.0151898	0.01142	0.000173468
budcold	seq-rs8719-DF	jcf7190000017913	1082328	psme_t002516|m.18003	.	0.144	-4.47557e-05	0.0133074	0.01213	0.000161419
budcold	seq-rs8732-DF	jcf7190000017950	71885	psme_t014441|m.93115	.	0.11553	-0.00214179	-0.0818186	0.01291	0.00105628
budcold	seq-rs8738-DF	jcf7190000017952	407466	psme_t011860|m.93982	.	0.11523	-0.0029206	-0.122374	0.01035	0.00126657
budcold	seq-rs8767-DF	jcf7190000018054	99377	psme_t047694|m.78066	PSME_30212	0.1531	-0.000146942	-0.000551911	0.01278	7.05342e-06
budcold	seq-rs8775-DF	jcf7190000018073	258802	.	PSME_30228	0.32625	0.00125238	0.0230317	0.02063	0.000475144
budcold	seq-rs8781-DF	jcf7190000018082	73375	.	PSME_30235	0.09846	-0.00215437	-0.126333	0.0129	0.0016297
budcold	seq-rs8784-DF	jcf7190000018088	621482	psme_t013532|m.43107	PSME_30247	0.01306	0.000265567	0.0252195	0.01064	0.000268335
budcold	seq-rs8785-DF	jcf7190000018109	784431	.	.	0.18359	-0.000211961	0.000517276	0.01003	5.18828e-06
budcold	seq-rs8791-DF	jcf7190000018149	45410	psme_t080549|m.102922	PSME_30301	0.07414	-0.000327915	-0.011016	0.01254	0.000138141
budcold	seq-rs8792-DF	jcf7190000018149	45986	psme_t080549|m.102922	PSME_30301	0.11641	0.000202861	0.00198157	0.01374	2.72267e-05
budcold	seq-rs8811-DF	jcf7190000018214	420048	.	PSME_30347	0.40204	-0.000796502	-0.009318	0.01116	0.000103989
budcold	seq-rs8816-DF	jcf7190000018218	29651	psme_t002888|m.18076	PSME_30350	0.23361	-0.00306879	-0.137381	0.01145	0.00157301
budcold	seq-rs8817-DF	jcf7190000018218	29874	psme_t002888|m.18076	PSME_30350	0.04461	-0.00141738	-0.0551307	0.01001	0.000551859
budcold	seq-rs8825-DF	jcf7190000018236	320776	psme_t032793|m.26792	PSME_30365	0.1549	-0.000666749	-0.0265539	0.01054	0.000279879
budcold	seq-rs8830-DF	jcf7190000018237	13460	psme_t009128|m.12305	PSME_46277	0.15139	-0.00158549	-0.0584006	0.01511	0.000882433
budcold	seq-rs8843-DF	jcf7190000018253	155520	psme_t027622|m.79670	PSME_30386	0.17925	0.00294087	0.127825	0.01623	0.00207461
budcold	seq-rs8876-DF	jcf7190000018383	319311	.	.	0.04797	0.000729316	0.01932	0.01056	0.000204019
budcold	seq-rs8880-DF	jcf7190000018393	151102	psme_t028238|m.28988	PSME_30460	0.01481	0.000232372	0.00615288	0.0141	8.67557e-05
budcold	seq-rs8884-DF	jcf7190000018393	291024	psme_t023831|m.27868	PSME_46297	0.02995	0.000351861	0.00669522	0.01137	7.61247e-05
budcold	seq-rs8894-DF	jcf7190000018432	482317	psme_t005297|m.88515	PSME_30498	0.23137	0.000323121	0.0067271	0.01634	0.000109921
budcold	seq-rs8928-DF	jcf7190000018464	50404	.	PSME_46304	0.05906	-0.000219642	-0.00296544	0.01296	3.84321e-05
budcold	seq-rs8929-DF	jcf7190000018464	50536	.	PSME_46304	0.12209	-0.00367902	-0.19125	0.03609	0.00690221
budcold	seq-rs8935-DF	jcf7190000018477	638720	.	.	0.13218	0.00248508	0.100033	0.01501	0.0015015
budcold	seq-rs8936-DF	jcf7190000018478	454765	psme_t056247|m.56290	PSME_30535	0.47674	0.000507534	0.00236765	0.01463	3.46387e-05
budcold	seq-rs8948-DF	jcf7190000018551	200374	psme_t003017|m.46810	.	0.2123	-0.000905918	-0.0202953	0.01016	0.000206201
budcold	seq-rs8955-DF	jcf7190000018561	19448	psme_t022197|m.94005	PSME_30565	0.09639	0.00100231	0.0495715	0.0101	0.000500672
budcold	seq-rs8961-DF	jcf7190000018569	322528	psme_t041156|m.5221	.	0.20656	-0.00137397	-0.0282178	0.01191	0.000336074
budcold	seq-rs8967-DF	jcf7190000018579	95023	.	.	0.02068	0.000409398	0.00981428	0.01199	0.000117673
budcold	seq-rs8970-DF	jcf7190000018579	281767	psme_t026789|m.63408	PSME_30577	0.26448	-0.00112527	-0.020676	0.01039	0.000214824
budcold	seq-rs8976-DF	jcf7190000018589	92955	.	.	0.125	0.00152504	0.0290513	0.01317	0.000382605
budcold	seq-rs8981-DF	jcf7190000018618	17416	psme_t036338|m.21894	PSME_30599	0.13583	0.00070748	0.0205121	0.01026	0.000210454
budcold	seq-rs9006-DF	jcf7190000018684	91016	psme_t124957|m.54627	PSME_30639	0.45905	-0.0012723	-0.0154547	0.01118	0.000172784
budcold	seq-rs9007-DF	jcf7190000018694	101204	psme_t008907|m.12349	PSME_30645	0.1203	0.000888232	0.0193873	0.01419	0.000275106
budcold	seq-rs9008-DF	jcf7190000018694	101248	psme_t008907|m.12349	PSME_30645	0.03333	-0.000225626	-0.00626774	0.01011	6.33669e-05
budcold	seq-rs9020-DF	jcf7190000018710	317547	psme_t014491|m.42969	PSME_30656	0.02788	0.000475152	0.0111246	0.01354	0.000150627
budcold	seq-rs9022-DF	jcf7190000018714	70999	psme_t031773|m.51542	PSME_34295	0.04086	-0.000769195	-0.0383176	0.01562	0.000598521
budcold	seq-rs9026-DF	jcf7190000018722	221094	.	.	0.11303	0.000952461	0.0444525	0.0138	0.000613445
budcold	seq-rs9027-DF	jcf7190000018722	221268	.	PSME_34299	0.1434	-0.000880639	-0.0256824	0.0101	0.000259392
budcold	seq-rs9036-DF	jcf7190000018735	107898	psme_t005712|m.45475	PSME_34315	0.06679	7.56739e-05	-0.00431551	0.01197	5.16567e-05
budcold	seq-rs9041-DF	jcf7190000018786	460078	.	.	0.12863	-0.00243384	-0.0605771	0.0117	0.000708752
budcold	seq-rs9056-DF	jcf7190000018812	118678	psme_t012558|m.25401	PSME_34378	0.43849	0.000279883	0.00971918	0.01216	0.000118185
budcold	seq-rs9059-DF	jcf7190000018813	15992	psme_t041221|m.27250	.	0.23541	-0.00182355	-0.044148	0.01105	0.000487835
budcold	seq-rs9060-DF	jcf7190000018813	410097	psme_t123232|m.50109	PSME_34382	0.125	0.00230831	0.0678799	0.01163	0.000789443
budcold	seq-rs9074-DF	jcf7190000018843	484024	psme_t019775|m.28309	PSME_34394	0.36585	-0.00363832	-0.111796	0.01625	0.00181669
budcold	seq-rs9081-DF	jcf7190000018851	208007	.	.	0.13118	-0.00125828	-0.0378923	0.01016	0.000384985
budcold	seq-rs9094-DF	jcf7190000018885	198289	psme_t198940|m.36922	PSME_34410	0.38865	-0.00486585	-0.13933	0.02277	0.00317255
budcold	seq-rs9109-DF	jcf7190000018925	260769	psme_t015034|m.43277	.	0.27564	0.0036008	0.10103	0.01886	0.00190543
budcold	seq-rs9116-DF	jcf7190000018925	486901	.	PSME_34436	0.178	0.000714349	0.0200366	0.01472	0.000294938
budcold	seq-rs9127-DF	jcf7190000018953	482520	psme_t034850|m.77886	PSME_34450	0.36454	0.00430741	0.144245	0.01587	0.00228917
budcold	seq-rs9138-DF	jcf7190000019000	417208	psme_t000907|m.61562	PSME_46739	0.43548	0.00282437	0.0852327	0.01354	0.00115405
budcold	seq-rs9144-DF	jcf7190000019000	516725	psme_t018425|m.32339	PSME_34485	0.0332	0.000319474	0.0203651	0.01795	0.000365554
budcold	seq-rs9149-DF	jcf7190000019003	723314	psme_t002573|m.46582	PSME_34489	0.02682	0.000874832	0.0512203	0.01121	0.00057418
budcold	seq-rs9151-DF	jcf7190000019005	311272	psme_t051118|m.85448	.	0.02416	-0.000688093	-0.0208034	0.0112	0.000232998
budcold	seq-rs9157-DF	jcf7190000019026	100429	.	.	0.47925	-0.00120824	-0.0241208	0.01169	0.000281972
budcold	seq-rs9160-DF	jcf7190000019028	358680	psme_t019247|m.75762	PSME_34514	0.01779	-0.000199972	-0.010979	0.01721	0.000188949
budcold	seq-rs9172-DF	jcf7190000019028	897974	.	PSME_34520	0.42972	-0.00381643	-0.0900355	0.02412	0.00217166
budcold	seq-rs9204-DF	jcf7190000019095	385938	psme_t008413|m.12273	PSME_46749	0.16602	-0.00106309	-0.0288317	0.01092	0.000314843
budcold	seq-rs9208-DF	jcf7190000019112	213729	.	PSME_34572	0.11364	-0.000805188	-0.0229805	0.01417	0.000325634
budcold	seq-rs9212-DF	jcf7190000019120	983934	psme_t080237|m.13717	PSME_34583	0.3004	-0.000162427	-0.00541471	0.01162	6.29189e-05
budcold	seq-rs9216-DF	jcf7190000019120	984432	psme_t080237|m.13717	PSME_34583	0.06981	-0.00240174	-0.147841	0.01151	0.00170165
budcold	seq-rs9217-DF	jcf7190000019120	986488	psme_t080237|m.13717	PSME_34583	0.49597	0.000565565	0.0172232	0.01291	0.000222351
budcold	seq-rs9228-DF	jcf7190000019160	117046	psme_t057417|m.4373	.	0.10878	-0.00142775	-0.0508767	0.01352	0.000687852
budcold	seq-rs9248-DF	jcf7190000019210	396852	psme_t032823|m.102263	PSME_34727	0.10417	7.10571e-08	0.00545104	0.01067	5.81626e-05
budcold	seq-rs9256-DF	jcf7190000019213	176832	psme_t018651|m.44721	.	0.05019	-6.20215e-06	0.00273426	0.01337	3.6557e-05
budcold	seq-rs9264-DF	jcf7190000019218	512883	.	.	0.06654	0.000799344	0.033468	0.01028	0.000344051
budcold	seq-rs9265-DF	jcf7190000019218	513630	.	.	0.01679	-0.000571123	-0.0197142	0.01496	0.000294924
budcold	seq-rs9270-DF	jcf7190000019229	485101	psme_t003332|m.77273	PSME_46773	0.24885	-0.000481757	-0.0110592	0.01042	0.000115237
budcold	seq-rs9276-DF	jcf7190000019236	29325	psme_t012191|m.71807	.	0.13168	-0.00141489	-0.0664407	0.01112	0.000738821
budcold	seq-rs9283-DF	jcf7190000019245	416302	psme_t016668|m.13380	PSME_34754	0.11197	0.000974729	0.0199874	0.01021	0.000204071
budcold	seq-rs9315-DF	jcf7190000019289	365456	psme_t038793|m.102152	.	0.13734	0.00261769	0.106996	0.01191	0.00127432
budcold	seq-rs9317-DF	jcf7190000019289	365807	psme_t038793|m.102152	.	0.21784	-0.00319476	-0.128839	0.01391	0.00179215
budcold	seq-rs9349-DF	jcf7190000019365	66944	psme_t034922|m.64059	PSME_34823	0.42653	0.00305303	0.0749794	0.0108	0.000809777
budcold	seq-rs9379-DF	jcf7190000019473	648758	psme_t060590|m.53256	PSME_34889	0.20669	0.00370251	0.15015	0.01588	0.00238438
budcold	seq-rs9396-DF	jcf7190000019565	307783	psme_t015769|m.64536	PSME_34929	0.01498	-0.00103162	-0.0858273	0.01026	0.000880588
budcold	seq-rs9415-DF	jcf7190000019631	409095	.	.	0.14368	-0.000453196	-0.0138696	0.01413	0.000195978
budcold	seq-rs9442-DF	jcf7190000019652	1033985	psme_t030358|m.28427	PSME_35004	0.03774	0.000316466	0.0394912	0.01146	0.00045257
budcold	seq-rs9446-DF	jcf7190000019653	409671	psme_t008582|m.20684	PSME_46811	0.17131	0.000858572	0.0207945	0.01327	0.000275943
budcold	seq-rs9450-DF	jcf7190000019655	775539	psme_t002433|m.62483	PSME_35007	0.12644	-0.00161412	-0.0696773	0.01204	0.000838914
budcold	seq-rs9453-DF	jcf7190000019660	703431	psme_t007980|m.38180	PSME_35010	0.01845	-0.000496296	-0.0221303	0.01063	0.000235245
budcold	seq-rs9457-DF	jcf7190000019683	103737	.	PSME_35021	0.2251	-0.00196308	-0.0936375	0.01321	0.00123695
budcold	seq-rs9460-DF	jcf7190000019683	147986	.	PSME_35022	0.16737	0.000685959	0.0114225	0.01816	0.000207433
budcold	seq-rs9463-DF	jcf7190000019683	218748	psme_t009267|m.64724	PSME_46816	0.07116	-0.00167455	-0.078105	0.01024	0.000799796
budcold	seq-rs9471-DF	jcf7190000019704	386847	.	.	0.06955	-0.00205935	-0.116237	0.01408	0.00163662
budcold	seq-rs9482-DF	jcf7190000019736	388712	psme_t003638|m.17870	PSME_46817	0.07807	-0.0010165	-0.0329457	0.01041	0.000342964
budcold	seq-rs9486-DF	jcf7190000019750	112083	psme_t002723|m.23974	.	0.15402	0.00314993	0.170965	0.01489	0.00254567
budcold	seq-rs9506-DF	jcf7190000019788	132995	psme_t002697|m.18166	PSME_35080	0.393	0.001232	0.0196286	0.01351	0.000265182
budcold	seq-rs9509-DF	jcf7190000019813	68175	.	.	0.06615	0.00231632	0.187629	0.01115	0.00209206
budcold	seq-rs9511-DF	jcf7190000019816	243352	psme_t015071|m.32639	PSME_46823	0.14718	0.00191165	0.0901307	0.01119	0.00100856
budcold	seq-rs9514-DF	jcf7190000019818	392557	psme_t002483|m.71573	PSME_46824	0.02809	-0.000383628	-0.0155556	0.01659	0.000258067
budcold	seq-rs9517-DF	jcf7190000019827	91099	psme_t013285|m.13163	.	0.17736	0.00074156	0.019592	0.0108	0.000211593
budcold	seq-rs9539-DF	jcf7190000019905	388817	.	.	0.01301	-1.49273e-05	0.000856277	0.01067	9.13647e-06
budcold	seq-rs9549-DF	jcf7190000019920	79808	.	PSME_35185	0.28024	-0.000513406	-0.0209721	0.01344	0.000281864
budcold	seq-rs9550-DF	jcf7190000019920	79945	.	PSME_35185	0.03903	3.79021e-05	0.0015182	0.01543	2.34258e-05
budcold	seq-rs9553-DF	jcf7190000019945	154954	.	.	0.20426	0.00234452	0.0718994	0.01252	0.000900181
budcold	seq-rs9554-DF	jcf7190000019949	96700	.	PSME_52194	0.14258	0.000115409	0.00831823	0.02063	0.000171605
budcold	seq-rs9555-DF	jcf7190000019949	149274	psme_t013902|m.32805	PSME_46836	0.4593	-0.000939862	-0.0309067	0.01062	0.000328229
budcold	seq-rs9566-DF	jcf7190000020027	273125	.	PSME_35249	0.4589	0.000487178	0.00746576	0.0106	7.91371e-05
budcold	seq-rs9570-DF	jcf7190000020027	948441	psme_t098978|m.3461	PSME_46844	0.42231	0.00256594	0.0595778	0.01	0.000595778
budcold	seq-rs9575-DF	jcf7190000020039	427483	psme_t002894|m.23857	.	0.03346	-0.000781456	-0.0280964	0.01003	0.000281807
budcold	seq-rs9592-DF	jcf7190000020066	358602	psme_t016557|m.65810	PSME_35281	0.05513	-8.85337e-05	-0.0140338	0.02243	0.000314778
budcold	seq-rs9599-DF	jcf7190000020077	221572	psme_t024631|m.94239	PSME_35287	0.36275	0.00315405	0.0789137	0.01462	0.00115372
budcold	seq-rs9604-DF	jcf7190000020077	605924	psme_t014401|m.16527	PSME_35288	0.17871	0.000927613	0.0585652	0.01001	0.000586238
budcold	seq-rs9617-DF	jcf7190000020091	13180	psme_t022322|m.27485	.	0.48438	0.000648951	0.00965794	0.01428	0.000137915
budcold	seq-rs9643-DF	jcf7190000020171	137035	.	.	0.07303	-0.000360118	-0.0200682	0.01123	0.000225365
budcold	seq-rs9657-DF	jcf7190000020177	5632	.	.	0.02745	-0.000268356	-0.0174425	0.01229	0.000214368
budcold	seq-rs9671-DF	jcf7190000020213	126687	psme_t123674|m.717	PSME_35396	0.14173	0.000648202	0.0028267	0.01545	4.36725e-05
budcold	seq-rs9694-DF	jcf7190000020245	455252	.	.	0.49398	-0.0028244	-0.0679098	0.0119	0.000808127
budcold	seq-rs9719-DF	jcf7190000020321	1097540	psme_t000412|m.45334	.	0.05784	0.000638923	0.0143191	0.01332	0.00019073
budcold	seq-rs9721-DF	jcf7190000020322	356423	.	.	0.08175	-0.000613426	-0.00725917	0.01306	9.48047e-05
budcold	seq-rs9749-DF	jcf7190000020399	166109	psme_t010264|m.65074	.	0.02985	-0.000276267	-0.0169751	0.01492	0.000253268
budcold	seq-rs9752-DF	jcf7190000020399	779299	psme_t008138|m.74463	.	0.03962	-0.000831193	-0.030607	0.01082	0.000331168
budcold	seq-rs9755-DF	jcf7190000020401	41862	psme_t023837|m.69493	PSME_35520	0.22222	-0.00334384	-0.102986	0.01018	0.0010484
budcold	seq-rs9756-DF	jcf7190000020401	105243	psme_t024482|m.69396	PSME_35521	0.46035	-0.00487435	-0.117146	0.01558	0.00182513
budcold	seq-rs9764-DF	jcf7190000020401	1355134	psme_t055285|m.85250	PSME_35533	0.02416	-0.000365231	-0.0184802	0.01293	0.000238949
budcold	seq-rs9766-DF	jcf7190000020412	618624	psme_t014692|m.83132	PSME_35534	0.06844	0.000415819	0.0249085	0.01069	0.000266272
budcold	seq-rs9787-DF	jcf7190000020457	175920	.	.	0.17308	-0.000963216	-0.036012	0.0102	0.000367322
budcold	seq-rs9789-DF	jcf7190000020458	174163	psme_t038431|m.52107	PSME_35565	0.02239	-0.000166473	-0.00215604	0.01186	2.55707e-05
budcold	seq-rs9791-DF	jcf7190000020458	533931	psme_t018565|m.12651	PSME_35566	0.33197	-0.00406216	-0.0910197	0.01543	0.00140443
budcold	seq-rs9792-DF	jcf7190000020458	676018	psme_t011163|m.43930	.	0.01487	-0.00142081	-0.157845	0.01006	0.00158792
budcold	seq-rs9796-DF	jcf7190000020458	858414	psme_t028044|m.51895	PSME_35567	0.11923	2.02091e-05	-0.00380679	0.01305	4.96786e-05
budcold	seq-rs9797-DF	jcf7190000020458	859156	psme_t028044|m.51895	PSME_35567	0.06629	-7.385e-05	-0.0155349	0.01043	0.000162029
budcold	seq-rs9806-DF	jcf7190000020478	155269	psme_t012729|m.25375	PSME_35589	0.06322	0.000530906	0.0185646	0.01009	0.000187317
budcold	seq-rs9810-DF	jcf7190000020497	193863	.	PSME_46911	0.14537	-0.000474838	-0.0193456	0.01357	0.00026252
budcold	seq-rs9811-DF	jcf7190000020497	507707	.	PSME_35595	0.18056	-0.0026346	-0.110261	0.01443	0.00159107
budcold	seq-rs9831-DF	jcf7190000020530	369096	.	.	0.18067	0.000472104	0.0142764	0.01415	0.000202012
budcold	seq-rs9834-DF	jcf7190000020530	385745	psme_t003751|m.71329	.	0.02037	-0.000104419	-0.00110888	0.01235	1.36947e-05
budcold	seq-rs9843-DF	jcf7190000020576	94856	psme_t081315|m.13594	PSME_46920	0.13508	-0.000411187	-0.00913964	0.01479	0.000135175
budcold	seq-rs9848-DF	jcf7190000020593	1105848	.	.	0.42549	-0.00080353	-0.0123844	0.01441	0.000178458
budcold	seq-rs9864-DF	jcf7190000020666	552296	psme_t000581|m.71192	PSME_35808	0.3419	-0.00408713	-0.112239	0.0144	0.00161625
budcold	seq-rs9877-DF	jcf7190000020720	210828	psme_t000277|m.95377	PSME_46957	0.01172	-0.00142768	-0.553108	0.01244	0.00688067
budcold	seq-rs9887-DF	jcf7190000020768	94764	psme_t043724|m.100827	PSME_35885	0.08679	-0.00122434	-0.0420377	0.01068	0.000448963
budcold	seq-rs9895-DF	jcf7190000020795	252748	.	PSME_35897	0.44664	-0.00162823	-0.0386595	0.01748	0.000675768
budcold	seq-rs9914-DF	jcf7190000020836	322861	psme_t007329|m.87600	PSME_35930	0.47177	-0.00381951	-0.157884	0.01478	0.00233353
budcold	seq-rs9915-DF	jcf7190000020836	393216	psme_t001889|m.7995	PSME_35930	0.4877	0.00299708	0.0647403	0.01101	0.000712791
budcold	seq-rs9917-DF	jcf7190000020836	567486	psme_t028095|m.31100	PSME_50671	0.44191	0.000458079	0.00150732	0.01463	2.20521e-05
budcold	seq-rs9919-DF	jcf7190000020836	567919	psme_t008000|m.72290	PSME_50671	0.47959	0.0034536	0.0846587	0.01975	0.00167201
budcold	seq-rs9924-DF	jcf7190000020855	609028	psme_t000162|m.18675	PSME_35947	0.07854	0.00208634	0.0734948	0.01123	0.000825346
budcold	seq-rs18787-SP	jcf7190000020857	373755	psme_t011377|m.24950	PSME_35951	0.07143	0.000158229	0.00284127	0.01076	3.05721e-05
budcold	seq-rs9927-DF	jcf7190000020857	167174	psme_t028414|m.51929	.	0.01901	0.000191419	0.0148327	0.01222	0.000181255
budcold	seq-rs9932-DF	jcf7190000020857	656488	psme_t005141|m.60834	PSME_35952	0.02037	-0.000984217	-0.0695687	0.01001	0.000696383
budcold	seq-rs9937-DF	jcf7190000020864	543941	psme_t015729|m.75642	PSME_35963	0.03977	-0.000133631	-0.00536753	0.01142	6.12972e-05
budcold	seq-rs9942-DF	jcf7190000020919	68881	.	PSME_36004	0.25311	-0.00297401	-0.0915967	0.01047	0.000959017
budcold	seq-rs9953-DF	jcf7190000020920	328215	psme_t082743|m.4036	.	0.32171	-0.00255219	-0.0793633	0.01579	0.00125315
budcold	seq-rs9961-DF	jcf7190000020938	346161	psme_t003254|m.62098	PSME_36020	0.43496	0.000373616	0.0133335	0.01905	0.000254004
budcold	seq-rs9962-DF	jcf7190000020939	765939	psme_t010691|m.87833	PSME_36022	0.14286	0.000456461	0.0141635	0.01111	0.000157356
budcold	seq-rs9965-DF	jcf7190000020939	766995	psme_t010691|m.87833	PSME_36022	0.47959	8.9397e-05	-0.000263239	0.01082	2.84824e-06
budcold	seq-rs9967-DF	jcf7190000020939	789794	.	.	0.15019	-0.000445661	-0.0139687	0.01073	0.000149884
budcold	seq-rs9970-DF	jcf7190000020965	16431	psme_t041784|m.31368	PSME_36030	0.08015	-0.00139775	-0.0626982	0.01053	0.000660212
budcold	seq-rs9971-DF	jcf7190000020965	16467	psme_t041784|m.31368	PSME_36030	0.08712	-0.00102736	-0.041964	0.01186	0.000497694
budcold	seq-rs9979-DF	jcf7190000020966	40057	psme_t006871|m.95671	.	0.23864	-6.16041e-05	-0.00616435	0.01184	7.29859e-05
budcold	seq-rs9980-DF	jcf7190000020966	40284	psme_t006871|m.95671	.	0.4311	0.0013858	0.0214723	0.01162	0.000249508
budcold	seq-rs9991-DF	jcf7190000020985	516940	.	.	0.05492	-0.000397074	-0.0205585	0.01837	0.00037766
budcold	seq-rs9994-DF	jcf7190000020985	517104	.	.	0.30734	0.00184385	0.0410408	0.01032	0.000423541
budcold	seq-rs10036-DF	jcf7190000021133	853900	psme_t021596|m.43979	PSME_36162	0.44351	0.00184358	0.0554443	0.01088	0.000603234
budcold	seq-rs10040-DF	jcf7190000021141	215116	.	PSME_36168	0.42717	0.00433648	0.108155	0.01231	0.00133139
budcold	seq-rs10059-DF	jcf7190000021192	251753	psme_t020677|m.28247	.	0.17829	-0.000794387	-0.0101627	0.01675	0.000170226
budcold	seq-rs10065-DF	jcf7190000021219	107079	psme_t021271|m.33384	PSME_36227	0.0947	0.000528684	0.00784732	0.0129	0.00010123
budcold	seq-rs10083-DF	jcf7190000021242	395501	psme_t126814|m.50471	.	0.19863	-0.00258063	-0.12498	0.01354	0.00169223
budcold	seq-rs10091-DF	jcf7190000021252	65568	.	PSME_36255	0.45	-0.000254319	-0.00100762	0.01471	1.4822e-05
budcold	seq-rs10093-DF	jcf7190000021252	65880	.	PSME_36255	0.03172	0.000230035	0.0103936	0.01035	0.000107574
budcold	seq-rs10103-DF	jcf7190000021294	120764	.	PSME_36296	0.11111	-0.00101412	-0.0223816	0.01174	0.00026276
budcold	seq-rs10107-DF	jcf7190000021319	398290	.	PSME_36309	0.14786	4.4369e-06	0.00572177	0.01022	5.84765e-05
budcold	seq-rs10110-DF	jcf7190000021355	487812	psme_t084446|m.41177	PSME_47045	0.11877	-0.000580514	-0.0165867	0.0114	0.000189088
budcold	seq-rs10120-DF	jcf7190000021392	104979	psme_t008928|m.74378	PSME_36362	0.19028	-0.000923359	-0.0185487	0.01008	0.000186971
budcold	seq-rs10123-DF	jcf7190000021411	107840	.	.	0.05088	-7.87619e-05	0.00164391	0.01645	2.70424e-05
budcold	seq-rs10154-DF	jcf7190000021479	362594	psme_t000424|m.62039	PSME_36424	0.04545	0.000971586	0.0530722	0.01601	0.000849686
budcold	seq-rs10156-DF	jcf7190000021495	321746	psme_t019172|m.27953	PSME_36444	0.45885	0.00361057	0.085174	0.01387	0.00118136
budcold	seq-rs10160-DF	jcf7190000021520	149177	psme_t019355|m.75779	.	0.15261	0.00095277	0.0338896	0.01093	0.000370414
budcold	seq-rs10167-DF	jcf7190000021559	48331	psme_t022332|m.44274	PSME_47057	0.17126	0.00238032	0.0905536	0.01176	0.00106491
budcold	seq-rs10168-DF	jcf7190000021568	19469	.	PSME_36489	0.06024	-0.000545827	-0.0103153	0.01046	0.000107898
budcold	seq-rs10178-DF	jcf7190000021568	490080	psme_t015828|m.93482	PSME_50901	0.13707	-0.0010391	-0.044374	0.01016	0.00045084
budcold	seq-rs10185-DF	jcf7190000021568	921901	psme_t015540|m.13550	PSME_36492	0.01111	0.000282634	0.00950341	0.01075	0.000102162
budcold	seq-rs10187-DF	jcf7190000021570	173067	psme_t072383|m.1845	PSME_36496	0.27183	0.00232501	0.0604395	0.01132	0.000684175
budcold	seq-rs10188-DF	jcf7190000021570	173275	.	PSME_36496	0.29555	-0.00145728	-0.0277763	0.0178	0.000494418
budcold	seq-rs10238-DF	jcf7190000021737	162902	.	.	0.03755	-0.000466262	-0.0232683	0.01485	0.000345534
budcold	seq-rs10244-DF	jcf7190000021760	17807	.	.	0.02622	-0.00151813	-0.133347	0.01053	0.00140414
budcold	seq-rs10246-DF	jcf7190000021770	97963	psme_t008404|m.44790	PSME_36612	0.25498	-0.000628862	-0.0141812	0.01111	0.000157553
budcold	seq-rs10251-DF	jcf7190000021795	88222	.	PSME_36631	0.07083	0.00220322	0.116358	0.01059	0.00123223
budcold	seq-rs10258-DF	jcf7190000021833	146119	.	PSME_36646	0.41224	-5.73409e-05	-0.000946415	0.01067	1.00983e-05
budcold	seq-rs10261-DF	jcf7190000021847	49251	psme_t013098|m.83226	.	0.09922	-0.000613415	-0.036028	0.01789	0.00064454
budcold	seq-rs10264-DF	jcf7190000021853	167763	.	.	0.01205	0.000478969	0.0159917	0.0136	0.000217487
budcold	seq-rs10265-DF	jcf7190000021853	1115455	psme_t006262|m.70404	PSME_47081	0.2375	0.000442109	0.00353928	0.01055	3.73394e-05
budcold	seq-rs10288-DF	jcf7190000021915	592142	psme_t021856|m.17457	PSME_36694	0.12547	-0.00308183	-0.143185	0.02571	0.00368128
budcold	seq-rs10293-DF	jcf7190000021945	23177	.	.	0.05948	0.000991078	0.0373122	0.01271	0.000474238
budcold	seq-rs10296-DF	jcf7190000021963	241372	psme_t002336|m.18061	PSME_36721	0.15577	-0.000555946	-0.0153985	0.01538	0.000236829
budcold	seq-rs10305-DF	jcf7190000021987	128324	psme_t002351|m.96465	PSME_47094	0.21374	0.00121056	0.0329802	0.01325	0.000436987
budcold	seq-rs10335-DF	jcf7190000022073	459060	.	PSME_36799	0.01476	-5.60632e-05	-0.003483	0.01721	5.99425e-05
budcold	seq-rs10336-DF	jcf7190000022081	227891	psme_t001134|m.19415	PSME_36800	0.31579	-0.00296846	-0.0778067	0.01015	0.000789738
budcold	seq-rs10338-DF	jcf7190000022092	233826	.	PSME_36822	0.17913	0.000282792	0.0051619	0.01236	6.3801e-05
budcold	seq-rs10346-DF	jcf7190000022123	41980	.	PSME_36853	0.09579	0.000701406	0.0163049	0.01109	0.000180821
budcold	seq-rs32271-SP	jcf7190000022193	155839	.	.	0.01765	-7.1992e-05	-0.00539189	0.01027	5.53747e-05
budcold	seq-rs10371-DF	jcf7190000022212	391307	psme_t020586|m.12840	PSME_36909	0.02444	0.000263329	0.00573422	0.01843	0.000105682
budcold	seq-rs10379-DF	jcf7190000022221	148329	psme_t048005|m.27188	.	0.1537	0.000672546	0.0358422	0.01027	0.0003681
budcold	seq-rs10383-DF	jcf7190000022221	446540	psme_t009857|m.43389	PSME_52570	0.16856	0.00117582	0.0281537	0.01238	0.000348543
budcold	seq-rs12798-SP	jcf7190000022229	272559	.	.	0.03167	0.000151714	0.00384052	0.01155	4.4358e-05
budcold	seq-rs10391-DF	jcf7190000022237	47739	psme_t016996|m.94498	PSME_36924	0.47107	-0.0026244	-0.0875733	0.01347	0.00117961
budcold	seq-rs10419-DF	jcf7190000022271	221861	.	PSME_36958	0.26907	0.000776165	0.0207177	0.01284	0.000266016
budcold	seq-rs10420-DF	jcf7190000022271	221875	.	PSME_36958	0.38889	-6.53629e-05	-0.0219593	0.0109	0.000239357
budcold	seq-rs10428-DF	jcf7190000022288	156028	psme_t084797|m.91466	PSME_36972	0.42245	0.00404909	0.104282	0.02272	0.00236928
budcold	seq-rs10430-DF	jcf7190000022292	520208	psme_t030909|m.81852	PSME_36979	0.14516	-0.00220741	-0.10216	0.01313	0.00134136
budcold	seq-rs10438-DF	jcf7190000022373	1767	.	.	0.03788	-6.88284e-05	-0.00619054	0.0101	6.25244e-05
budcold	seq-rs10449-DF	jcf7190000022391	524386	psme_t015598|m.13568	PSME_37047	0.38153	-0.000644314	-0.0148432	0.01183	0.000175595
budcold	seq-rs10458-DF	jcf7190000022448	194208	psme_t044642|m.5966	.	0.12357	0.00297609	0.100374	0.01143	0.00114727
budcold	seq-rs10460-DF	jcf7190000022448	194421	psme_t044642|m.5966	.	0.23144	0.00258528	0.0596514	0.01192	0.000711044
budcold	seq-rs10461-DF	jcf7190000022448	194561	psme_t044642|m.5966	.	0.09533	0.00273752	0.147395	0.01816	0.00267669
budcold	seq-rs10462-DF	jcf7190000022448	195552	psme_t067177|m.2070	.	0.01793	0.000385574	0.015781	0.01374	0.000216831
budcold	seq-rs10472-DF	jcf7190000022526	70271	.	.	0.04356	0.000392428	0.0291548	0.01368	0.000398838
budcold	seq-rs10487-DF	jcf7190000022617	271113	psme_t021252|m.65266	PSME_37167	0.02602	0.000391564	0.00903949	0.01441	0.000130259
budcold	seq-rs10488-DF	jcf7190000022617	271141	psme_t021252|m.65266	PSME_37167	0.16538	8.13352e-05	-0.0107043	0.01162	0.000124384
budcold	seq-rs10506-DF	jcf7190000022667	338357	.	PSME_37203	0.139	0.000944662	0.0286388	0.01076	0.000308153
budcold	seq-rs10509-DF	jcf7190000022669	744863	.	PSME_47149	0.06061	-9.26497e-05	-0.00503054	0.01162	5.84549e-05
budcold	seq-rs10511-DF	jcf7190000022669	1647909	psme_t006340|m.88347	PSME_37207	0.23293	-0.000258433	-0.00331989	0.01729	5.74008e-05
budcold	seq-rs10516-DF	jcf7190000022706	21617	.	PSME_37220	0.0203	-0.00015591	-0.010943	0.01062	0.000116215
budcold	seq-rs10517-DF	jcf7190000022706	21641	.	PSME_37220	0.11686	0.00035406	0.0199679	0.01569	0.000313297
budcold	seq-rs10524-DF	jcf7190000022709	382799	.	.	0.01195	0.000204766	0.00584072	0.01367	7.98426e-05
budcold	seq-rs10528-DF	jcf7190000022730	532743	psme_t039949|m.31595	PSME_37240	0.34808	0.000403846	0.00981727	0.0108	0.000106026
budcold	seq-rs10536-DF	jcf7190000022735	1091657	psme_t121780|m.91686	.	0.14341	-0.00242256	-0.0710082	0.01344	0.00095435
budcold	seq-rs10547-DF	jcf7190000022765	582781	psme_t145774|m.99819	PSME_37283	0.1531	-0.000938446	-0.0244881	0.01073	0.000262757
budcold	seq-rs10560-DF	jcf7190000022772	25712	psme_t047171|m.59353	PSME_37295	0.04307	3.92437e-05	-0.00167318	0.01125	1.88233e-05
budcold	seq-rs10567-DF	jcf7190000022782	310207	psme_t043247|m.22593	PSME_47170	0.18147	0.00190898	0.0490238	0.01027	0.000503475
budcold	seq-rs10569-DF	jcf7190000022782	310866	psme_t063149|m.84118	PSME_47170	0.49378	0.00313798	0.0665154	0.01069	0.000711049
budcold	seq-rs10572-DF	jcf7190000022785	607259	psme_t016616|m.68690	PSME_37306	0.12355	-0.0023915	-0.092818	0.0117	0.00108597
budcold	seq-rs10582-DF	jcf7190000022787	820222	.	PSME_37311	0.08203	-0.000733939	-0.0474491	0.01018	0.000483032
budcold	seq-rs10589-DF	jcf7190000022826	139756	psme_t015075|m.93167	PSME_37328	0.09252	-0.000929711	-0.0389221	0.01244	0.000484191
budcold	seq-rs10601-DF	jcf7190000022843	96952	psme_t016302|m.82472	PSME_37354	0.33004	-0.000571353	-0.00728926	0.01332	9.70929e-05
budcold	seq-rs10608-DF	jcf7190000022888	411424	psme_t013165|m.93858	PSME_48722	0.37273	0.00479657	0.157832	0.02895	0.00456924
budcold	seq-rs10642-DF	jcf7190000023081	511084	psme_t005038|m.74867	PSME_37515	0.0458	0.00112303	0.0430583	0.01169	0.000503352
budcold	seq-rs10704-DF	jcf7190000023201	472463	psme_t014568|m.32846	PSME_47186	0.04815	9.68166e-05	0.00771186	0.0111	8.56016e-05
budcold	seq-rs10706-DF	jcf7190000023201	503934	psme_t014568|m.32846	PSME_47186	0.04647	9.68166e-05	-0.000449511	0.017	7.64169e-06
budcold	seq-rs10726-DF	jcf7190000023295	151226	psme_t028020|m.9791	.	0.08779	0.00264686	0.170852	0.01477	0.00252348
budcold	seq-rs10727-DF	jcf7190000023298	90301	psme_t034392|m.102377	PSME_47191	0.05993	-0.0014998	-0.062844	0.01097	0.000689399
budcold	seq-rs10732-DF	jcf7190000023299	145560	psme_t028726|m.31154	PSME_37664	0.26824	-0.00371235	-0.145372	0.01556	0.00226199
budcold	seq-rs10733-DF	jcf7190000023299	146384	psme_t028726|m.31154	PSME_37664	0.29084	-0.00347067	-0.0933609	0.01836	0.00171411
budcold	seq-rs10747-DF	jcf7190000023330	307645	.	PSME_48986	0.09091	-0.000636998	-0.0264872	0.01434	0.000379827
budcold	seq-rs10753-DF	jcf7190000023334	347140	psme_t000249|m.45251	PSME_37690	0.48214	0.0007633	0.00680062	0.01419	9.65008e-05
budcold	seq-rs10762-DF	jcf7190000023390	382049	psme_t001334|m.36411	PSME_37711	0.08238	0.00117024	0.0604063	0.01183	0.000714607
budcold	seq-rs10766-DF	jcf7190000023417	44991	.	.	0.01613	0.000505917	0.0216977	0.01003	0.000217628
budcold	seq-rs10775-DF	jcf7190000023446	304555	psme_t001486|m.76668	PSME_37748	0.01873	-0.000949565	-0.0580045	0.01015	0.000588746
budcold	seq-rs10776-DF	jcf7190000023446	305236	psme_t001486|m.76668	PSME_37748	0.01292	-0.000517045	-0.0322657	0.01059	0.000341693
budcold	seq-rs10788-DF	jcf7190000023456	278684	psme_t037057|m.31642	PSME_37766	0.20635	-0.00176045	-0.0480606	0.01304	0.00062671
budcold	seq-rs10791-DF	jcf7190000023467	822579	.	.	0.02075	-8.03546e-05	-0.00694235	0.01079	7.4908e-05
budcold	seq-rs10821-DF	jcf7190000023564	482876	.	.	0.23715	0.0002463	0.00151399	0.01082	1.63813e-05
budcold	seq-rs10825-DF	jcf7190000023575	572888	.	.	0.075	-0.00277501	-0.170383	0.01921	0.00327306
budcold	seq-rs10841-DF	jcf7190000023618	152761	psme_t015390|m.71916	PSME_37854	0.02247	-0.000360023	-0.00727097	0.01566	0.000113863
budcold	seq-rs10846-DF	jcf7190000023635	145631	psme_t009495|m.64774	PSME_37874	0.41016	0.000219127	0.00124625	0.01258	1.56778e-05
budcold	seq-rs10849-DF	jcf7190000023635	483546	psme_t019377|m.65827	PSME_37875	0.42857	0.000651451	0.00735816	0.01184	8.71206e-05
budcold	seq-rs10854-DF	jcf7190000023648	99488	psme_t008527|m.74564	.	0.13	0.000522334	0.0132635	0.01412	0.000187281
budcold	seq-rs10883-DF	jcf7190000023742	46861	.	.	0.35776	0.00166835	0.0407028	0.01004	0.000408656
budcold	seq-rs10903-DF	jcf7190000023807	686324	.	PSME_37965	0.24899	-0.00345092	-0.0909017	0.01115	0.00101355
budcold	seq-rs10905-DF	jcf7190000023807	867510	psme_t006651|m.20442	PSME_37967	0.34302	-0.00386224	-0.11846	0.01171	0.00138717
budcold	seq-rs10911-DF	jcf7190000023829	88267	psme_t009849|m.72438	PSME_37978	0.34109	0.00100733	0.0207266	0.01056	0.000218873
budcold	seq-rs10917-DF	jcf7190000023836	19044	psme_t030399|m.69335	PSME_47232	0.49345	0.000235188	0.00302759	0.0173	5.23773e-05
budcold	seq-rs10921-DF	jcf7190000023836	19402	psme_t030399|m.69335	PSME_47232	0.16154	0.00156784	0.0301667	0.01052	0.000317354
budcold	seq-rs10934-DF	jcf7190000023869	624205	psme_t002791|m.71510	PSME_51063	0.49796	0.00416072	0.107747	0.02083	0.00224437
budcold	seq-rs10936-DF	jcf7190000023877	115852	.	.	0.07955	-0.000613166	-0.0383843	0.01087	0.000417238
budcold	seq-rs10939-DF	jcf7190000023895	304971	psme_t011571|m.37598	PSME_38030	0.01887	2.83905e-07	-0.000500051	0.01012	5.06052e-06
budcold	seq-rs10943-DF	jcf7190000023912	178643	.	PSME_38044	0.45745	0.00382663	0.0871571	0.01407	0.0012263
budcold	seq-rs10960-DF	jcf7190000023916	820663	.	.	0.14256	-0.000696643	-0.0217327	0.01156	0.000251231
budcold	seq-rs10978-DF	jcf7190000023963	167588	.	PSME_38213	0.18341	0.000470723	0.00601974	0.014	8.42764e-05
budcold	seq-rs10987-DF	jcf7190000023986	1414719	psme_t001307|m.76725	.	0.02632	0.000772594	0.0379954	0.01065	0.000404651
budcold	seq-rs10989-DF	jcf7190000023986	1416031	psme_t001307|m.76725	.	0.19656	0.000544329	0.017554	0.01037	0.000182035
budcold	seq-rs10992-DF	jcf7190000023990	201311	.	.	0.44444	0.0053767	0.118541	0.02044	0.00242298
budcold	seq-rs10999-DF	jcf7190000024005	316919	psme_t030912|m.11043	PSME_38245	0.09774	-0.00219069	-0.0836436	0.01129	0.000944337
budcold	seq-rs11008-DF	jcf7190000024031	52245	psme_t045662|m.21049	PSME_38256	0.06897	0.00238588	0.138265	0.01124	0.0015541
budcold	seq-rs11036-DF	jcf7190000024120	101494	.	.	0.02242	-0.00018087	-0.00389446	0.01971	7.67598e-05
budcold	seq-rs11037-DF	jcf7190000024120	116336	.	.	0.2113	0.000719574	0.0153496	0.01292	0.000198317
budcold	seq-rs11041-DF	jcf7190000024121	551575	psme_t019082|m.32124	PSME_47270	0.36327	-0.00431855	-0.139694	0.01286	0.00179647
budcold	seq-rs11045-DF	jcf7190000024149	20089	psme_t023157|m.17412	PSME_38328	0.27523	-0.00265849	-0.0397274	0.01176	0.000467195
budcold	seq-rs11051-DF	jcf7190000024165	610566	psme_t003038|m.71266	PSME_38337	0.15769	0.000559197	0.0197704	0.01372	0.00027125
budcold	seq-rs11053-DF	jcf7190000024179	464777	psme_t018362|m.65964	PSME_38345	0.45749	-0.000901964	-0.0104947	0.01103	0.000115756
budcold	seq-rs11057-DF	jcf7190000024181	186053	psme_t023052|m.27831	.	0.09245	0.000598419	0.0312994	0.01226	0.00038373
budcold	seq-rs11069-DF	jcf7190000024197	20101	.	PSME_38368	0.46058	-0.00300847	-0.074666	0.01066	0.000795939
budcold	seq-rs11075-DF	jcf7190000024219	272473	psme_t001283|m.19440	PSME_38386	0.28039	0.00110737	0.0198092	0.02862	0.000566939
budcold	seq-rs11081-DF	jcf7190000024239	169567	.	.	0.45474	-0.000931397	-0.0176776	0.01227	0.000216905
budcold	seq-rs11092-DF	jcf7190000024283	6247	.	.	0.02778	0.00072999	0.0285315	0.01024	0.000292162
budcold	seq-rs11096-DF	jcf7190000024293	215504	psme_t150582|m.97880	.	0.03903	-0.00119222	-0.0779253	0.01202	0.000936662
budcold	seq-rs11099-DF	jcf7190000024304	250951	.	.	0.09023	8.98415e-06	-0.00190216	0.01098	2.08857e-05
budcold	seq-rs11104-DF	jcf7190000024305	128793	psme_t002612|m.18150	.	0.03947	-0.00164146	-0.112514	0.01034	0.00116339
budcold	seq-rs11112-DF	jcf7190000024342	193419	psme_t024564|m.10262	.	0.08621	-0.000527844	-0.0330129	0.01873	0.000618332
budcold	seq-rs11113-DF	jcf7190000024342	211603	psme_t024564|m.10262	.	0.25208	-0.00221531	-0.0461647	0.01015	0.000468572
budcold	seq-rs11126-DF	jcf7190000024342	419659	psme_t030941|m.28704	.	0.34504	0.00335841	0.0796504	0.01561	0.00124334
budcold	seq-rs11127-DF	jcf7190000024342	419974	psme_t030941|m.28704	.	0.10755	-0.00192065	-0.0792547	0.01014	0.000803642
budcold	seq-rs11129-DF	jcf7190000024342	420315	psme_t030941|m.28704	.	0.11152	0.000591654	0.0252609	0.01133	0.000286206
budcold	seq-rs11156-DF	jcf7190000024369	228593	psme_t008758|m.43550	.	0.1808	0.00193083	0.0386802	0.01399	0.000541136
budcold	seq-rs11162-DF	jcf7190000024380	181486	psme_t008493|m.72114	.	0.21429	-0.0039709	-0.157861	0.03224	0.00508944
budcold	seq-rs11163-DF	jcf7190000024386	392342	.	.	0.02222	-0.000278352	-0.00956801	0.01315	0.000125819
budcold	seq-rs11174-DF	jcf7190000024391	923712	psme_t087088|m.3860	.	0.09924	-2.61382e-05	0.00213088	0.01158	2.46756e-05
budcold	seq-rs11178-DF	jcf7190000024391	1016803	psme_t005462|m.61007	.	0.13774	-0.000968583	-0.028148	0.01484	0.000417717
budcold	seq-rs11180-DF	jcf7190000024391	1312483	psme_t023372|m.33592	.	0.03947	-0.000281965	-0.0023173	0.01031	2.38914e-05
budcold	seq-rs11187-DF	jcf7190000024404	168796	psme_t034617|m.26961	PSME_38421	0.43874	-0.000876465	-0.0235706	0.012	0.000282847
budcold	seq-rs11191-DF	jcf7190000024415	808293	psme_t002216|m.62319	PSME_38433	0.18093	-0.00150249	-0.0388797	0.01261	0.000490273
budcold	seq-rs11194-DF	jcf7190000024415	850547	psme_t002216|m.62319	PSME_38433	0.15504	-0.000385347	-0.0158538	0.01674	0.000265393
budcold	seq-rs11196-DF	jcf7190000024415	850682	psme_t002216|m.62319	PSME_38433	0.18924	-0.00044904	-0.00954012	0.01184	0.000112955
budcold	seq-rs11199-DF	jcf7190000024423	433524	psme_t001752|m.95107	.	0.03933	0.00103945	0.0642067	0.01066	0.000684444
budcold	seq-rs11216-DF	jcf7190000024426	277166	psme_t078793|m.2252	.	0.02863	0.000558199	0.03263	0.01119	0.00036513
budcold	seq-rs11241-DF	jcf7190000024439	35074	psme_t020194|m.44631	PSME_38456	0.17137	-0.000946151	-0.035169	0.01603	0.000563759
budcold	seq-rs11242-DF	jcf7190000024439	35181	psme_t020194|m.44631	PSME_38456	0.24521	-0.00321883	-0.105588	0.02049	0.0021635
budcold	seq-rs11251-DF	jcf7190000024454	17521	.	PSME_47295	0.01107	0.000103241	0.00658269	0.01	6.58269e-05
budcold	seq-rs11268-DF	jcf7190000024524	95206	psme_t023158|m.68526	.	0.03745	0.000392707	0.0215703	0.01485	0.000320319
budcold	seq-rs11269-DF	jcf7190000024529	265601	psme_t004577|m.8158	PSME_38509	0.23878	0.000107028	0.00501939	0.0175	8.78394e-05
budcold	seq-rs11272-DF	jcf7190000024529	267247	psme_t004577|m.8158	PSME_38509	0.01311	0.000225958	0.0078859	0.01156	9.1161e-05
budcold	seq-rs11276-DF	jcf7190000024537	345102	psme_t036975|m.63661	.	0.16342	0.0022377	0.0667377	0.01315	0.0008776
budcold	seq-rs11294-DF	jcf7190000024553	958389	psme_t034145|m.52373	.	0.01673	-0.000367844	-0.0170538	0.01057	0.000180259
budcold	seq-rs11295-DF	jcf7190000024553	958444	psme_t034145|m.52373	.	0.18627	0.00042623	0.0151482	0.01017	0.000154057
budcold	seq-rs11296-DF	jcf7190000024553	958880	psme_t034145|m.52373	.	0.04275	-0.000215516	-0.00552771	0.01043	5.76541e-05
budcold	seq-rs11298-DF	jcf7190000024581	44757	psme_t012595|m.93805	.	0.1434	-0.000126445	-0.00281037	0.01241	3.48767e-05
budcold	seq-rs11300-DF	jcf7190000024598	235325	.	.	0.13654	-0.00235701	-0.0658309	0.01103	0.000726114
budcold	seq-rs11304-DF	jcf7190000024598	350040	psme_t019259|m.65875	PSME_38541	0.01115	-0.000682348	-0.0440494	0.01511	0.000665587
budcold	seq-rs11306-DF	jcf7190000024599	110671	psme_t029940|m.31294	.	0.12451	-0.000338097	-0.0159047	0.01115	0.000177337
budcold	seq-rs11326-DF	jcf7190000024690	92535	.	PSME_47312	0.02083	9.43111e-05	-0.00224829	0.01726	3.88055e-05
budcold	seq-rs11344-DF	jcf7190000024729	429715	psme_t037194|m.101945	PSME_38618	0.46074	-0.00279961	-0.0583741	0.01329	0.000775792
budcold	seq-rs11350-DF	jcf7190000024734	245469	.	PSME_38621	0.09091	-0.00039654	-0.00862061	0.0114	9.82749e-05
budcold	seq-rs11375-DF	jcf7190000024800	783765	psme_t016876|m.44487	PSME_38661	0.35246	0.00378346	0.11229	0.01725	0.001937
budcold	seq-rs11389-DF	jcf7190000024800	940260	psme_t034350|m.64040	PSME_38664	0.01581	-0.000485021	-0.0268507	0.01028	0.000276025
budcold	seq-rs11391-DF	jcf7190000024802	18409	.	.	0.05492	-0.0008049	-0.0310137	0.01279	0.000396666
budcold	seq-rs11395-DF	jcf7190000024808	118444	psme_t037064|m.73359	PSME_38665	0.08397	0.00138641	0.0358232	0.01097	0.000392981
budcold	seq-rs11400-DF	jcf7190000024820	283092	.	PSME_38678	0.0223	0.000697776	0.0405206	0.01027	0.000416147
budcold	seq-rs11411-DF	jcf7190000024838	89920	.	.	0.01119	0.00019445	0.00438978	0.01168	5.12726e-05
budcold	seq-rs11432-DF	jcf7190000024899	101635	psme_t023740|m.69481	.	0.09267	-0.000564068	-0.0229467	0.01543	0.000354067
budcold	seq-rs11435-DF	jcf7190000024902	451187	psme_t015315|m.16366	.	0.05847	0.00052423	0.0134821	0.01161	0.000156527
budcold	seq-rs11437-DF	jcf7190000024902	451799	psme_t015315|m.16366	.	0.25197	0.00270514	0.084877	0.01546	0.0013122
budcold	seq-rs11448-DF	jcf7190000024935	5625	psme_t009981|m.65121	.	0.08108	0.000523911	0.0266969	0.01497	0.000399652
budcold	seq-rs11450-DF	jcf7190000024943	921933	psme_t037289|m.52170	.	0.16473	-0.00085747	-0.0284411	0.01232	0.000350394
budcold	seq-rs11475-DF	jcf7190000025040	182775	psme_t025492|m.78794	.	0.46748	0.00191302	0.0281561	0.01337	0.000376447
budcold	seq-rs11477-DF	jcf7190000025064	287542	.	.	0.14062	-0.00263619	-0.162693	0.01532	0.00249245
budcold	seq-rs11480-DF	jcf7190000025064	836790	.	.	0.40984	-0.00323968	-0.0777958	0.0109	0.000847974
budcold	seq-rs11491-DF	jcf7190000025068	78743	.	PSME_38737	0.45642	0.000101907	-3.4565e-05	0.0111	3.83671e-07
budcold	seq-rs11512-DF	jcf7190000025206	299935	psme_t014607|m.16648	PSME_38816	0.05849	0.00036273	0.028547	0.0158	0.000451042
budcold	seq-rs11517-DF	jcf7190000025213	107280	psme_t035107|m.82230	PSME_38820	0.43191	0.00493365	0.126557	0.02233	0.00282602
budcold	seq-rs11523-DF	jcf7190000025226	83690	psme_t018467|m.12628	PSME_47335	0.18511	0.00286852	0.0946594	0.01978	0.00187236
budcold	seq-rs11530-DF	jcf7190000025245	795873	psme_t018564|m.27938	PSME_38839	0.12075	0.000527675	0.0115403	0.01164	0.00013433
budcold	seq-rs11542-DF	jcf7190000025261	793724	psme_t008954|m.72098	PSME_38855	0.01111	-0.00065372	-0.042736	0.01058	0.000452146
budcold	seq-rs11551-DF	jcf7190000025261	795525	psme_t008954|m.72098	PSME_38855	0.49407	0.000762532	0.0354252	0.01166	0.000413057
budcold	seq-rs11575-DF	jcf7190000025369	1929739	psme_t007503|m.95676	PSME_38929	0.0928	-0.00220221	-0.100134	0.01259	0.00126068
budcold	seq-rs11581-DF	jcf7190000025371	310788	psme_t039440|m.58888	.	0.34802	-0.00311145	-0.0536425	0.01046	0.0005611
budcold	seq-rs11585-DF	jcf7190000025388	348703	psme_t018988|m.32126	PSME_38938	0.16	0.000431665	0.0109987	0.012	0.000131985
budcold	seq-rs11591-DF	jcf7190000025398	166615	psme_t122707|m.50105	PSME_38949	0.01301	0.000753284	0.0325975	0.01049	0.000341948
budcold	seq-rs11592-DF	jcf7190000025398	167870	psme_t122707|m.50105	PSME_38949	0.04735	-0.000412405	-0.0105091	0.01026	0.000107824
budcold	seq-rs11596-DF	jcf7190000025411	141150	psme_t013398|m.71678	PSME_38954	0.34263	-0.00183762	-0.0371295	0.01432	0.000531694
budcold	seq-rs11610-DF	jcf7190000025469	397909	psme_t004995|m.37942	.	0.20392	-0.00146683	-0.0289964	0.01021	0.000296053
budcold	seq-rs11618-DF	jcf7190000025484	121870	psme_t009034|m.12279	PSME_39013	0.12548	-0.00125196	-0.0255033	0.01261	0.000321597
budcold	seq-rs11627-DF	jcf7190000025493	95755	psme_t003512|m.23703	PSME_47346	0.01667	-8.97576e-05	-0.00588337	0.01359	7.9955e-05
budcold	seq-rs11635-DF	jcf7190000025522	199735	.	.	0.0928	0.000345598	0.00346101	0.01169	4.04592e-05
budcold	seq-rs11636-DF	jcf7190000025522	200051	.	.	0.12984	-0.000192049	-0.0125032	0.01052	0.000131534
budcold	seq-rs11639-DF	jcf7190000025522	217615	psme_t007843|m.74490	PSME_39032	0.244	0.00351412	0.107601	0.01276	0.00137299
budcold	seq-rs11640-DF	jcf7190000025522	217674	psme_t007843|m.74490	PSME_39032	0.02372	0.000217185	0.0124384	0.01049	0.000130479
budcold	seq-rs11652-DF	jcf7190000025539	1101665	psme_t003862|m.23678	.	0.49541	-0.00366578	-0.103793	0.01597	0.00165758
budcold	seq-rs11655-DF	jcf7190000025539	1173497	.	PSME_39046	0.03333	-0.000282111	-0.00733846	0.01068	7.83747e-05
budcold	seq-rs11660-DF	jcf7190000025558	286741	psme_t006266|m.61350	.	0.22374	0.00178809	0.0423305	0.011	0.000465635
budcold	seq-rs11676-DF	jcf7190000025604	107561	.	PSME_39176	0.48622	0.000276603	0.00438287	0.01037	4.54504e-05
budcold	seq-rs11679-DF	jcf7190000025607	11259	psme_t012832|m.32407	.	0.34016	0.00278376	0.0703481	0.01005	0.000706998
budcold	seq-rs11689-DF	jcf7190000025625	374730	.	PSME_39183	0.1	0.000661432	0.0130796	0.01155	0.000151069
budcold	seq-rs11701-DF	jcf7190000025655	117331	psme_t029839|m.101311	PSME_39210	0.03759	-0.000418874	-0.0149643	0.01009	0.000150989
budcold	seq-rs11704-DF	jcf7190000025655	118387	psme_t029839|m.101311	PSME_39210	0.04981	-0.00197205	-0.11634	0.01119	0.00130185
budcold	seq-rs11735-DF	jcf7190000025741	303642	psme_t007790|m.45791	.	0.15589	-0.000711805	-0.021535	0.01643	0.00035382
budcold	seq-rs11737-DF	jcf7190000025742	6218	.	.	0.15779	-0.00302449	-0.0722783	0.01461	0.00105599
budcold	seq-rs11745-DF	jcf7190000025759	168627	psme_t187149|m.88887	.	0.08712	0.00187996	0.0870354	0.01146	0.000997425
budcold	seq-rs11757-DF	jcf7190000025784	337879	psme_t010133|m.19709	.	0.052	-2.29491e-06	-0.00151459	0.01206	1.8266e-05
budcold	seq-rs11758-DF	jcf7190000025792	106422	psme_t143059|m.80001	.	0.15116	0.000597867	0.0362035	0.01573	0.000569481
budcold	seq-rs11763-DF	jcf7190000025803	21534	psme_t038284|m.52098	.	0.05263	-0.000339586	-0.0171528	0.01586	0.000272044
budcold	seq-rs11766-DF	jcf7190000025803	22012	psme_t038284|m.52098	.	0.09962	0.001016	0.0341241	0.01079	0.000368199
budcold	seq-rs11768-DF	jcf7190000025803	22577	psme_t038284|m.52098	.	0.07171	-0.000311639	-0.00684898	0.01437	9.84198e-05
budcold	seq-rs11773-DF	jcf7190000025804	515973	psme_t030361|m.69357	.	0.21193	-0.00225068	-0.0662494	0.01124	0.000744644
budcold	seq-rs11785-DF	jcf7190000025820	464490	psme_t024855|m.28846	.	0.03282	-0.000518793	-0.0264934	0.01033	0.000273677
budcold	seq-rs11791-DF	jcf7190000025820	629413	psme_t000627|m.37020	.	0.01845	-0.000268402	-0.00689218	0.01002	6.90596e-05
budcold	seq-rs11805-DF	jcf7190000025902	334857	psme_t054659|m.51045	.	0.16322	-4.39815e-05	0.00051726	0.01363	7.05026e-06
budcold	seq-rs11810-DF	jcf7190000025918	297386	psme_t000570|m.8642	PSME_47382	0.02622	0.000140678	0.00189946	0.01246	2.36672e-05
budcold	seq-rs11814-DF	jcf7190000025931	31163	psme_t007144|m.22882	PSME_39286	0.08491	0.00189038	0.0741498	0.01116	0.000827512
budcold	seq-rs11851-DF	jcf7190000026032	37811	.	PSME_39361	0.02099	-0.00106187	-0.0945618	0.01086	0.00102694
budcold	seq-rs11853-DF	jcf7190000026032	222517	psme_t019562|m.32189	PSME_39362	0.02985	-0.00104469	-0.0396448	0.01174	0.00046543
budcold	seq-rs11869-DF	jcf7190000026044	120612	psme_t003531|m.36806	.	0.01901	-0.000113799	0.00214555	0.0124	2.66049e-05
budcold	seq-rs11876-DF	jcf7190000026046	756004	.	.	0.06203	-0.00062898	-0.0200732	0.01175	0.00023586
budcold	seq-rs11878-DF	jcf7190000026046	756065	.	.	0.07386	-0.000696408	-0.0175115	0.01213	0.000212414
budcold	seq-rs11889-DF	jcf7190000026080	890775	psme_t003545|m.71363	.	0.12075	8.56761e-05	0.00403692	0.01613	6.51155e-05
budcold	seq-rs11893-DF	jcf7190000026087	107494	.	.	0.19412	-0.000354279	-0.00260847	0.01162	3.03105e-05
budcold	seq-rs11897-DF	jcf7190000026099	189695	.	.	0.24597	-0.000968417	-0.0119973	0.01538	0.000184518
budcold	seq-rs11905-DF	jcf7190000026140	115963	psme_t048680|m.59323	PSME_39430	0.07306	-0.00112203	-0.0451889	0.01	0.000451889
budcold	seq-rs11906-DF	jcf7190000026140	425747	psme_t082381|m.4006	PSME_39432	0.39718	0.00274248	0.0418016	0.01116	0.000466506
budcold	seq-rs11908-DF	jcf7190000026140	426352	psme_t037283|m.52174	PSME_39432	0.25	0.000699583	0.00910487	0.01205	0.000109714
budcold	seq-rs11934-DF	jcf7190000026184	396658	psme_t016173|m.93353	PSME_48980	0.0434	6.10204e-05	0.00636419	0.01127	7.17245e-05
budcold	seq-rs11937-DF	jcf7190000026184	526574	psme_t036084|m.10640	PSME_39471	0.10112	-0.00150901	-0.0365928	0.01001	0.000366294
budcold	seq-rs11944-DF	jcf7190000026206	168574	.	.	0.18333	-0.00245839	-0.0884274	0.02038	0.00180215
budcold	seq-rs11951-DF	jcf7190000026221	395678	psme_t025251|m.83572	PSME_39499	0.216	0.000255057	-0.00139287	0.01019	1.41934e-05
budcold	seq-rs11953-DF	jcf7190000026221	395883	psme_t025251|m.83572	PSME_39499	0.41429	-0.00427603	-0.107404	0.01639	0.00176035
budcold	seq-rs11961-DF	jcf7190000026256	71111	psme_t010035|m.25015	.	0.0752	0.000683423	0.0287013	0.01644	0.00047185
budcold	seq-rs11962-DF	jcf7190000026256	71286	psme_t010035|m.25015	.	0.09387	0.000715689	0.0140163	0.01389	0.000194687
budcold	seq-rs11977-DF	jcf7190000026338	55527	.	.	0.18217	-0.000701504	-0.0261802	0.01624	0.000425166
budcold	seq-rs11979-DF	jcf7190000026342	302847	psme_t018780|m.94674	PSME_49196	0.17959	0.00303191	0.116855	0.01695	0.0019807
budcold	seq-rs11991-DF	jcf7190000026348	409048	.	PSME_39582	0.09266	-0.00268358	-0.160917	0.0129	0.00207583
budcold	seq-rs11994-DF	jcf7190000026378	138971	psme_t034594|m.10690	PSME_47418	0.05263	-0.000113018	-0.00615488	0.01442	8.87534e-05
budcold	seq-rs11998-DF	jcf7190000026404	63880	.	PSME_39611	0.14286	0.00362401	0.17688	0.02699	0.00477398
budcold	seq-rs12022-DF	jcf7190000026463	144242	psme_t068485|m.1765	.	0.14479	5.72994e-05	0.0015826	0.01009	1.59684e-05
budcold	seq-rs12058-DF	jcf7190000026622	88422	psme_t064584|m.14225	.	0.03195	0.000130841	0.000995909	0.01006	1.00188e-05
budcold	seq-rs12059-DF	jcf7190000026622	152216	psme_t011735|m.19642	.	0.02602	0.000117555	0.00581413	0.01124	6.53508e-05
budcold	seq-rs12063-DF	jcf7190000026622	497914	.	.	0.11004	0.000629442	0.0130133	0.01142	0.000148612
budcold	seq-rs12070-DF	jcf7190000026643	163603	.	.	0.06489	-0.00175557	-0.101644	0.0137	0.00139253
budcold	seq-rs12081-DF	jcf7190000026652	253998	psme_t016290|m.75713	.	0.45686	-0.000569353	-0.0124391	0.01135	0.000141184
budcold	seq-rs12096-DF	jcf7190000026677	354020	psme_t005977|m.45584	.	0.14314	-3.62255e-05	-0.00369456	0.02665	9.84601e-05
budcold	seq-rs12099-DF	jcf7190000026703	525433	.	PSME_39664	0.35398	0.00344866	0.0667953	0.01197	0.00079954
budcold	seq-rs12101-DF	jcf7190000026705	230584	.	.	0.07034	-0.000102038	-0.00537674	0.01324	7.11881e-05
budcold	seq-rs12104-DF	jcf7190000026705	232696	psme_t000325|m.18694	PSME_39668	0.11508	0.000834724	0.0350043	0.0162	0.000567069
budcold	seq-rs12107-DF	jcf7190000026721	399220	psme_t009388|m.72151	PSME_51016	0.44922	-0.00446354	-0.130717	0.02707	0.00353851
budcold	seq-rs12109-DF	jcf7190000026721	399976	psme_t009388|m.72151	PSME_51016	0.45885	-0.00453463	-0.141392	0.01704	0.00240932
budcold	seq-rs12147-DF	jcf7190000026870	672574	psme_t003896|m.8465	PSME_39764	0.13017	0.000112119	-0.00327693	0.01428	4.67946e-05
budcold	seq-rs12162-DF	jcf7190000026944	267294	psme_t006661|m.75445	.	0.41968	0.00369042	0.108292	0.01618	0.00175217
budcold	seq-rs12166-DF	jcf7190000026974	92654	.	.	0.01515	-0.000247661	-0.00387546	0.01008	3.90647e-05
budcold	seq-rs12179-DF	jcf7190000026989	286331	psme_t112413|m.67457	PSME_39825	0.41102	0.00283827	0.0652032	0.01393	0.000908281
budcold	seq-rs12197-DF	jcf7190000027015	1119813	psme_t023188|m.65442	.	0.14559	-0.00232143	-0.0882884	0.01386	0.00122368
budcold	seq-rs12198-DF	jcf7190000027015	1120863	psme_t023188|m.65442	.	0.13745	-0.00248633	-0.109872	0.01154	0.00126792
budcold	seq-rs39030-SP	jcf7190000027015	215721	.	.	0.04563	0.000515501	0.011219	0.01339	0.000150222
budcold	seq-rs12212-DF	jcf7190000027052	1899276	psme_t000904|m.8835	PSME_39868	0.01487	-0.000312753	-0.0203408	0.01241	0.00025243
budcold	seq-rs12214-DF	jcf7190000027070	755308	.	PSME_39878	0.14695	-0.000789453	-0.0281534	0.01326	0.000373314
budcold	seq-rs12229-DF	jcf7190000027100	1057711	.	.	0.35772	0.00378033	0.111222	0.01622	0.00180401
budcold	seq-rs12238-DF	jcf7190000027114	446385	psme_t025962|m.28726	.	0.0856	0.000994846	0.0301924	0.0136	0.000410617
budcold	seq-rs12261-DF	jcf7190000027185	252870	psme_t031936|m.51615	.	0.07782	-0.00094724	-0.0479988	0.01233	0.000591825
budcold	seq-rs12281-DF	jcf7190000027216	15081	psme_t017888|m.28030	.	0.08206	0.00035768	0.0170489	0.01498	0.000255393
budcold	seq-rs12293-DF	jcf7190000027315	99560	psme_t027816|m.9748	.	0.28488	0.000473637	0.0104401	0.01105	0.000115363
budcold	seq-rs12298-DF	jcf7190000027317	113002	.	.	0.48298	0.00406735	0.0753937	0.01223	0.000922066
budcold	seq-rs12302-DF	jcf7190000027330	396777	psme_t004723|m.8212	.	0.22835	0.000654052	0.0231622	0.01086	0.000251542
budcold	seq-rs12314-DF	jcf7190000027402	22368	.	.	0.19397	-0.000787487	-0.0215778	0.0109	0.000235198
budcold	seq-rs12319-DF	jcf7190000027433	606257	psme_t004934|m.96518	PSME_47516	0.49798	-0.00379913	-0.104964	0.01547	0.00162379
budcold	seq-rs12320-DF	jcf7190000027433	1008311	psme_t007360|m.20184	PSME_40201	0.07143	0.000492507	0.0248182	0.01354	0.000336038
budcold	seq-rs12321-DF	jcf7190000027433	2658780	psme_t023303|m.33600	PSME_49530	0.14315	-3.92375e-05	-0.00230572	0.02596	5.98566e-05
budcold	seq-rs12348-DF	jcf7190000027485	278093	.	PSME_40243	0.1374	-0.00179643	-0.0648608	0.016	0.00103777
budcold	seq-rs12352-DF	jcf7190000027493	49001	psme_t026886|m.9860	PSME_40253	0.18421	0.000612857	0.0107638	0.01276	0.000137347
budcold	seq-rs12366-DF	jcf7190000027512	275027	psme_t058468|m.103315	PSME_40262	0.144	-0.00110816	-0.0256312	0.01131	0.000289889
budcold	seq-rs12368-DF	jcf7190000027516	128559	psme_t032067|m.73730	.	0.02963	-0.000202397	-0.00219079	0.01134	2.48436e-05
budcold	seq-rs12375-DF	jcf7190000027534	70500	psme_t016235|m.32026	PSME_40274	0.20769	-0.00072369	-0.0103428	0.01059	0.00010953
budcold	seq-rs12383-DF	jcf7190000027558	127124	.	.	0.23092	0.00186072	0.0574093	0.01451	0.000833009
budcold	seq-rs12387-DF	jcf7190000027566	296418	psme_t078337|m.13837	PSME_40300	0.25417	0.00328864	0.0865119	0.0129	0.001116
budcold	seq-rs12388-DF	jcf7190000027566	296555	psme_t078337|m.13837	PSME_40300	0.13218	-0.000605239	-0.0148586	0.01729	0.000256906
budcold	seq-rs12398-DF	jcf7190000027607	587811	.	.	0.42601	0.0034542	0.0735869	0.01403	0.00103242
budcold	seq-rs12406-DF	jcf7190000027612	132647	psme_t001096|m.61501	.	0.22222	0.00292202	0.0848404	0.01261	0.00106984
budcold	seq-rs12409-DF	jcf7190000027620	171539	psme_t006752|m.23139	PSME_40339	0.27754	-0.00243838	-0.0388179	0.01062	0.000412246
budcold	seq-rs12431-DF	jcf7190000027675	1464894	psme_t016336|m.13322	PSME_40375	0.0541	7.64292e-05	0.00741821	0.01051	7.79654e-05
budcold	seq-rs12434-DF	jcf7190000027679	313395	psme_t016444|m.43237	PSME_40386	0.49398	0.000550648	0.00860071	0.02007	0.000172616
budcold	seq-rs12437-DF	jcf7190000027688	175457	.	PSME_40391	0.09252	-0.000843992	-0.0332831	0.01097	0.000365115
budcold	seq-rs12453-DF	jcf7190000027695	61932	psme_t000763|m.95410	PSME_40396	0.04906	1.96776e-05	-0.00371857	0.01059	3.93796e-05
budcold	seq-rs12490-DF	jcf7190000027823	306501	psme_t007603|m.61252	PSME_40464	0.0947	0.00178786	0.0590803	0.01176	0.000694784
budcold	seq-rs12491-DF	jcf7190000027823	307340	psme_t007603|m.61252	PSME_40464	0.09506	0.00123722	0.0353758	0.01006	0.000355881
budcold	seq-rs12495-DF	jcf7190000027836	187874	psme_t030368|m.22038	PSME_40474	0.01692	0.000479085	0.0162213	0.01205	0.000195466
budcold	seq-rs12515-DF	jcf7190000027886	965467	psme_t156294|m.1626	.	0.01301	0.00131414	0.177394	0.01053	0.00186795
budcold	seq-rs12519-DF	jcf7190000027892	629266	psme_t001666|m.8068	PSME_40513	0.01887	-0.000574729	-0.0243183	0.01138	0.000276742
budcold	seq-rs12528-DF	jcf7190000027903	742738	psme_t008354|m.12236	PSME_40525	0.03265	0.00044121	0.0165355	0.01005	0.000166182
budcold	seq-rs12531-DF	jcf7190000027915	17273	psme_t004683|m.45664	PSME_40529	0.01004	0.000360841	0.0130789	0.01014	0.00013262
budcold	seq-rs12534-DF	jcf7190000027915	17722	psme_t004683|m.45664	PSME_40529	0.33966	-0.000799666	-0.0171808	0.01304	0.000224038
budcold	seq-rs12550-DF	jcf7190000027933	287811	psme_t027945|m.62965	PSME_40545	0.29476	0.00286401	0.111391	0.01309	0.0014581
budcold	seq-rs12555-DF	jcf7190000027935	154808	psme_t019079|m.68905	.	0.05576	0.000727585	0.0365448	0.01075	0.000392857
budcold	seq-rs12571-DF	jcf7190000028031	952159	psme_t002569|m.36143	.	0.32553	-0.00269375	-0.0863908	0.01072	0.00092611
budcold	seq-rs12573-DF	jcf7190000028031	952920	psme_t002569|m.36143	.	0.04753	-0.00114519	-0.054608	0.01142	0.000623624
budcold	seq-rs12588-DF	jcf7190000028043	774713	psme_t104495|m.56917	.	0.07765	0.000443514	0.0349199	0.01216	0.000424626
budcold	seq-rs12593-DF	jcf7190000028043	1053993	.	.	0.15134	0.00258692	0.0725422	0.01308	0.000948852
budcold	seq-rs12611-DF	jcf7190000028087	12020	psme_t018445|m.32342	.	0.49209	-0.00296746	-0.0666355	0.01153	0.000768307
budcold	seq-rs12642-DF	jcf7190000028151	186776	psme_t024084|m.94223	.	0.17442	-0.00271628	-0.100997	0.01402	0.00141598
budcold	seq-rs12650-DF	jcf7190000028157	289686	psme_t031788|m.51544	PSME_40577	0.07116	-0.000651482	-0.0188275	0.01153	0.000217081
budcold	seq-rs12651-DF	jcf7190000028158	87610	psme_t000448|m.95204	PSME_40578	0.01661	-0.000428328	-0.0124633	0.0113	0.000140836
budcold	seq-rs12653-DF	jcf7190000028173	305330	psme_t009645|m.11346	PSME_40590	0.14258	0.00293178	0.184096	0.01255	0.0023104
budcold	seq-rs12670-DF	jcf7190000028222	777573	.	.	0.29528	0.0010563	0.0158764	0.01408	0.00022354
budcold	seq-rs12681-DF	jcf7190000028258	200348	.	PSME_40638	0.02425	0.000126246	0.00416955	0.01114	4.64487e-05
budcold	seq-rs12689-DF	jcf7190000028275	238525	psme_t004896|m.45625	PSME_48069	0.04845	0.00174736	0.0773682	0.01583	0.00122474
budcold	seq-rs12700-DF	jcf7190000028295	1575499	psme_t008167|m.38127	PSME_40670	0.37743	-0.000224584	-0.00710976	0.01164	8.27576e-05
budcold	seq-rs12703-DF	jcf7190000028295	1728086	.	PSME_40671	0.17051	-0.00195974	-0.0640932	0.01115	0.000714639
budcold	seq-rs12708-DF	jcf7190000028319	654665	.	PSME_40692	0.03049	0.000189467	0.011819	0.01398	0.000165229
budcold	seq-rs12714-DF	jcf7190000028337	332321	psme_t011266|m.19581	PSME_40702	0.09542	0.000353632	0.0106727	0.01058	0.000112917
budcold	seq-rs12728-DF	jcf7190000028399	70780	.	PSME_40734	0.18251	0.00323053	0.113671	0.01289	0.00146522
budcold	seq-rs12738-DF	jcf7190000028438	3488	psme_t007618|m.95693	PSME_40754	0.15458	-0.00235193	-0.0851363	0.01082	0.000921175
budcold	seq-rs12750-DF	jcf7190000028507	195991	.	PSME_40783	0.15769	-0.000470081	-0.00689252	0.01135	7.82301e-05
budcold	seq-rs12778-DF	jcf7190000028558	374974	psme_t006911|m.61218	PSME_47615	0.13158	-0.00362044	-0.212872	0.0224	0.00476833
budcold	seq-rs12779-DF	jcf7190000028558	375034	psme_t006911|m.61218	PSME_47615	0.10878	-0.00226621	-0.126535	0.01137	0.00143871
budcold	seq-rs12783-DF	jcf7190000028558	560290	psme_t026020|m.33200	PSME_40813	0.30077	0.000795127	0.0120046	0.02151	0.000258219
budcold	seq-rs12788-DF	jcf7190000028568	260211	psme_t045013|m.58759	PSME_40821	0.05534	-7.42963e-05	-0.00816667	0.01044	8.526e-05
budcold	seq-rs12789-DF	jcf7190000028568	260219	psme_t045013|m.58759	PSME_40821	0.28205	0.000180596	0.000168087	0.01798	3.0222e-06
budcold	seq-rs12792-DF	jcf7190000028601	232697	psme_t003101|m.62078	PSME_40839	0.48387	-0.0029206	-0.0684645	0.01188	0.000813358
budcold	seq-rs12794-DF	jcf7190000028601	258390	psme_t003101|m.62078	PSME_40839	0.19375	-0.000145867	0.0126307	0.01165	0.000147148
budcold	seq-rs12800-DF	jcf7190000028627	416776	psme_t024171|m.44234	.	0.31061	-0.00450392	-0.165009	0.0219	0.00361369
budcold	seq-rs12803-DF	jcf7190000028627	417628	psme_t024171|m.44234	.	0.20229	-0.00361716	-0.127014	0.01516	0.00192553
budcold	seq-rs12804-DF	jcf7190000028627	417685	psme_t024171|m.44234	.	0.21084	-0.00401626	-0.153713	0.0305	0.00468825
budcold	seq-rs12839-DF	jcf7190000028663	297248	psme_t008058|m.64881	.	0.07491	0.00174681	0.0820057	0.01022	0.000838098
budcold	seq-rs27814-SP	jcf7190000028672	100041	.	.	0.0336	-4.51704e-05	0.00136076	0.01078	1.4669e-05
budcold	seq-rs12844-DF	jcf7190000028699	917857	psme_t007264|m.75298	.	0.03519	0.00036671	0.0034842	0.01458	5.07996e-05
budcold	seq-rs12880-DF	jcf7190000028801	759011	.	.	0.31659	-0.00267509	-0.0544993	0.01094	0.000596222
budcold	seq-rs12884-DF	jcf7190000028834	142274	psme_t035690|m.26880	PSME_40996	0.10643	0.00308449	0.101975	0.01544	0.00157449
budcold	seq-rs12885-DF	jcf7190000028834	142535	psme_t035690|m.26880	PSME_40996	0.10474	0.00283888	0.142292	0.01801	0.00256268
budcold	seq-rs12886-DF	jcf7190000028834	142995	psme_t011049|m.19786	PSME_40996	0.49802	-0.00264642	-0.0477836	0.01652	0.000789384
budcold	seq-rs12899-DF	jcf7190000028840	517825	psme_t027347|m.16990	PSME_40999	0.34677	-0.00451115	-0.108788	0.01663	0.00180915
budcold	seq-rs12900-DF	jcf7190000028840	517938	psme_t027347|m.16990	PSME_40999	0.2126	-0.000698663	-0.0218268	0.01786	0.000389827
budcold	seq-rs12907-DF	jcf7190000028855	106980	psme_t026663|m.16972	PSME_41009	0.10359	0.000596129	0.00959871	0.01149	0.000110289
budcold	seq-rs12946-DF	jcf7190000029010	43046	.	.	0.0316	0.00111348	0.0486257	0.01604	0.000779957
budcold	seq-rs12951-DF	jcf7190000029027	157533	.	.	0.01292	-0.000276731	-0.00913676	0.01464	0.000133762
budcold	seq-rs12958-DF	jcf7190000029057	13665	psme_t000496|m.45124	.	0.13525	-0.00395377	-0.334339	0.07534	0.0251891
budcold	seq-rs12969-DF	jcf7190000029084	2177881	.	.	0.11706	0.00265565	0.0899256	0.01034	0.000929831
budcold	seq-rs12988-DF	jcf7190000029184	901697	psme_t005812|m.24095	PSME_41195	0.36111	0.00267429	0.0537172	0.01056	0.000567254
budcold	seq-rs12990-DF	jcf7190000029184	902054	psme_t005812|m.24095	PSME_41195	0.07985	0.000419855	0.0132406	0.01375	0.000182059
budcold	seq-rs12993-DF	jcf7190000029184	956125	psme_t005812|m.24095	PSME_41195	0.12261	0.000179791	0.000615249	0.01181	7.26609e-06
budcold	seq-rs13009-DF	jcf7190000029215	294603	.	.	0.20312	0.0013958	0.0296537	0.01186	0.000351693
budcold	seq-rs13011-DF	jcf7190000029215	294705	.	.	0.09091	0.00246297	0.140947	0.01521	0.0021438
budcold	seq-rs13026-DF	jcf7190000029272	127340	psme_t016973|m.16682	PSME_41249	0.27888	-0.00086029	-0.00807489	0.01698	0.000137112
budcold	seq-rs13037-DF	jcf7190000029313	115568	psme_t021505|m.10150	PSME_41271	0.19094	0.00103665	0.0247282	0.01184	0.000292782
budcold	seq-rs13043-DF	jcf7190000029328	242081	.	PSME_41279	0.12846	0.00241281	0.0759103	0.0128	0.000971652
budcold	seq-rs13053-DF	jcf7190000029346	193425	.	PSME_41285	0.22332	0.003545	0.156354	0.01882	0.00294259
budcold	seq-rs13062-DF	jcf7190000029407	90651	psme_t017010|m.75527	.	0.32	0.00312951	0.0901076	0.01004	0.00090468
budcold	seq-rs13069-DF	jcf7190000029407	613399	psme_t008950|m.95991	PSME_41321	0.40524	0.00297454	0.084258	0.01408	0.00118635
budcold	seq-rs13071-DF	jcf7190000029407	613693	psme_t008950|m.95991	PSME_41321	0.05019	-0.000438523	-0.0161264	0.01222	0.000197064
budcold	seq-rs13074-DF	jcf7190000029407	806909	psme_t049351|m.34472	.	0.08333	0.00124722	0.035069	0.01324	0.000464313
budcold	seq-rs13083-DF	jcf7190000029426	743451	psme_t019949|m.44594	PSME_47689	0.13688	0.000501635	0.00719082	0.01716	0.000123394
budcold	seq-rs13087-DF	jcf7190000029450	125939	psme_t011742|m.11725	.	0.25388	-0.000845246	-0.0220117	0.01085	0.000238827
budcold	seq-rs13092-DF	jcf7190000029463	131108	psme_t024231|m.44238	PSME_41360	0.47468	-0.0032387	-0.0787887	0.02192	0.00172705
budcold	seq-rs13096-DF	jcf7190000029476	129225	.	PSME_41367	0.13061	-0.00318688	-0.16153	0.01906	0.00307877
budcold	seq-rs13097-DF	jcf7190000029476	129539	.	PSME_41367	0.32974	-0.00516337	-0.15046	0.04625	0.00695876
budcold	seq-rs13098-DF	jcf7190000029476	132070	.	PSME_41367	0.14844	-0.00374247	-0.257352	0.04772	0.0122808
budcold	seq-rs13100-DF	jcf7190000029482	154569	.	PSME_41369	0.06679	-0.000309589	-0.00918611	0.01492	0.000137057
budcold	seq-rs13106-DF	jcf7190000029488	216599	psme_t009546|m.37191	PSME_41377	0.05	0.000717259	0.0310199	0.01284	0.000398295
budcold	seq-rs13113-DF	jcf7190000029505	220517	psme_t031813|m.10965	.	0.18555	0.0011559	0.0252895	0.0115	0.000290829
budcold	seq-rs13114-DF	jcf7190000029515	82807	psme_t011585|m.71745	PSME_41397	0.33004	-0.00257694	-0.056703	0.01003	0.000568731
budcold	seq-rs13117-DF	jcf7190000029515	89476	.	.	0.3125	-0.00221299	-0.052617	0.0152	0.000799779
budcold	seq-rs13125-DF	jcf7190000029515	522703	psme_t016065|m.13361	PSME_47699	0.11067	-0.00100791	-0.0214787	0.01354	0.000290821
budcold	seq-rs13126-DF	jcf7190000029537	319905	.	PSME_41403	0.10606	0.000320815	0.0025344	0.01066	2.70167e-05
budcold	seq-rs13131-DF	jcf7190000029578	252526	.	.	0.15417	-0.00299369	-0.110972	0.01112	0.00123401
budcold	seq-rs13151-DF	jcf7190000029684	38605	.	.	0.14008	0.00108865	0.0316409	0.01289	0.000407851
budcold	seq-rs13156-DF	jcf7190000029687	41157	psme_t000878|m.8958	.	0.02632	0.000105052	0.00763186	0.01105	8.43321e-05
budcold	seq-rs13163-DF	jcf7190000029698	96049	.	.	0.17188	0.00136003	0.0294334	0.01007	0.000296394
budcold	seq-rs13173-DF	jcf7190000029766	24104	.	PSME_41434	0.08113	0.000344341	0.00899596	0.01328	0.000119466
budcold	seq-rs13175-DF	jcf7190000029781	52255	psme_t017054|m.31892	PSME_41440	0.14286	0.00260419	0.0978769	0.01382	0.00135266
budcold	seq-rs13181-DF	jcf7190000029800	288455	psme_t024774|m.17591	PSME_41450	0.43636	-0.00326272	-0.055614	0.01276	0.000709635
budcold	seq-rs13188-DF	jcf7190000029802	733393	.	PSME_41460	0.08436	0.00282135	0.126061	0.0202	0.00254644
budcold	seq-rs13191-DF	jcf7190000029810	59582	psme_t014060|m.32766	.	0.16406	-0.00243864	-0.0736353	0.01065	0.000784216
budcold	seq-rs13201-DF	jcf7190000029863	273398	psme_t003027|m.36736	.	0.02985	0.000623447	0.0324267	0.01021	0.000331077
budcold	seq-rs13203-DF	jcf7190000029863	445646	.	.	0.30081	-0.000563421	-0.021772	0.01298	0.000282601
budcold	seq-rs13214-DF	jcf7190000029935	339436	psme_t017551|m.44380	PSME_41529	0.07519	0.00276417	0.199015	0.02281	0.00453952
budcold	seq-rs13219-DF	jcf7190000029961	279136	psme_t009017|m.64735	PSME_41548	0.07985	-0.000866418	-0.0120782	0.01019	0.000123077
budcold	seq-rs13221-DF	jcf7190000029961	279693	psme_t069191|m.34275	PSME_41548	0.09176	0.000245742	-0.00518212	0.01168	6.05272e-05
budcold	seq-rs13222-DF	jcf7190000029961	280535	psme_t042879|m.27471	PSME_41548	0.01685	-0.000152877	-0.0108306	0.01011	0.000109497
budcold	seq-rs13224-DF	jcf7190000029962	129636	.	PSME_41549	0.14962	-0.000298749	-0.0101736	0.01334	0.000135716
budcold	seq-rs13226-DF	jcf7190000029965	142897	.	PSME_47728	0.01498	-8.07845e-05	-0.0054877	0.01145	6.28342e-05
budcold	seq-rs13231-DF	jcf7190000029983	269154	psme_t025701|m.28751	PSME_41564	0.372	0.00176323	0.0290331	0.0117	0.000339687
budcold	seq-rs13254-DF	jcf7190000030015	279956	.	PSME_41593	0.08812	0.000517202	0.0279818	0.01019	0.000285134
budcold	seq-rs13270-DF	jcf7190000030041	400997	psme_t007676|m.72248	PSME_41607	0.41176	0.00170773	0.0408318	0.01039	0.000424243
budcold	seq-rs13272-DF	jcf7190000030042	57478	psme_t011148|m.72409	.	0.01306	0.00042626	0.022215	0.01311	0.000291238
budcold	seq-rs13278-DF	jcf7190000030046	171964	psme_t001715|m.46482	PSME_41612	0.03731	0.000540256	0.0296253	0.016	0.000474004
budcold	seq-rs13293-DF	jcf7190000030125	230088	.	.	0.06038	-0.000852957	-0.0568561	0.01044	0.000593577
budcold	seq-rs13303-DF	jcf7190000030160	117084	.	.	0.15283	-0.00053626	-0.0132746	0.01196	0.000158764
budcold	seq-rs13318-DF	jcf7190000030160	337909	psme_t002949|m.46771	.	0.13813	-0.00183836	-0.0445425	0.01315	0.000585734
budcold	seq-rs13320-DF	jcf7190000030160	338081	psme_t002949|m.46771	.	0.09459	-5.00227e-05	0.00394225	0.01126	4.43897e-05
budcold	seq-rs13322-DF	jcf7190000030160	444598	psme_t004502|m.18421	PSME_41665	0.01562	-0.000300603	-0.0231343	0.01927	0.000445798
budcold	seq-rs13325-DF	jcf7190000030160	820481	.	PSME_41669	0.282	-0.00417218	-0.128676	0.01167	0.00150165
budcold	seq-rs13346-DF	jcf7190000030209	1897	psme_t020327|m.28201	.	0.32427	0.00124568	0.0168456	0.01666	0.000280648
budcold	seq-rs13350-DF	jcf7190000030235	39800	.	PSME_41714	0.03731	0.000504208	0.0270526	0.01055	0.000285405
budcold	seq-rs10216-SP	jcf7190000030280	256264	.	.	0.30705	-0.00198592	-0.0353475	0.01098	0.000388115
budcold	seq-rs13370-DF	jcf7190000030293	88166	psme_t008107|m.96101	PSME_41750	0.16602	-0.00221471	-0.0775356	0.01183	0.000917247
budcold	seq-rs13374-DF	jcf7190000030316	96348	psme_t052543|m.59074	PSME_41761	0.03346	0.000173012	0.00673491	0.01232	8.2974e-05
budcold	seq-rs13380-DF	jcf7190000030317	172497	.	.	0.12646	0.000194602	0.00953304	0.01473	0.000140422
budcold	seq-rs13381-DF	jcf7190000030317	242243	.	PSME_41764	0.25	-0.00241074	-0.073744	0.01814	0.00133772
budcold	seq-rs13382-DF	jcf7190000030317	242369	.	PSME_41764	0.38914	-0.00254791	-0.0760177	0.01343	0.00102092
budcold	seq-rs13384-DF	jcf7190000030317	243300	.	PSME_41764	0.44898	-0.00253136	-0.0675064	0.01161	0.00078375
budcold	seq-rs13386-DF	jcf7190000030317	498412	psme_t007224|m.87643	PSME_41766	0.31579	0.000512787	0.00815274	0.02153	0.000175528
budcold	seq-rs13400-DF	jcf7190000030349	284651	psme_t056556|m.34893	.	0.24701	-0.00174307	-0.0458554	0.01063	0.000487443
budcold	seq-rs13403-DF	jcf7190000030351	190056	.	.	0.07885	6.4975e-05	-0.00937479	0.01357	0.000127216
budcold	seq-rs13406-DF	jcf7190000030367	113203	.	PSME_41788	0.02809	0.000752688	0.048014	0.01335	0.000640987
budcold	seq-rs13408-DF	jcf7190000030373	272078	.	.	0.43103	-0.00362403	-0.0688798	0.01189	0.00081898
budcold	seq-rs13409-DF	jcf7190000030373	272079	.	.	0.01321	0.000984192	0.0619391	0.01047	0.000648502
budcold	seq-rs13416-DF	jcf7190000030399	340305	psme_t036479|m.102016	PSME_47761	0.12353	0.00310761	0.0883737	0.01534	0.00135565
budcold	seq-rs13447-DF	jcf7190000030522	515451	psme_t003619|m.17798	PSME_47958	0.01111	8.66111e-05	0.00498165	0.01369	6.81988e-05
budcold	seq-rs13454-DF	jcf7190000030540	1093567	psme_t028521|m.31140	PSME_41871	0.08527	-0.000301643	-0.00849073	0.01285	0.000109106
budcold	seq-rs13459-DF	jcf7190000030553	271900	.	PSME_41879	0.10236	0.00152295	0.0367808	0.01161	0.000427025
budcold	seq-rs13471-DF	jcf7190000030567	331459	psme_t000258|m.25940	PSME_41891	0.22885	-0.000227921	-0.00122383	0.0126	1.54203e-05
budcold	seq-rs13486-DF	jcf7190000030577	565408	psme_t026664|m.16978	PSME_41901	0.21627	-0.00119381	-0.0150747	0.01063	0.000160244
budcold	seq-rs8055-SP	jcf7190000030577	56082	.	PSME_48741	0.02227	-0.000125816	-0.00545539	0.01455	7.93759e-05
budcold	seq-rs13507-DF	jcf7190000030609	278821	.	PSME_41929	0.10377	0.000536602	0.0250555	0.01179	0.000295405
budcold	seq-rs13514-DF	jcf7190000030645	106423	psme_t035771|m.52496	.	0.12738	-0.00048731	-0.0230896	0.01102	0.000254447
budcold	seq-rs13520-DF	jcf7190000030696	110116	psme_t025574|m.63255	PSME_41967	0.08712	-0.000870712	-0.0220137	0.01209	0.000266145
budcold	seq-rs13523-DF	jcf7190000030696	110725	psme_t085896|m.6362	PSME_41967	0.14423	0.00134854	0.0244582	0.01059	0.000259012
budcold	seq-rs13537-DF	jcf7190000030784	117882	psme_t028834|m.69065	PSME_42011	0.07197	-0.0015712	-0.0449567	0.01038	0.000466651
budcold	seq-rs13552-DF	jcf7190000030860	281143	psme_t033125|m.81546	PSME_47790	0.02045	-0.000479051	-0.018828	0.01004	0.000189033
budcold	seq-rs13567-DF	jcf7190000030919	400061	psme_t020702|m.65429	PSME_42064	0.04104	0.000172504	0.00276946	0.0144	3.98802e-05
budcold	seq-rs13569-DF	jcf7190000030932	149423	.	.	0.14764	0.00182724	0.0306912	0.01105	0.000339138
budcold	seq-rs13585-DF	jcf7190000030991	6383	psme_t046110|m.21092	PSME_42105	0.05837	0.00120987	0.0420854	0.01133	0.000476828
budcold	seq-rs13594-DF	jcf7190000031020	145772	psme_t001944|m.25840	PSME_42116	0.42442	0.000546365	0.0165173	0.02421	0.000399885
budcold	seq-rs13599-DF	jcf7190000031029	206975	psme_t059374|m.103084	.	0.26653	-0.00127463	-0.0284997	0.01198	0.000341426
budcold	seq-rs13605-DF	jcf7190000031031	481199	psme_t021383|m.10071	PSME_51049	0.13258	-0.000593457	-0.0167542	0.01661	0.000278288
budcold	seq-rs13607-DF	jcf7190000031034	325627	psme_t034725|m.26972	PSME_42136	0.08621	0.00190613	0.070527	0.01052	0.000741944
budcold	seq-rs13637-DF	jcf7190000031114	180096	.	PSME_42165	0.45783	-0.00280758	-0.0753037	0.01466	0.00110395
budcold	seq-rs13641-DF	jcf7190000031117	338972	psme_t005734|m.37764	PSME_42169	0.41339	0.00100334	0.0228005	0.01167	0.000266082
budcold	seq-rs13660-DF	jcf7190000031160	974936	psme_t007388|m.45815	PSME_42199	0.05837	0.00131511	0.0536296	0.01057	0.000566865
budcold	seq-rs13701-DF	jcf7190000031237	287136	.	.	0.0977	-0.00301501	-0.137021	0.01282	0.00175661
budcold	seq-rs51516-SP	jcf7190000031245	216277	.	.	0.02066	-0.000184371	-0.00171569	0.01236	2.1206e-05
budcold	seq-rs13704-DF	jcf7190000031257	54222	.	PSME_42263	0.25494	-0.0031612	-0.0938763	0.0142	0.00133304
budcold	seq-rs13714-DF	jcf7190000031266	20666	psme_t004710|m.37964	PSME_42269	0.07824	-0.000655675	-0.0225831	0.01195	0.000269868
budcold	seq-rs13719-DF	jcf7190000031266	22500	psme_t004710|m.37964	PSME_42269	0.0206	0.00110023	0.0904338	0.01003	0.000907051
budcold	seq-rs13723-DF	jcf7190000031295	136106	.	.	0.36875	0.000405452	0.00314065	0.01019	3.20032e-05
budcold	seq-rs13729-DF	jcf7190000031335	260733	psme_t002025|m.71474	PSME_42307	0.18465	0.000890404	0.0145358	0.01247	0.000181262
budcold	seq-rs13734-DF	jcf7190000031365	93771	.	.	0.10729	0.00250316	0.095987	0.01076	0.00103282
budcold	seq-rs13748-DF	jcf7190000031365	128776	psme_t002095|m.77308	PSME_42321	0.01685	0.000130089	0.00782318	0.01201	9.39564e-05
budcold	seq-rs13769-DF	jcf7190000031463	37237	psme_t044411|m.34741	PSME_42368	0.13035	0.000727553	0.0182832	0.01355	0.000247737
budcold	seq-rs13772-DF	jcf7190000031463	42845	.	PSME_42368	0.23092	-0.000186583	-0.00521595	0.01326	6.91635e-05
budcold	seq-rs13787-DF	jcf7190000031510	208360	psme_t073661|m.84515	.	0.418	-0.00279436	-0.050353	0.01071	0.000539281
budcold	seq-rs13793-DF	jcf7190000031538	916709	psme_t017300|m.68974	.	0.01852	-0.000954902	-0.0780545	0.01148	0.000896066
budcold	seq-rs13806-DF	jcf7190000031574	668279	.	.	0.38477	-0.00161891	-0.0633563	0.01226	0.000776748
budcold	seq-rs13816-DF	jcf7190000031593	41558	.	.	0.10536	0.000867863	0.0132414	0.01163	0.000153997
budcold	seq-rs13818-DF	jcf7190000031593	57238	psme_t117921|m.15310	.	0.17954	-0.000565793	-0.0112642	0.01163	0.000131002
budcold	seq-rs13824-DF	jcf7190000031609	77165	.	.	0.07708	-0.000751735	-0.00733138	0.01542	0.00011305
budcold	seq-rs13832-DF	jcf7190000031618	203069	psme_t044742|m.78470	.	0.28355	-0.000866008	-0.0172634	0.01444	0.000249284
budcold	seq-rs13835-DF	jcf7190000031618	203431	psme_t044742|m.78470	.	0.23013	-0.00269363	-0.104986	0.01267	0.00133018
budcold	seq-rs13837-DF	jcf7190000031618	269494	psme_t016851|m.13397	.	0.03195	0.00044538	0.0177845	0.0203	0.000361026
budcold	seq-rs13839-DF	jcf7190000031619	56628	psme_t001706|m.36105	.	0.47899	0.0016938	0.0570409	0.01692	0.000965132
budcold	seq-rs13852-DF	jcf7190000031701	275886	.	PSME_01296	0.09	1.58517e-05	0.00351106	0.01942	6.81847e-05
budcold	seq-rs13856-DF	jcf7190000031738	228867	psme_t023373|m.10356	PSME_01312	0.45098	0.00561087	0.206116	0.08749	0.0180331
budcold	seq-rs13860-DF	jcf7190000031763	552736	psme_t034359|m.102385	.	0.02963	3.48446e-05	0.00848839	0.01203	0.000102115
budcold	seq-rs13868-DF	jcf7190000031829	168960	psme_t148758|m.29419	PSME_01343	0.32745	-0.000770172	-0.00699289	0.01075	7.51736e-05
budcold	seq-rs13877-DF	jcf7190000031833	46868	psme_t003429|m.46889	PSME_01345	0.41667	0.00124533	0.0303719	0.01067	0.000324068
budcold	seq-rs13884-DF	jcf7190000031833	47862	psme_t003429|m.46889	PSME_01345	0.04457	-0.00124016	-0.05567	0.0122	0.000679174
budcold	seq-rs13894-DF	jcf7190000031902	156752	psme_t009967|m.43404	.	0.43008	-0.000907557	-0.01744	0.01645	0.000286888
budcold	seq-rs13907-DF	jcf7190000031946	137800	.	.	0.15098	0.000464805	0.0120374	0.01425	0.000171532
budcold	seq-rs13920-DF	jcf7190000032003	493077	.	PSME_01435	0.35398	0.00170576	0.0441011	0.01334	0.000588308
budcold	seq-rs13941-DF	jcf7190000032061	384527	.	.	0.06298	-0.000650156	-0.039424	0.01175	0.000463232
budcold	seq-rs13953-DF	jcf7190000032076	35453	psme_t008867|m.12321	PSME_01477	0.01667	-6.47063e-07	-0.00111116	0.01575	1.75008e-05
budcold	seq-rs13972-DF	jcf7190000032142	22622	psme_t013651|m.93219	PSME_42561	0.11346	0.00143399	0.0453707	0.01084	0.000491818
budcold	seq-rs13973-DF	jcf7190000032142	22886	psme_t013651|m.93219	PSME_42561	0.11877	-0.000599941	-0.0194384	0.01245	0.000242008
budcold	seq-rs14002-DF	jcf7190000032240	305855	psme_t014683|m.16638	PSME_01556	0.27273	0.00406585	0.155028	0.01453	0.00225256
budcold	seq-rs14004-DF	jcf7190000032240	305923	psme_t014683|m.16638	PSME_01556	0.212	0.00338117	0.124537	0.02068	0.00257542
budcold	seq-rs14012-DF	jcf7190000032262	20839	.	.	0.42857	0.00129728	0.0229862	0.01771	0.000407086
budcold	seq-rs14019-DF	jcf7190000032267	132959	psme_t000596|m.37006	PSME_01579	0.05378	-0.000448128	-0.0117732	0.01032	0.000121499
budcold	seq-rs14021-DF	jcf7190000032279	113449	.	.	0.18561	0.000862422	0.01644	0.01575	0.00025893
budcold	seq-rs14022-DF	jcf7190000032279	113649	psme_t044690|m.74048	.	0.10366	-0.000984204	-0.0375955	0.01021	0.00038385
budcold	seq-rs14027-DF	jcf7190000032279	114112	psme_t044690|m.74048	.	0.14118	0.000984171	0.0688729	0.01109	0.0007638
budcold	seq-rs14031-DF	jcf7190000032279	128472	.	.	0.37751	-0.00383081	-0.128522	0.01507	0.00193683
budcold	seq-rs14036-DF	jcf7190000032279	129015	.	.	0.49805	0.00303092	0.0669821	0.01627	0.0010898
budcold	seq-rs14042-DF	jcf7190000032279	129292	.	.	0.11877	-0.00177129	-0.0562739	0.01216	0.000684291
budcold	seq-rs14061-DF	jcf7190000032296	8897	psme_t010927|m.87786	.	0.0566	-0.000356603	-0.0137413	0.01208	0.000165995
budcold	seq-rs14067-DF	jcf7190000032296	9239	psme_t010927|m.87786	.	0.12741	-0.00147059	-0.0553589	0.0115	0.000636627
budcold	seq-rs14071-DF	jcf7190000032306	528534	psme_t012056|m.71735	PSME_01597	0.12128	-0.00158384	-0.0848216	0.01349	0.00114424
budcold	seq-rs14083-DF	jcf7190000032312	599378	psme_t025760|m.63547	PSME_01615	0.18824	-0.000136801	-0.00390271	0.01108	4.3242e-05
budcold	seq-rs14085-DF	jcf7190000032319	105119	psme_t010676|m.25110	PSME_01618	0.346	0.00115716	0.0313632	0.01352	0.00042403
budcold	seq-rs14086-DF	jcf7190000032319	236679	.	PSME_01619	0.424	0.00026407	0.0016137	0.01755	2.83204e-05
budcold	seq-rs14104-DF	jcf7190000032380	423100	.	.	0.23031	0.000513335	0.00712484	0.01284	9.1483e-05
budcold	seq-rs14112-DF	jcf7190000032417	34040	psme_t012047|m.43769	.	0.40426	-0.00151501	-0.0279782	0.01023	0.000286217
budcold	seq-rs14127-DF	jcf7190000032424	320597	psme_t007936|m.45901	.	0.40354	-0.00208534	-0.0477989	0.01076	0.000514316
budcold	seq-rs14132-DF	jcf7190000032442	116306	psme_t018909|m.15917	.	0.17442	-0.00115992	-0.0407883	0.01746	0.000712164
budcold	seq-rs14143-DF	jcf7190000032499	557347	psme_t009135|m.64750	.	0.45181	-0.00370016	-0.0833727	0.01208	0.00100714
budcold	seq-rs14168-DF	jcf7190000032609	488557	psme_t049986|m.84867	PSME_01809	0.13347	0.000439179	0.0122741	0.01042	0.000127897
budcold	seq-rs14169-DF	jcf7190000032616	330155	psme_t028223|m.9831	PSME_42596	0.02247	-4.19117e-05	-0.0013572	0.01295	1.75757e-05
budcold	seq-rs14173-DF	jcf7190000032643	683945	.	.	0.36207	-0.00263473	-0.0579347	0.01399	0.000810506
budcold	seq-rs14182-DF	jcf7190000032654	594692	psme_t035363|m.26989	.	0.06439	0.000710837	0.0308548	0.01305	0.000402654
budcold	seq-rs14195-DF	jcf7190000032699	202573	psme_t005690|m.96589	PSME_01851	0.375	-0.00280247	-0.066253	0.01024	0.000678431
budcold	seq-rs14196-DF	jcf7190000032699	202885	psme_t005690|m.96589	PSME_01851	0.04753	-0.000668588	-0.0212581	0.01512	0.000321422
budcold	seq-rs14198-DF	jcf7190000032716	129105	psme_t030856|m.79721	PSME_01858	0.16331	0.00156333	0.0571379	0.01071	0.000611947
budcold	seq-rs14214-DF	jcf7190000032726	56838	.	PSME_01888	0.4248	0.000798448	0.0177645	0.0161	0.000286008
budcold	seq-rs14226-DF	jcf7190000032837	536313	.	PSME_01931	0.03529	-5.76195e-05	-0.00323991	0.01163	3.76802e-05
budcold	seq-rs14232-DF	jcf7190000032855	64892	.	PSME_42604	0.07414	-0.000663285	-0.0121178	0.01248	0.00015123
budcold	seq-rs14248-DF	jcf7190000032889	285469	psme_t011522|m.93916	PSME_01956	0.02593	0.000158747	0.00367148	0.0121	4.4425e-05
budcold	seq-rs14254-DF	jcf7190000032930	564480	.	PSME_42609	0.02602	5.2258e-05	0.0074311	0.01269	9.43006e-05
budcold	seq-rs14261-DF	jcf7190000032953	220298	psme_t008315|m.87497	PSME_01994	0.01351	-0.000349194	-0.0173354	0.01205	0.000208891
budcold	seq-rs14294-DF	jcf7190000033072	835027	psme_t001774|m.46150	PSME_02072	0.04183	0.000510435	0.0409341	0.01197	0.000489982
budcold	seq-rs14303-DF	jcf7190000033103	190002	.	PSME_02088	0.07576	0.00230232	0.124011	0.01715	0.00212679
budcold	seq-rs14324-DF	jcf7190000033203	41730	psme_t013674|m.64271	PSME_42628	0.01581	-0.000776754	-0.0668173	0.01103	0.000736995
budcold	seq-rs14332-DF	jcf7190000033207	155808	psme_t024599|m.78519	PSME_02144	0.02052	-0.00109348	-0.0763532	0.01146	0.000875008
budcold	seq-rs14345-DF	jcf7190000033228	119402	psme_t013129|m.13198	PSME_02168	0.08302	0.000497247	0.0175743	0.01009	0.000177325
budcold	seq-rs14356-DF	jcf7190000033292	362653	psme_t010262|m.43461	PSME_02209	0.02602	-9.6736e-05	-0.00313251	0.01562	4.89298e-05
budcold	seq-rs14373-DF	jcf7190000033372	85991	psme_t006619|m.23122	.	0.34792	0.00237521	0.0562171	0.01431	0.000804467
budcold	seq-rs14382-DF	jcf7190000033387	71041	psme_t021772|m.27676	PSME_42652	0.07034	-0.000729592	-0.0215706	0.01159	0.000250004
budcold	seq-rs14389-DF	jcf7190000033395	394922	psme_t028000|m.31093	.	0.28988	0.000872872	0.0124747	0.01456	0.000181631
budcold	seq-rs14403-DF	jcf7190000033458	32790	psme_t121916|m.96907	PSME_42659	0.06767	-0.00142403	-0.0671627	0.01328	0.00089192
budcold	seq-rs14409-DF	jcf7190000033458	674918	.	PSME_02300	0.09659	0.00124429	0.0439689	0.01085	0.000477063
budcold	seq-rs14453-DF	jcf7190000033557	358563	psme_t031725|m.81466	PSME_51103	0.43361	0.00346761	0.096563	0.01517	0.00146486
budcold	seq-rs14455-DF	jcf7190000033557	358717	psme_t031725|m.81466	PSME_51103	0.27668	-0.000276648	-0.00320621	0.0132	4.2322e-05
budcold	seq-rs14457-DF	jcf7190000033558	7072	.	PSME_02362	0.36996	0.00302537	0.0666813	0.01162	0.000774837
budcold	seq-rs14464-DF	jcf7190000033562	456283	.	PSME_02367	0.38521	-0.000806024	-0.0100718	0.01607	0.000161854
budcold	seq-rs14470-DF	jcf7190000033567	904812	.	PSME_02376	0.12069	-0.000260523	-0.00863336	0.01892	0.000163343
budcold	seq-rs14481-DF	jcf7190000033601	978327	psme_t018250|m.68879	PSME_02389	0.02416	0.000203083	0.0199456	0.01199	0.000239148
budcold	seq-rs14489-DF	jcf7190000033649	42743	psme_t002579|m.18142	PSME_02398	0.11261	-0.000269147	-0.0252702	0.01391	0.000351509
budcold	seq-rs14491-DF	jcf7190000033661	6887	psme_t001775|m.19162	PSME_02406	0.2027	6.08173e-05	-0.00969352	0.01114	0.000107986
budcold	seq-rs14492-DF	jcf7190000033661	7201	psme_t001775|m.19162	PSME_02406	0.03008	-0.000696321	-0.0332645	0.01191	0.00039618
budcold	seq-rs14498-DF	jcf7190000033698	469683	.	PSME_42675	0.01673	-0.000426955	-0.0200004	0.01386	0.000277206
budcold	seq-rs14505-DF	jcf7190000033706	48980	.	PSME_02419	0.42829	0.00291202	0.0681866	0.01997	0.00136169
budcold	seq-rs14518-DF	jcf7190000033762	6541	.	PSME_02459	0.07865	-0.00068252	-0.0373867	0.0124	0.000463595
budcold	seq-rs14530-DF	jcf7190000033772	79940	psme_t001660|m.70625	.	0.0144	0.00031077	0.0143327	0.0159	0.00022789
budcold	seq-rs14579-DF	jcf7190000034049	216735	psme_t035500|m.21945	PSME_02590	0.05323	0.000831059	0.0387501	0.01536	0.000595202
budcold	seq-rs14590-DF	jcf7190000034102	478656	psme_t016496|m.13413	.	0.47689	-0.00451151	-0.131651	0.02009	0.00264487
budcold	seq-rs14591-DF	jcf7190000034102	478819	psme_t016496|m.13413	PSME_02619	0.46346	-0.00479837	-0.164683	0.041	0.00675199
budcold	seq-rs14595-DF	jcf7190000034102	479373	psme_t016496|m.13413	PSME_02619	0.49789	-0.0040817	-0.124591	0.02114	0.00263385
budcold	seq-rs14597-DF	jcf7190000034104	462244	psme_t005967|m.61354	.	0.13585	0.00312836	0.133661	0.01305	0.00174428
budcold	seq-rs14603-DF	jcf7190000034131	473548	psme_t016631|m.16927	PSME_49021	0.10943	0.00132291	0.0332242	0.01349	0.000448195
budcold	seq-rs50730-SP	jcf7190000034131	704823	.	.	0.02569	3.72497e-05	-0.0130148	0.01604	0.000208758
budcold	seq-rs14605-DF	jcf7190000034134	14734	psme_t049959|m.34582	.	0.21459	-0.000215186	-0.00742234	0.01076	7.98644e-05
budcold	seq-rs14611-DF	jcf7190000034173	12529	.	.	0.33398	0.000436341	0.0077203	0.02382	0.000183898
budcold	seq-rs14643-DF	jcf7190000034286	980260	.	.	0.33405	-0.00341789	-0.0796205	0.01307	0.00104064
budcold	seq-rs14646-DF	jcf7190000034286	1057227	.	PSME_02720	0.25709	-0.00250658	-0.098321	0.01529	0.00150333
budcold	seq-rs14653-DF	jcf7190000034300	76668	psme_t056800|m.53471	PSME_42712	0.1996	0.00100547	0.0518139	0.01247	0.000646119
budcold	seq-rs14677-DF	jcf7190000034353	17077	psme_t019311|m.12909	.	0.11088	-0.000165687	-0.00841905	0.0105	8.84e-05
budcold	seq-rs14683-DF	jcf7190000034378	229658	psme_t016430|m.24773	.	0.04089	0.000426414	0.011308	0.01399	0.000158199
budcold	seq-rs14705-DF	jcf7190000034474	99481	psme_t010844|m.72314	PSME_02826	0.39258	-0.00257739	-0.0418996	0.01975	0.000827516
budcold	seq-rs14709-DF	jcf7190000034490	311931	psme_t035243|m.21955	.	0.10795	0.00158934	0.057508	0.01765	0.00101502
budcold	seq-rs14712-DF	jcf7190000034490	312914	psme_t059281|m.4436	.	0.1306	0.00163635	0.0634005	0.01824	0.00115642
budcold	seq-rs14713-DF	jcf7190000034490	636532	psme_t021482|m.16227	PSME_02831	0.07386	0.000264844	0.0234709	0.01011	0.000237291
budcold	seq-rs14728-DF	jcf7190000034561	137330	.	PSME_02859	0.24395	0.000551815	0.00134763	0.01005	1.35437e-05
budcold	seq-rs14736-DF	jcf7190000034570	434731	psme_t048071|m.78079	.	0.01732	-0.000705312	-0.0399479	0.01104	0.000441025
budcold	seq-rs14753-DF	jcf7190000034581	135707	psme_t023869|m.27862	PSME_42730	0.04291	0.000105672	0.0140975	0.01277	0.000180025
budcold	seq-rs14758-DF	jcf7190000034581	412312	psme_t017270|m.24643	PSME_02879	0.07663	7.71082e-05	0.00277864	0.01738	4.82927e-05
budcold	seq-rs14771-DF	jcf7190000034643	72513	psme_t003795|m.88164	PSME_02927	0.40927	-0.0033744	-0.0835628	0.01015	0.000848163
budcold	seq-rs14777-DF	jcf7190000034648	547464	psme_t075101|m.14641	PSME_02933	0.19305	-0.00126988	-0.0503731	0.01077	0.000542518
budcold	seq-rs14815-DF	jcf7190000034740	261909	psme_t003032|m.96235	PSME_02980	0.159	0.000566317	0.03199	0.01126	0.000360208
budcold	seq-rs14824-DF	jcf7190000034769	45418	psme_t006461|m.45565	PSME_02990	0.05597	-0.000276183	-0.00647641	0.01322	8.56181e-05
budcold	seq-rs14825-DF	jcf7190000034769	46012	psme_t007452|m.12430	PSME_02990	0.41767	0.00300344	0.0704699	0.01156	0.000814632
budcold	seq-rs14837-DF	jcf7190000034797	1024081	psme_t022614|m.10017	PSME_03003	0.22961	-0.00244127	-0.0723634	0.01184	0.000856783
budcold	seq-rs14846-DF	jcf7190000034806	50894	psme_t002889|m.62168	PSME_47948	0.14729	0.00104848	0.0552209	0.01134	0.000626205
budcold	seq-rs14854-DF	jcf7190000034830	436088	psme_t000328|m.18688	.	0.144	0.000310469	0.00841588	0.01021	8.59262e-05
budcold	seq-rs14856-DF	jcf7190000034830	438653	psme_t000328|m.18688	.	0.16335	0.00023554	0.00397423	0.0153	6.08058e-05
budcold	seq-rs14873-DF	jcf7190000034897	116391	psme_t026599|m.101669	PSME_03050	0.01292	0.000380466	0.0281726	0.01027	0.000289333
budcold	seq-rs14881-DF	jcf7190000034912	786504	psme_t024134|m.17748	PSME_03067	0.46627	0.000850176	0.0170065	0.01027	0.000174657
budcold	seq-rs14891-DF	jcf7190000034918	483009	psme_t015372|m.16388	PSME_03075	0.19305	0.00247212	0.103012	0.01068	0.00110017
budcold	seq-rs14899-DF	jcf7190000034957	13749	.	PSME_03100	0.47012	0.00408591	0.109936	0.01505	0.00165454
budcold	seq-rs14901-DF	jcf7190000034957	614828	psme_t009420|m.93691	PSME_48396	0.31522	-0.00134929	-0.0350856	0.01104	0.000387345
budcold	seq-rs14909-DF	jcf7190000034972	266395	psme_t016016|m.43258	PSME_03111	0.19758	0.000247286	0.0110487	0.01498	0.000165509
budcold	seq-rs7690-SP	jcf7190000035048	964844	.	.	0.01336	0.000362416	0.0144083	0.01035	0.000149125
budcold	seq-rs14939-DF	jcf7190000035130	219274	psme_t016865|m.82513	PSME_03165	0.02778	4.07154e-05	-0.00152188	0.01214	1.84756e-05
budcold	seq-rs14942-DF	jcf7190000035136	599209	psme_t007483|m.70244	PSME_42776	0.14093	-0.000751254	-0.0219101	0.01122	0.000245831
budcold	seq-rs14957-DF	jcf7190000035161	90090	psme_t012172|m.20023	.	0.05618	-0.00196984	-0.117103	0.01088	0.00127409
budcold	seq-rs14965-DF	jcf7190000035184	365486	psme_t023369|m.33591	PSME_03186	0.04613	-0.00134296	-0.0835152	0.01007	0.000840998
budcold	seq-rs14974-DF	jcf7190000035186	76528	.	PSME_03189	0.04528	-0.000644548	-0.0345504	0.01331	0.000459866
budcold	seq-rs14980-DF	jcf7190000035207	360102	psme_t016927|m.12685	PSME_03200	0.19277	-0.00296338	-0.104222	0.01422	0.00148203
budcold	seq-rs14982-DF	jcf7190000035220	363130	.	.	0.05056	-0.000129296	-0.00149435	0.01752	2.6181e-05
budcold	seq-rs14993-DF	jcf7190000035280	711827	psme_t024528|m.94279	.	0.30677	0.00123295	0.0154086	0.01002	0.000154394
budcold	seq-rs14997-DF	jcf7190000035297	275345	psme_t020828|m.33318	PSME_03233	0.19565	-0.000298517	-0.0165673	0.01058	0.000175282
budcold	seq-rs15009-DF	jcf7190000035345	313304	.	PSME_03256	0.06415	0.00258417	0.139679	0.01407	0.00196529
budcold	seq-rs15010-DF	jcf7190000035345	313307	.	PSME_03256	0.11753	-0.00222767	-0.0824111	0.013	0.00107134
budcold	seq-rs15028-DF	jcf7190000035384	129049	psme_t004700|m.24239	PSME_03290	0.2617	-0.00295459	-0.0840095	0.01765	0.00148277
budcold	seq-rs15037-DF	jcf7190000035411	366135	psme_t062619|m.66854	PSME_03298	0.12795	-0.00090089	-0.0140101	0.01255	0.000175827
budcold	seq-rs15039-DF	jcf7190000035428	123975	psme_t009480|m.43435	PSME_03310	0.06107	-0.000230855	-0.00112741	0.01069	1.2052e-05
budcold	seq-rs15040-DF	jcf7190000035445	427679	psme_t018313|m.32325	PSME_03322	0.014	0.000353498	0.0211292	0.01144	0.000241719
budcold	seq-rs15043-DF	jcf7190000035445	574417	psme_t018313|m.32325	PSME_03323	0.40249	0.00168415	0.0239877	0.02004	0.000480713
budcold	seq-rs15065-DF	jcf7190000035486	110897	.	.	0.26856	-0.00147908	-0.0559676	0.01151	0.000644187
budcold	seq-rs15071-DF	jcf7190000035514	83948	psme_t008944|m.74386	PSME_03358	0.47982	0.00459166	0.127881	0.01716	0.00219444
budcold	seq-rs15080-DF	jcf7190000035535	78077	psme_t130497|m.50367	PSME_42799	0.31961	0.00213186	0.0363844	0.01596	0.000580695
budcold	seq-rs15082-DF	jcf7190000035535	157792	psme_t130497|m.50367	PSME_03377	0.45181	-0.00331889	-0.100926	0.01314	0.00132616
budcold	seq-rs15101-DF	jcf7190000035585	67407	.	PSME_03409	0.05827	-0.000164478	-0.00570816	0.01086	6.19906e-05
budcold	seq-rs15106-DF	jcf7190000035585	350804	psme_t054564|m.35274	PSME_03410	0.23265	-0.00131779	-0.0593701	0.01828	0.00108528
budcold	seq-rs15113-DF	jcf7190000035686	222443	.	.	0.02092	0.000315165	0.0210258	0.01251	0.000263032
budcold	seq-rs15122-DF	jcf7190000035696	391714	.	PSME_03458	0.01119	0.000107933	0.00903162	0.01356	0.000122469
budcold	seq-rs15126-DF	jcf7190000035714	61087	psme_t024287|m.17759	PSME_03475	0.02963	-0.000271849	-0.0142832	0.01201	0.000171541
budcold	seq-rs15131-DF	jcf7190000035761	173858	.	PSME_42816	0.02907	0.000577414	0.0271436	0.01053	0.000285822
budcold	seq-rs15132-DF	jcf7190000035763	260826	psme_t006993|m.95607	PSME_03495	0.17391	-0.000265787	-0.000950984	0.01381	1.31331e-05
budcold	seq-rs15137-DF	jcf7190000035802	370554	.	.	0.35081	-0.0022192	-0.0451745	0.01202	0.000542998
budcold	seq-rs15147-DF	jcf7190000035829	287988	psme_t024849|m.9693	.	0.02583	7.79331e-07	0.00248836	0.01435	3.57079e-05
budcold	seq-rs15156-DF	jcf7190000035875	422620	psme_t002954|m.87112	PSME_47941	0.21146	-0.00289249	-0.0812369	0.0111	0.00090173
budcold	seq-rs15167-DF	jcf7190000035898	175038	psme_t004466|m.96747	PSME_03582	0.10506	-0.00178088	-0.0674153	0.0124	0.00083595
budcold	seq-rs15174-DF	jcf7190000035918	1102343	psme_t025859|m.63561	PSME_42831	0.29867	-0.00216754	-0.0529624	0.01114	0.000590002
budcold	seq-rs15175-DF	jcf7190000035918	1102376	psme_t025859|m.63561	PSME_42831	0.01852	-8.65448e-05	-0.00567118	0.01435	8.13815e-05
budcold	seq-rs15184-DF	jcf7190000035931	718332	psme_t034015|m.64131	PSME_03596	0.03422	0.00111455	0.041938	0.01244	0.000521709
budcold	seq-rs15195-DF	jcf7190000035981	6260	psme_t039671|m.31813	.	0.01132	-0.000332746	-0.0244585	0.01093	0.000267332
budcold	seq-rs15198-DF	jcf7190000036028	44026	.	PSME_03650	0.07934	0.00121086	0.0383561	0.01109	0.000425369
budcold	seq-rs15200-DF	jcf7190000036028	189770	.	PSME_03652	0.48062	0.00015669	0.00197631	0.02244	4.43484e-05
budcold	seq-rs15203-DF	jcf7190000036040	20664	psme_t055283|m.35223	PSME_03654	0.107	-0.00304588	-0.185313	0.01223	0.00226637
budcold	seq-rs15205-DF	jcf7190000036040	20702	psme_t055283|m.35223	PSME_03654	0.10687	-0.00316042	-0.213771	0.026	0.00555804
budcold	seq-rs15206-DF	jcf7190000036040	20756	psme_t055283|m.35223	PSME_03654	0.04389	-0.00124967	-0.0419101	0.01144	0.000479451
budcold	seq-rs15208-DF	jcf7190000036074	175004	psme_t007934|m.87668	PSME_03663	0.15261	-0.00307133	-0.111018	0.01657	0.00183956
budcold	seq-rs15210-DF	jcf7190000036074	433201	psme_t007934|m.87668	PSME_03664	0.11407	0.00013772	0.0155604	0.0101	0.00015716
budcold	seq-rs15221-DF	jcf7190000036075	561600	psme_t001572|m.7912	PSME_03673	0.12069	-0.00195137	-0.0795471	0.0152	0.00120912
budcold	seq-rs15247-DF	jcf7190000036085	21561	.	.	0.03532	0.000616189	0.0154935	0.01577	0.000244333
budcold	seq-rs15254-DF	jcf7190000036106	215669	.	PSME_42841	0.19305	0.000142617	0.00602952	0.01957	0.000117998
budcold	seq-rs15267-DF	jcf7190000036124	402987	psme_t038686|m.82320	.	0.18776	-0.00164303	-0.0414173	0.01177	0.000487482
budcold	seq-rs15270-DF	jcf7190000036128	85616	psme_t031266|m.69253	PSME_51800	0.15863	-0.00266912	-0.0778448	0.01652	0.001286
budcold	seq-rs15272-DF	jcf7190000036128	88391	psme_t007626|m.22961	PSME_51800	0.49237	-0.0023774	-0.0384729	0.0131	0.000503995
budcold	seq-rs15274-DF	jcf7190000036129	346811	psme_t002403|m.71422	PSME_03714	0.15039	-0.00129638	-0.0487475	0.01243	0.000605931
budcold	seq-rs15280-DF	jcf7190000036146	33974	psme_t030130|m.22186	PSME_03720	0.3008	-0.00211687	-0.0361447	0.01125	0.000406628
budcold	seq-rs15281-DF	jcf7190000036146	39637	psme_t143644|m.1439	PSME_03720	0.23347	0.0035131	0.0959498	0.01543	0.0014805
budcold	seq-rs15287-DF	jcf7190000036154	106032	.	.	0.08175	0.000560214	0.0368911	0.01416	0.000522378
budcold	seq-rs15299-DF	jcf7190000036177	89633	psme_t043480|m.84952	PSME_03731	0.01587	-6.22607e-05	-0.00157145	0.01828	2.8726e-05
budcold	seq-rs15304-DF	jcf7190000036182	244676	psme_t000689|m.86416	PSME_03738	0.11069	0.00263477	0.113625	0.01826	0.0020748
budcold	seq-rs15307-DF	jcf7190000036182	457490	psme_t000689|m.86415	PSME_03738	0.164	-8.00517e-05	-0.000591942	0.0119	7.04411e-06
budcold	seq-rs15308-DF	jcf7190000036190	642097	psme_t002308|m.23767	.	0.44246	-0.00372842	-0.108957	0.01176	0.00128134
budcold	seq-rs15310-DF	jcf7190000036190	662260	psme_t002308|m.23767	.	0.42641	-0.00442684	-0.125555	0.01874	0.00235289
budcold	seq-rs15322-DF	jcf7190000036244	18378	psme_t072752|m.52776	.	0.108	0.00215266	0.086544	0.01369	0.00118479
budcold	seq-rs15327-DF	jcf7190000036244	77986	psme_t055884|m.58078	PSME_03756	0.13976	0.00216911	0.0563866	0.01339	0.000755017
budcold	seq-rs15351-DF	jcf7190000036348	64620	psme_t037557|m.31684	.	0.12885	0.000738463	0.0125003	0.01537	0.000192129
budcold	seq-rs15357-DF	jcf7190000036362	26545	psme_t027555|m.79613	PSME_49796	0.13386	0.00224988	0.0981241	0.014	0.00137374
budcold	seq-rs15372-DF	jcf7190000036381	508955	psme_t000345|m.77030	PSME_03820	0.11154	0.00164256	0.0304993	0.01614	0.000492259
budcold	seq-rs15380-DF	jcf7190000036446	174708	psme_t017463|m.31992	.	0.13745	-0.00139689	-0.0484392	0.01641	0.000794887
budcold	seq-rs15382-DF	jcf7190000036446	176997	psme_t017463|m.31992	.	0.17241	0.000719707	0.00834504	0.01456	0.000121504
budcold	seq-rs15412-DF	jcf7190000036500	72305	psme_t046426|m.100640	.	0.09316	-0.00205097	-0.0937273	0.01444	0.00135342
budcold	seq-rs15414-DF	jcf7190000036501	245799	.	.	0.28484	-0.00418772	-0.119858	0.01751	0.00209872
budcold	seq-rs15416-DF	jcf7190000036501	315596	psme_t036442|m.31763	.	0.11686	8.87791e-05	0.00781306	0.01044	8.15683e-05
budcold	seq-rs15418-DF	jcf7190000036528	141794	psme_t008541|m.23482	.	0.01119	-0.000375676	-0.0261826	0.01053	0.000275702
budcold	seq-rs15420-DF	jcf7190000036528	578614	psme_t126258|m.802	.	0.05769	0.000815206	0.0258261	0.01804	0.000465903
budcold	seq-rs15421-DF	jcf7190000036528	578896	psme_t053639|m.72663	.	0.04598	0.00047361	0.0160644	0.01278	0.000205303
budcold	seq-rs15445-DF	jcf7190000036587	412822	psme_t033038|m.22247	.	0.02642	0.00204905	0.131228	0.01448	0.00190018
budcold	seq-rs15450-DF	jcf7190000036629	773856	psme_t022574|m.33660	PSME_03946	0.19368	0.000187388	0.00733747	0.01103	8.09322e-05
budcold	seq-rs15452-DF	jcf7190000036629	774663	psme_t022574|m.33660	PSME_03946	0.41365	-0.00257609	-0.0616998	0.01169	0.000721271
budcold	seq-rs15453-DF	jcf7190000036629	774686	psme_t022574|m.33660	PSME_03946	0.05597	-0.0015628	-0.0754439	0.01467	0.00110676
budcold	seq-rs15458-DF	jcf7190000036661	228305	.	PSME_03962	0.11236	-0.00186866	-0.0680049	0.01536	0.00104455
budcold	seq-rs15481-DF	jcf7190000036693	164228	psme_t042539|m.58956	.	0.24023	-0.000580986	-0.0205923	0.01042	0.000214571
budcold	seq-rs15497-DF	jcf7190000036740	368912	psme_t018016|m.82795	PSME_04002	0.40081	0.00340677	0.108984	0.02076	0.00226251
budcold	seq-rs15501-DF	jcf7190000036754	487897	psme_t017340|m.31982	PSME_04007	0.2563	-0.000622869	-0.00916963	0.01284	0.000117738
budcold	seq-rs15502-DF	jcf7190000036754	488129	psme_t017340|m.31982	PSME_04007	0.22521	0.000427714	0.00661163	0.01184	7.82817e-05
budcold	seq-rs15511-DF	jcf7190000036787	141945	psme_t004848|m.96585	.	0.0412	-0.00140348	-0.0782136	0.01242	0.000971414
budcold	seq-rs15520-DF	jcf7190000036834	79838	.	PSME_04047	0.34325	0.000115976	0.00306141	0.0105	3.21448e-05
budcold	seq-rs15551-DF	jcf7190000036942	91619	psme_t092210|m.90605	PSME_04101	0.25605	0.00104879	0.0236316	0.01214	0.000286887
budcold	seq-rs15552-DF	jcf7190000036943	228432	.	.	0.04356	-0.00140199	-0.0909229	0.01073	0.000975603
budcold	seq-rs15578-DF	jcf7190000037024	130338	.	PSME_42889	0.33544	0.00287935	0.0656588	0.01124	0.000738004
budcold	seq-rs15587-DF	jcf7190000037024	443917	.	PSME_04137	0.496	-7.16062e-05	-0.00391798	0.01329	5.207e-05
budcold	seq-rs15590-DF	jcf7190000037037	125050	psme_t001613|m.25870	PSME_42890	0.3834	0.00487975	0.139652	0.02901	0.0040513
budcold	seq-rs15591-DF	jcf7190000037037	127340	psme_t001613|m.25870	PSME_42890	0.0223	-0.000481618	-0.0179801	0.01675	0.000301166
budcold	seq-rs15596-DF	jcf7190000037047	119185	.	.	0.48945	-0.00394805	-0.104138	0.01286	0.00133921
budcold	seq-rs15597-DF	jcf7190000037047	119269	.	.	0.39316	-0.00381686	-0.0898447	0.01195	0.00107364
budcold	seq-rs15604-DF	jcf7190000037084	16999	.	PSME_04169	0.09962	0.00114131	0.0472575	0.01344	0.000635141
budcold	seq-rs15630-DF	jcf7190000037178	10980	.	.	0.06151	-0.000604305	-0.030195	0.01204	0.000363548
budcold	seq-rs15643-DF	jcf7190000037198	43138	psme_t020891|m.28211	.	0.14449	-0.00367947	-0.147228	0.01962	0.0028886
budcold	seq-rs15662-DF	jcf7190000037231	243901	psme_t002122|m.8033	PSME_42906	0.31907	-0.000798921	-0.0157227	0.01304	0.000205023
budcold	seq-rs15664-DF	jcf7190000037231	280551	psme_t002122|m.8033	PSME_42906	0.16988	0.000420624	-0.000853028	0.01039	8.86296e-06
budcold	seq-rs15667-DF	jcf7190000037240	70586	psme_t005021|m.38046	PSME_48079	0.22134	-0.00162321	-0.0175516	0.01011	0.000177446
budcold	seq-rs15675-DF	jcf7190000037244	192180	psme_t011890|m.25312	.	0.03947	-4.09949e-05	-0.000631204	0.01048	6.61502e-06
budcold	seq-rs15684-DF	jcf7190000037308	162843	psme_t003465|m.36812	PSME_04268	0.28893	-0.0035254	-0.109474	0.01093	0.00119655
budcold	seq-rs15687-DF	jcf7190000037376	62037	psme_t039748|m.77613	.	0.09623	-0.000489696	-0.0178738	0.0141	0.00025202
budcold	seq-rs15698-DF	jcf7190000037421	410220	.	PSME_04309	0.16216	0.000796303	0.0260561	0.01043	0.000271765
budcold	seq-rs15699-DF	jcf7190000037421	462537	psme_t189898|m.38655	PSME_04310	0.12934	-0.00216806	-0.124497	0.01189	0.00148027
budcold	seq-rs15703-DF	jcf7190000037421	464072	psme_t077932|m.60542	PSME_04310	0.12984	-0.00219205	-0.0682047	0.01114	0.000759801
budcold	seq-rs15716-DF	jcf7190000037454	326676	psme_t002923|m.46767	.	0.17355	0.000229625	-0.00437502	0.0111	4.85627e-05
budcold	seq-rs15730-DF	jcf7190000037512	246248	.	PSME_04355	0.12448	0.00310696	0.165829	0.01632	0.00270634
budcold	seq-rs15731-DF	jcf7190000037518	43151	.	.	0.10227	-0.000761557	-0.014995	0.01272	0.000190736
budcold	seq-rs15750-DF	jcf7190000037647	503793	.	PSME_04405	0.16932	-0.000163485	0.00115843	0.01224	1.41792e-05
budcold	seq-rs15758-DF	jcf7190000037665	211396	psme_t046256|m.34811	PSME_04416	0.44309	0.00103477	0.0187874	0.01014	0.000190504
budcold	seq-rs15762-DF	jcf7190000037665	668093	psme_t025555|m.78761	.	0.05019	-0.000482768	-0.0142006	0.01026	0.000145698
budcold	seq-rs15764-DF	jcf7190000037665	697114	psme_t021298|m.10080	.	0.0539	-0.000482768	-0.00513726	0.01078	5.53796e-05
budcold	seq-rs15784-DF	jcf7190000037830	80854	psme_t019861|m.16262	PSME_04474	0.19323	0.00113613	0.026187	0.01583	0.00041454
budcold	seq-rs15790-DF	jcf7190000037834	20864	.	PSME_04478	0.08015	-0.0026416	-0.131443	0.01689	0.00222007
budcold	seq-rs15791-DF	jcf7190000037834	21008	.	PSME_04478	0.17241	-0.000368976	-0.00970573	0.01073	0.000104142
budcold	seq-rs15796-DF	jcf7190000037834	21403	.	PSME_04478	0.12903	-0.0048569	-0.214765	0.05733	0.0123125
budcold	seq-rs15799-DF	jcf7190000037836	305746	psme_t115214|m.97563	PSME_04482	0.21822	-0.00152994	-0.0447923	0.01601	0.000717125
budcold	seq-rs15803-DF	jcf7190000037856	56138	.	PSME_04494	0.1753	0.00161054	0.05197	0.01408	0.000731738
[truncated: 5,540 more rows]
