# Supplementary material for: Dissecting the Polygenic Basis of Cold Adaptation Using Genome-Wide Association of Traits and Environmental Data in Douglas-fir
Source: Genes (Basel). 2021 Jan 18;12(1):110. doi: 10.3390/genes12010110 (PMC7831106; doi:10.3390/genes12010110)
Supplement: Supplementary file 1 [file genes-12-00110-s001.zip › TableS5_Genes.xlsx]

## Sheet: Sheet1
De La Torre et al. 2021. Genes.
Table S5. Results of the GEA analyses implemented in Bayenv when populations are grouped by province. Variables include the environmental variable and the associated marker (SNP), scaffold ID
scaffold position (pos), transcript ID, gene ID, exon ID, minor allele frequency (MAF), Bayes factor (BF), Spearman's correlation coefficient (p), Pearson's correlation coefficient (rS).
Variable	SNP	scaffold	pos	transcript	gene	exon	MAF	BF	p	rS
AHM	seq-rs38-DF	jcf7190000000122	934893	psme_t000722|m.76967	PSME_47504	PSME_47504.exon14	0.0316	16.798	0.37416	0.37851
AHM	seq-rs3566-DF	jcf7190000006553	154371	.	PSME_31225	PSME_31225.exon1	0.01481	3.641	0.4148	0.46595
AHM	seq-rs5371-DF	jcf7190000010397	226075	psme_t019284|m.83800	.	.	0.01969	4.5096	0.35081	0.37616
AHM	seq-rs6679-DF	jcf7190000013095	448473	psme_t111803|m.14897	.	.	0.02863	10.867	-0.24076	-0.23787
AHM	seq-rs26569-SP	jcf7190000026063	307620	.	.	.	0.0119	3.8584	0.33978	0.40659
AHM	seq-rs36741-SP	jcf7190000179375	120096	.	.	.	0.03532	61.434	0.32389	0.40043
AHM	seq-rs10044-SP	.	.	.	.	.	0.01679	32.548	0.39248	0.42694
AHM	seq-rs11880-SP	.	.	.	.	.	0.02075	3.6307	-0.044002	0.003151
AHM	seq-rs17851-SP	.	.	.	.	.	0.01765	9.2511	0.33309	0.37773
AHM	seq-rs44864-SP	.	.	.	.	.	0.01124	4.4946	0.27616	0.36286
AHM	seq-rs47496-SP	.	.	.	.	.	0.01772	63.503	0.34707	0.39549
AHM	seq-rs49847-SP	.	.	.	.	.	0.06375	102.12	0.32716	0.37086
bFFP	seq-rs931-DF	jcf7190000001844	467389	psme_t003173|m.46916	PSME_38112	PSME_38112.exon1	0.04478	6.0304	0.2643	0.28098
bFFP	seq-rs14248-DF	jcf7190000032889	285469	psme_t011522|m.93916	PSME_01956	PSME_01956.exon8	0.02593	38.034	-0.1942	-0.2469
bFFP	seq-rs20827-SP	.	.	.	.	.	0.02697	5.0368	0.39044	0.38858
bFFP	seq-rs43429-SP	.	.	.	.	.	0.02846	3.3766	-0.43047	-0.42868
bFFP	seq-rs52766-SP	.	.	.	.	.	0.08798	5.6025	-0.41601	-0.42485
CMD	seq-rs1178-DF	jcf7190000002182	268178	.	PSME_40932	PSME_40932.exon2	0.01128	3.82	0.28119	0.50615
CMD	seq-rs2404-DF	jcf7190000004473	592796	psme_t005157|m.24028	PSME_45067	PSME_45067.exon1	0.01107	4.4115	0.42723	0.48382
CMD	seq-rs4279-DF	jcf7190000008450	208370	psme_t024705|m.94255	PSME_32482	PSME_32482.exon3	0.01311	4.8855	0.18305	0.29722
CMD	seq-rs12129-DF	jcf7190000026806	132263	psme_t056082|m.56150	.	.	0.02434	9.2682	0.32422	0.40502
CMD	seq-rs12546-DF	jcf7190000027923	138165	psme_t039929|m.31799	PSME_40537	PSME_40537.exon4	0.01724	5.5373	0.31752	0.36873
CMD	seq-rs15445-DF	jcf7190000036587	412822	psme_t033038|m.22247	.	.	0.02642	21.213	0.20062	0.26117
CMD	seq-rs15742-DF	jcf7190000037585	541418	psme_t001870|m.8087	PSME_42936	PSME_42936.exon7	0.01661	16.34	0.41808	0.5499
CMD	seq-rs29820-DF	jcf7190000287039	6392	psme_t016403|m.75666	PSME_28922	PSME_28922.exon1	0.03558	10.473	0.27582	0.43469
CMD	seq-rs2373-SP	.	.	.	.	.	0.08025	154.58	-0.28018	-0.315
CMD	seq-rs25434-SP	.	.	.	.	.	0.07917	58.791	-0.26788	-0.29482
CMD	seq-rs45466-SP	.	.	.	.	.	0.05918	222.42	0.29816	0.33433
DD_0	seq-rs17971-SP	.	.	.	.	.	0.0186	8.4575	0.34542	0.27405
DD_0_at	seq-rs51530-SP	jcf7190000012898	31131	.	.	.	0.06769	5.4496	0.3643	0.33284
DD_0_at	seq-rs11103-DF	jcf7190000024305	128730	psme_t002612|m.18150	.	.	0.03717	74.678	-0.31522	-0.31144
DD_0_at	seq-rs12021-DF	jcf7190000026463	132300	psme_t055628|m.85190	.	.	0.01673	4.0794	-0.1513	-0.39231
DD_0_at	seq-rs1996-SP	.	.	.	.	.	0.0819	339.44	-0.36875	-0.36498
DD_0_at	seq-rs30613-SP	.	.	.	.	.	0.0689	6.0088	0.34909	0.33441
DD_0_at	seq-rs44107-SP	.	.	.	.	.	0.08498	3.4863	-0.28897	-0.32204
DD_0_at	seq-rs5857-SP	.	.	.	.	.	0.08299	13.78	-0.3863	-0.35231
DD_0_sp	seq-rs5426-SP	jcf7190000011559	9456	psme_t095856|m.57713	PSME_34096	PSME_34096.exon2	0.10917	5.0274	0.32115	0.29232
DD_0_sp	seq-rs10980-DF	jcf7190000023963	1056495	.	PSME_38216	PSME_38216.exon1	0.04307	10.297	-0.27349	-0.34736
DD_0_sp	seq-rs25811-SP	.	.	.	.	.	0.052	3.4376	0.38672	0.33302
DD_0_sp	seq-rs30136-SP	.	.	.	.	.	0.08696	6.1399	-0.41416	-0.36782
DD_0_sp	seq-rs40237-SP	.	.	.	.	.	0.05144	15.648	-0.39095	-0.32365
DD_0_sp	seq-rs55964-SP	.	.	.	.	.	0.0917	6.1336	-0.37405	-0.32961
DD_0_sp	seq-rs5873-SP	.	.	.	.	.	0.01082	9.4364	-0.27604	-0.43131
DD_0_sp	seq-rs89004-SP	.	.	.	.	.	0.07399	23.444	-0.40876	-0.35998
DD5	seq-rs69480-SP	jcf7190000002229	1313749	.	.	.	0.05691	6.3915	0.26523	0.28508
DD5	seq-rs16491-SP	jcf7190000013424	275925	psme_t038876|m.26698	.	.	0.07269	4.8627	0.1973	0.22951
DD5	seq-rs35072-SP	jcf7190000019028	1188488	.	.	.	0.086	10.671	-0.26972	-0.30827
DD5	seq-rs44997-SP	jcf7190000020052	121254	.	.	.	0.08444	10.093	0.22034	0.25699
DD5	seq-rs18787-SP	jcf7190000020857	373755	psme_t011377|m.24950	PSME_35951	PSME_35951.exon10	0.07143	5.3736	0.24077	0.28089
DD5	seq-rs15047-DF	jcf7190000035446	64572	psme_t040085|m.22772	.	.	0.01481	8.4225	0.21337	0.36822
DD5	seq-rs19689-SP	jcf7190000039055	56312	psme_t014728|m.32663	PSME_05195	PSME_05195.exon5	0.11157	10.319	0.26475	0.29005
DD5	seq-rs12366-SP	.	.	.	.	.	0.11458	32.107	0.25268	0.27644
DD5	seq-rs13080-SP	.	.	.	.	.	0.07328	69.837	0.26859	0.30659
DD5	seq-rs14193-SP	.	.	.	.	.	0.09251	42.827	0.25512	0.28895
DD5	seq-rs15368-SP	.	.	.	.	.	0.02444	17.742	0.30605	0.28578
DD5	seq-rs16085-SP	.	.	.	.	.	0.07543	26.504	-0.2785	-0.32214
DD5	seq-rs17732-SP	.	.	.	.	.	0.07511	6.717	0.23122	0.26196
DD5	seq-rs1828-SP	.	.	.	.	.	0.07551	6.8625	0.25305	0.29182
DD5	seq-rs18438-SP	.	.	.	.	.	0.08367	10.335	0.27424	0.30427
DD5	seq-rs21418-SP	.	.	.	.	.	0.09325	20.777	0.24062	0.27134
DD5	seq-rs22694-SP	.	.	.	.	.	0.06987	4.0308	0.27956	0.30895
DD5	seq-rs23988-SP	.	.	.	.	.	0.066	11.432	0.24654	0.27532
DD5	seq-rs35321-SP	.	.	.	.	.	0.05967	6.2041	0.21325	0.26296
DD5	seq-rs37349-SP	.	.	.	.	.	0.072	4.0624	0.27505	0.31765
DD5	seq-rs44954-SP	.	.	.	.	.	0.09149	7.6032	0.23742	0.2592
DD5	seq-rs44956-SP	.	.	.	.	.	0.07479	6.1834	0.24172	0.27178
DD5	seq-rs48599-SP	.	.	.	.	.	0.0407	3.0728	-0.27097	-0.30018
DD5	seq-rs54697-SP	.	.	.	.	.	0.11184	8.9251	0.25588	0.27875
DD5	seq-rs54764-SP	.	.	.	.	.	0.0874	181.74	0.26841	0.30162
DD5	seq-rs56748-SP	.	.	.	.	.	0.0551	12.166	-0.25083	-0.27903
DD5	seq-rs57136-SP	.	.	.	.	.	0.06371	15.373	-0.24038	-0.28774
DD5	seq-rs57602-SP	.	.	.	.	.	0.10573	8.6578	0.25685	0.29302
DD5	seq-rs584-SP	.	.	.	.	.	0.09322	12.607	0.26483	0.31016
DD5	seq-rs6004-SP	.	.	.	.	.	0.02203	3.0801	0.12425	0.17936
DD5	seq-rs87312-SP	.	.	.	.	.	0.07874	11.318	-0.27266	-0.30662
DD5	seq-rs9159-SP	.	.	.	.	.	0.08571	11.402	0.25756	0.28351
DD5_at	seq-rs32-DF	jcf7190000000108	154238	.	.	.	0.06367	10.358	-0.3655	-0.29621
DD5_at	seq-rs3139-DF	jcf7190000005673	915504	psme_t010068|m.11393	PSME_30851	PSME_30851.exon7	0.0687	10.285	0.23416	0.30985
DD5_at	seq-rs4107-DF	jcf7190000007972	3236	.	.	.	0.01107	3.7536	0.35139	0.45885
DD5_at	seq-rs6689-DF	jcf7190000013102	719831	psme_t016542|m.16911	.	.	0.02788	18.039	-0.365	-0.34753
DD5_at	seq-rs10775-DF	jcf7190000023446	304555	psme_t001486|m.76668	PSME_37748	PSME_37748.exon1	0.01873	6.4755	0.21702	0.36386
DD5_at	seq-rs11445-DF	jcf7190000024922	114416	psme_t012036|m.32526	.	.	0.04356	7.62	0.20608	0.34055
DD5_at	seq-rs12443-DF	jcf7190000027688	733653	psme_t137808|m.48286	PSME_47548	PSME_47548.exon4	0.07463	15.558	0.17875	0.26957
DD5_at	seq-rs11303-SP	.	.	.	.	.	0.08884	5.0609	0.41043	0.3439
DD5_at	seq-rs13849-SP	.	.	.	.	.	0.08776	19.034	0.34318	0.29697
DD5_at	seq-rs14774-SP	.	.	.	.	.	0.06751	19.088	0.39723	0.32901
DD5_at	seq-rs1858-SP	.	.	.	.	.	0.05263	3.8699	0.40497	0.32495
DD5_at	seq-rs21120-SP	.	.	.	.	.	0.0692	9.8878	-0.30377	-0.27594
DD5_at	seq-rs25321-SP	.	.	.	.	.	0.10823	22.004	0.34295	0.29072
DD5_at	seq-rs28396-SP	.	.	.	.	.	0.10156	11.096	-0.37464	-0.32863
DD5_at	seq-rs30586-SP	.	.	.	.	.	0.05622	28.012	0.35696	0.29113
DD5_at	seq-rs33691-SP	.	.	.	.	.	0.06494	4.4386	0.381	0.32178
DD5_at	seq-rs34708-SP	.	.	.	.	.	0.05754	8.5192	0.3379	0.28955
DD5_at	seq-rs36483-SP	.	.	.	.	.	0.0752	8.0164	-0.38304	-0.32471
DD5_at	seq-rs44229-SP	.	.	.	.	.	0.1127	9.9782	-0.33258	-0.2915
DD5_at	seq-rs45751-SP	.	.	.	.	.	0.05488	26.008	-0.43173	-0.35695
DD5_at	seq-rs46101-SP	.	.	.	.	.	0.05208	15.43	0.38927	0.31618
DD5_at	seq-rs51720-SP	.	.	.	.	.	0.06624	16.697	-0.38793	-0.32114
DD5_at	seq-rs66180-SP	.	.	.	.	.	0.04382	17.961	0.35128	0.27055
DD5_sp	seq-rs40748-SP	jcf7190000005733	110882	.	.	.	0.07531	10.327	0.38943	0.33245
DD5_sp	seq-rs4476-DF	jcf7190000008880	487609	.	.	.	0.02239	9.1352	-0.36635	-0.28622
DD5_sp	seq-rs8484-DF	jcf7190000017321	539369	.	PSME_46167	PSME_46167.exon3	0.01845	3.5819	-0.24871	-0.19608
DD5_sp	seq-rs12590-DF	jcf7190000028043	889757	psme_t008755|m.87580	.	.	0.02214	9.6052	0.37212	0.47125
DD5_sp	seq-rs44617-SP	jcf7190000029314	587400	psme_t120370|m.42020	PSME_41274	PSME_41274.exon3	0.10619	94.795	0.41145	0.36065
DD5_sp	seq-rs14720-DF	jcf7190000034540	53657	psme_t035683|m.10607	PSME_02851	PSME_02851.exon1	0.01487	54.581	0.37707	0.49292
DD5_sp	seq-rs53537-SP	jcf7190000086365	159538	.	.	.	0.09388	59.707	0.38946	0.33625
DD5_sp	seq-rs11911-SP	.	.	.	.	.	0.1	22.133	0.41367	0.36163
DD5_sp	seq-rs1465-SP	.	.	.	.	.	0.03205	3.4712	0.35949	0.28946
DD5_sp	seq-rs16636-SP	.	.	.	.	.	0.06078	4.7382	0.41118	0.3483
DD5_sp	seq-rs18043-SP	.	.	.	.	.	0.07341	3.5209	0.41158	0.35359
DD5_sp	seq-rs18606-SP	.	.	.	.	.	0.07872	5.632	0.37627	0.32191
DD5_sp	seq-rs19991-SP	.	.	.	.	.	0.06151	3.6929	-0.39504	-0.33127
DD5_sp	seq-rs22720-SP	.	.	.	.	.	0.0572	4.4355	-0.34583	-0.29167
DD5_sp	seq-rs29499-SP	.	.	.	.	.	0.0813	10.03	-0.4193	-0.36154
DD5_sp	seq-rs35911-SP	.	.	.	.	.	0.08921	31.19	0.40088	0.3483
DD5_sp	seq-rs39083-SP	.	.	.	.	.	0.06917	7.2642	0.40122	0.35301
DD5_sp	seq-rs40207-SP	.	.	.	.	.	0.06531	3.3825	0.38592	0.33903
DD5_sp	seq-rs43786-SP	.	.	.	.	.	0.01953	57226	-0.31033	-0.22682
DD5_sp	seq-rs48682-SP	.	.	.	.	.	0.06627	5.4177	0.39456	0.33673
DD5_sp	seq-rs51428-SP	.	.	.	.	.	0.05714	23.895	0.39748	0.32954
DD5_sp	seq-rs566-SP	.	.	.	.	.	0.07054	10.797	-0.42324	-0.35416
DD5_sp	seq-rs57178-SP	.	.	.	.	.	0.09829	28.739	0.399	0.33742
DD5_sp	seq-rs5758-SP	.	.	.	.	.	0.0449	4.2022	-0.34959	-0.28514
DD5_sp	seq-rs6072-SP	.	.	.	.	.	0.06751	8.4838	0.38265	0.31665
DD5_sp	seq-rs6085-SP	.	.	.	.	.	0.07692	31.604	0.4031	0.35245
DD5_sp	seq-rs7696-SP	.	.	.	.	.	0.06667	10.98	0.41504	0.34705
eFFP	seq-rs16004-DF	jcf7190000038445	50138	.	PSME_42985	PSME_42985.exon1	0.06506	28.988	-0.36278	-0.37232
eFFP	seq-rs32877-SP	.	.	.	.	.	0.02281	18.155	-0.42876	-0.39959
eFFP	seq-rs5282-SP	.	.	.	.	.	0.032	14.726	-0.49693	-0.45927
Elevation	seq-rs1302-DF	jcf7190000002461	934558	psme_t037260|m.52150	PSME_01805	PSME_01805.exon1	0.04198	5.2391	0.15317	0.18795
Elevation	seq-rs7097-DF	jcf7190000013973	582660	psme_t043183|m.100798	PSME_51718	PSME_51718.exon2	0.05762	4.7617	0.37625	0.37173
Elevation	seq-rs12651-DF	jcf7190000028158	87610	psme_t000448|m.95204	PSME_40578	PSME_40578.exon15	0.01661	7.3984	0.31798	0.35395
Elevation	seq-rs13740-DF	jcf7190000031365	94285	.	.	.	0.08108	120.81	-0.20159	-0.18609
Elevation	seq-rs27600-DF	jcf7190000126180	59263	.	PSME_24963	PSME_24963.exon5	0.012	22.866	0.34439	0.35601
Elevation	seq-rs16870-SP	.	.	.	.	.	0.02991	3.8264	0.395	0.40867
Elevation	seq-rs35764-SP	.	.	.	.	.	0.06596	8.4387	0.41997	0.44158
Eref	seq-rs1342-DF	jcf7190000002545	81160	.	.	.	0.01852	3.335	-0.15842	-0.14791
Eref	seq-rs2231-DF	jcf7190000004092	733000	.	PSME_17355	PSME_17355.exon1	0.01685	33.493	0.40189	0.42558
Eref	seq-rs5046-DF	jcf7190000009874	1523859	.	PSME_33220	PSME_33220.exon2	0.01107	26.467	0.43786	0.44754
Eref	seq-rs5188-DF	jcf7190000010167	521810	psme_t031996|m.30813	.	.	0.01873	24.424	0.44152	0.42574
Eref	seq-rs6125-DF	jcf7190000012004	662612	psme_t000988|m.61451	.	.	0.02602	7.1561	-0.063731	-0.075008
Eref	seq-rs29274-SP	jcf7190000013540	1488200	.	.	.	0.09639	3.4042	-0.050184	0.014342
Eref	seq-rs8022-DF	jcf7190000016270	570218	.	.	.	0.01859	5.778	0.39199	0.40262
Eref	seq-rs8688-DF	jcf7190000017813	177756	.	PSME_30046	PSME_30046.exon18	0.01128	8.489	0.45201	0.46729
Eref	seq-rs11043-DF	jcf7190000024143	242044	psme_t011186|m.82969	PSME_38326	PSME_38326.exon2	0.02045	8.1576	0.38622	0.39163
Eref	seq-rs11854-DF	jcf7190000026032	223706	psme_t019562|m.32189	PSME_39362	PSME_39362.exon2	0.02809	4.1026	0.39795	0.40581
Eref	seq-rs11858-DF	jcf7190000026032	224345	psme_t019562|m.32189	PSME_39362	PSME_39362.exon2	0.03802	105.6	0.44086	0.45293
Eref	seq-rs13150-DF	jcf7190000029680	504432	.	.	.	0.01326	6.5387	0.45097	0.43702
Eref	seq-rs13784-DF	jcf7190000031480	291010	.	PSME_42381	PSME_42381.exon3	0.02214	368.5	0.45913	0.48043
Eref	seq-rs16872-DF	jcf7190000041137	488037	psme_t054820|m.73190	PSME_06052	PSME_06052.exon4	0.04167	3.1558	-0.042552	-0.066989
Eref	seq-rs45719-SP	jcf7190000065409	2904	.	.	.	0.08367	14.433	-0.026575	0.03185
Eref	seq-rs23592-DF	jcf7190000076178	170101	.	.	.	0.01296	69.595	0.45674	0.46439
Eref	seq-rs28594-SP	jcf7190000090452	222668	.	.	.	0.0625	3.9496	-0.012736	-0.065963
Eref	seq-rs48283-SP	jcf7190000106369	104803	.	.	.	0.09483	13.183	0.079805	0.014229
Eref	seq-rs25718-SP	jcf7190000127483	165931	.	.	.	0.11688	3.4193	-0.012931	0.03431
Eref	seq-rs9268-SP	jcf7190000189901	49571	.	.	.	0.09336	306660	0.0061642	0.067362
Eref	seq-rs16368-SP	.	.	.	.	.	0.09031	8.9403	-0.0082351	0.046341
Eref	seq-rs16755-SP	.	.	.	.	.	0.07883	6.2495	0.04399	0.0048533
Eref	seq-rs17312-SP	.	.	.	.	.	0.07906	3.7981	-0.022366	0.03718
Eref	seq-rs18324-SP	.	.	.	.	.	0.07479	28255	-0.065625	0.0059799
Eref	seq-rs1835-SP	.	.	.	.	.	0.10684	13.778	-0.0016385	0.05176
Eref	seq-rs21176-SP	.	.	.	.	.	0.0898	19.048	-0.0066088	0.052706
Eref	seq-rs24004-SP	.	.	.	.	.	0.01584	7.0984	0.35761	0.36489
Eref	seq-rs27356-SP	.	.	.	.	.	0.10135	15.983	-0.0069743	0.042454
Eref	seq-rs28253-SP	.	.	.	.	.	0.09664	9.1231	-0.0028019	0.052924
Eref	seq-rs30186-SP	.	.	.	.	.	0.15138	108.1	-0.026624	0.031024
Eref	seq-rs31302-SP	.	.	.	.	.	0.07677	47.758	-0.0012426	0.060664
Eref	seq-rs3330-SP	.	.	.	.	.	0.10699	10.627	-0.030218	0.029083
Eref	seq-rs35833-SP	.	.	.	.	.	0.09705	4.0483	0.0098127	0.070011
Eref	seq-rs373-SP	.	.	.	.	.	0.13136	10.514	0.029536	0.08291
Eref	seq-rs38140-SP	.	.	.	.	.	0.09483	6.771	-0.084678	-0.013878
Eref	seq-rs39355-SP	.	.	.	.	.	0.10959	14.902	-0.078861	-0.031745
Eref	seq-rs40896-SP	.	.	.	.	.	0.07576	18.783	0.008765	0.040153
Eref	seq-rs42372-SP	.	.	.	.	.	0.01446	8.085	0.38012	0.36932
Eref	seq-rs43986-SP	.	.	.	.	.	0.08798	192.73	-0.037052	0.02028
Eref	seq-rs46182-SP	.	.	.	.	.	0.06827	7.8746	-0.075353	-0.0034993
Eref	seq-rs47568-SP	.	.	.	.	.	0.02928	10.71	-0.049965	-0.050287
Eref	seq-rs52159-SP	.	.	.	.	.	0.12245	5.1206	-0.023432	0.025597
Eref	seq-rs55794-SP	.	.	.	.	.	0.08071	46.983	0.05016	0.10617
Eref	seq-rs58576-SP	.	.	.	.	.	0.11325	10.405	-0.0035937	0.044786
Eref	seq-rs59300-SP	.	.	.	.	.	0.06222	6.1155	0.0056525	0.017852
Eref	seq-rs7226-SP	.	.	.	.	.	0.04752	3.8051	0.049965	-0.021529
Eref	seq-rs7306-SP	.	.	.	.	.	0.07424	21.585	-0.10742	-0.035798
Eref	seq-rs7315-SP	.	.	.	.	.	0.07755	3.3183	-0.010184	-0.067983
Eref	seq-rs7574-SP	.	.	.	.	.	0.0749	7.0766	-0.12467	-0.034864
Eref	seq-rs8044-SP	.	.	.	.	.	0.06875	17.619	0.032319	-0.021113
Eref	seq-rs9028-SP	.	.	.	.	.	0.1102	30.773	-0.034549	0.019365
Eref	seq-rs910-SP	.	.	.	.	.	0.01549	18.618	-0.1549	-0.13767
EXT	seq-rs1311-DF	jcf7190000002493	139262	psme_t004808|m.74889	.	.	0.01481	13.184	0.46344	0.42009
EXT	seq-rs1567-DF	jcf7190000002834	533455	.	.	.	0.01111	13.369	0.44889	0.41673
EXT	seq-rs1750-DF	jcf7190000003227	183854	psme_t039211|m.74138	PSME_08981	PSME_08981.exon1	0.02778	35.906	0.40223	0.4123
EXT	seq-rs2275-DF	jcf7190000004207	433266	psme_t018507|m.32301	PSME_18347	PSME_18347.exon1	0.02068	5.0327	0.4385	0.39452
EXT	seq-rs3207-DF	jcf7190000005791	840712	.	.	.	0.02642	5.9668	0.49613	0.48892
EXT	seq-rs4130-DF	jcf7190000008035	1120529	.	.	.	0.01296	24.957	0.47564	0.43803
EXT	seq-rs4144-DF	jcf7190000008080	450152	psme_t042471|m.27452	PSME_32095	PSME_32095.exon1	0.02037	13.074	0.4643	0.41562
EXT	seq-rs4916-DF	jcf7190000009648	370018	psme_t019540|m.65922	.	.	0.06008	56.947	0.42012	0.39158
EXT	seq-rs7964-DF	jcf7190000016154	530449	.	.	.	0.0188	7.1103	0.5235	0.48376
EXT	seq-rs11117-DF	jcf7190000024342	337023	psme_t008605|m.23493	.	.	0.01292	12.598	0.38273	0.39115
EXT	seq-rs11853-DF	jcf7190000026032	222517	psme_t019562|m.32189	PSME_39362	PSME_39362.exon1	0.02985	5.1516	0.3702	0.38874
EXT	seq-rs12025-DF	jcf7190000026465	50565	.	.	.	0.0206	73.257	0.24786	0.27251
EXT	seq-rs12445-DF	jcf7190000027688	735283	psme_t055162|m.56202	PSME_47548	PSME_47548.exon4	0.07807	4.2926	0.34287	0.36261
EXT	seq-rs15245-DF	jcf7190000036085	21144	.	.	.	0.01476	70.112	0.53237	0.50262
EXT	seq-rs15899-DF	jcf7190000038129	250145	psme_t022589|m.83938	.	.	0.03184	17.03	0.4379	0.38496
EXT	seq-rs15983-DF	jcf7190000038435	201923	.	PSME_04771	PSME_04771.exon1	0.02218	7.8615	0.44506	0.4239
EXT	seq-rs10157-SP	.	.	.	.	.	0.01116	17.509	0.40106	0.42031
EXT	seq-rs17168-SP	.	.	.	.	.	0.0641	9.3837	0.035255	0.02123
EXT	seq-rs25578-SP	.	.	.	.	.	0.12385	11.124	0.062068	0.041744
EXT	seq-rs33998-SP	.	.	.	.	.	0.09504	7.0258	0.011061	0.00095855
EXT	seq-rs38090-SP	.	.	.	.	.	0.13556	17.452	-0.0081925	-0.019482
EXT	seq-rs39890-SP	.	.	.	.	.	0.11135	7.4085	0.04025	0.026743
EXT	seq-rs47296-SP	.	.	.	.	.	0.1047	35.04	0.017073	0.011613
EXT	seq-rs50278-SP	.	.	.	.	.	0.06596	6.4486	0.006755	0.0088922
EXT	seq-rs64080-SP	.	.	.	.	.	0.0332	3.8558	-0.01058	-0.02639
EXT	seq-rs9472-SP	.	.	.	.	.	0.04808	16.482	-0.020697	-0.0089148
FFP	seq-rs13742-DF	jcf7190000031365	94337	.	.	.	0.06226	3.4024	0.27064	0.27236
Latitude	seq-rs473-DF	jcf7190000001016	355401	.	PSME_00698	PSME_00698.exon2	0.01509	7.6082	-0.39411	-0.40565
Latitude	seq-rs725-DF	jcf7190000001463	652159	psme_t005936|m.95798	PSME_46225	PSME_46225.exon13	0.01107	5.3062	-0.29487	-0.33357
Latitude	seq-rs2274-DF	jcf7190000004207	433218	psme_t018507|m.32301	PSME_18347	PSME_18347.exon1	0.02045	250.37	-0.38437	-0.39033
Latitude	seq-rs3204-DF	jcf7190000005788	416417	psme_t083354|m.60372	.	.	0.01661	42.866	-0.42512	-0.46128
Latitude	seq-rs9832-DF	jcf7190000020530	369473	.	.	.	0.01128	11.715	-0.43046	-0.42535
Latitude	seq-rs10676-DF	jcf7190000023142	22680	.	.	.	0.03614	11.077	-0.38796	-0.41717
Latitude	seq-rs10718-DF	jcf7190000023265	117050	psme_t009864|m.43408	PSME_37622	PSME_37622.exon1	0.04323	41.722	-0.36512	-0.38446
Latitude	seq-rs11834-DF	jcf7190000025989	272015	.	PSME_39338	PSME_39338.exon1	0.01311	26.329	-0.45969	-0.44946
Latitude	seq-rs12011-DF	jcf7190000026434	60438	psme_t007990|m.23450	PSME_39626	PSME_39626.exon2	0.06875	3.1694	-0.036626	-0.012949
Latitude	seq-rs12444-DF	jcf7190000027688	734529	.	PSME_47548	PSME_47548.exon4	0.04423	5.6808	-0.44568	-0.44475
Latitude	seq-rs12446-DF	jcf7190000027688	735456	psme_t055162|m.56202	PSME_47548	PSME_47548.exon4	0.06716	3.1625	-0.35633	-0.35232
Latitude	seq-rs12766-DF	jcf7190000028525	68052	psme_t007438|m.95729	PSME_40793	PSME_40793.exon5	0.02247	191.48	-0.35344	-0.36941
Latitude	seq-rs13686-DF	jcf7190000031229	711683	psme_t050253|m.5833	.	.	0.03598	7.5558	-0.3114	-0.32423
Latitude	seq-rs14126-DF	jcf7190000032424	320495	psme_t007936|m.45901	.	.	0.02583	157.26	-0.40365	-0.44247
Latitude	seq-rs14442-DF	jcf7190000033515	266720	.	.	.	0.02281	24.201	-0.37874	-0.41427
Latitude	seq-rs14452-DF	jcf7190000033557	356454	psme_t065654|m.53759	PSME_51103	PSME_51103.exon1	0.01107	36.074	-0.35343	-0.40793
Latitude	seq-rs15078-DF	jcf7190000035535	77681	.	PSME_42799	PSME_42799.exon2	0.01301	6.542	-0.3009	-0.3211
Latitude	seq-rs10300-SP	jcf7190000147879	424788	.	.	.	0.07965	5.5722	0.080512	0.059916
Latitude	seq-rs17639-SP	.	.	.	.	.	0.04979	10.279	0.017676	0.021315
Latitude	seq-rs30958-SP	.	.	.	.	.	0.06897	21.263	-0.064547	-0.049396
Latitude	seq-rs35939-SP	.	.	.	.	.	0.05357	7.4545	0.031887	0.017042
Latitude	seq-rs37767-SP	.	.	.	.	.	0.07663	8.9507	0.068482	0.047852
Latitude	seq-rs40589-SP	.	.	.	.	.	0.09031	50.463	-0.026557	-0.012063
Latitude	seq-rs473-SP	.	.	.	.	.	0.08787	5.8852	0.12733	0.10988
Latitude	seq-rs48667-SP	.	.	.	.	.	0.0935	13.993	0.045043	0.030523
Latitude	seq-rs6809-SP	.	.	.	.	.	0.08969	12.342	0.062598	0.044133
Longitude	seq-rs9024-DF	jcf7190000018722	69968	psme_t038108|m.31825	PSME_34298	PSME_34298.exon4	0.01661	27.311	-0.29729	-0.34293
Longitude	seq-rs14589-DF	jcf7190000034095	135674	psme_t016335|m.24756	PSME_02609	PSME_02609.exon7	0.02799	27.68	-0.45339	-0.42713
Longitude	seq-rs51306-SP	jcf7190000037691	470427	.	.	.	0.07778	6.9118	0.27872	0.32612
Longitude	seq-rs24600-DF	jcf7190000084401	71594	.	PSME_19920	PSME_19920.exon1	0.02256	4.5728	0.29293	0.33712
Longitude	seq-rs14736-SP	.	.	.	.	.	0.03053	3.3373	0.29568	0.32673
Longitude	seq-rs60492-SP	.	.	.	.	.	0.03586	3.139	-0.27823	-0.3045
MAP	seq-rs4742-DF	jcf7190000009347	268649	psme_t015315|m.16366	PSME_32793	PSME_32793.exon1	0.01111	13.889	-0.32109	-0.34631
MAP	seq-rs9803-DF	jcf7190000020464	127850	psme_t003854|m.75058	PSME_35575	PSME_35575.exon5	0.02985	3.0436	-0.35596	-0.39092
MAP	seq-rs10072-DF	jcf7190000021227	162179	psme_t168285|m.90243	PSME_36235	PSME_36235.exon1	0.0632	4.8706	-0.43375	-0.42861
MAP	seq-rs10224-DF	jcf7190000021718	657827	psme_t138526|m.49752	PSME_36577	PSME_36577.exon3	0.01111	4.3359	0.19675	0.2445
MAP	seq-rs10904-DF	jcf7190000023807	698506	.	.	.	0.02247	3.3371	-0.43032	-0.41265
MAP	seq-rs12555-DF	jcf7190000027935	154808	psme_t019079|m.68905	.	.	0.05576	3.8004	-0.30045	-0.28723
MAP	seq-rs40397-SP	.	.	.	.	.	0.02612	13.111	-0.28436	-0.33883
MAT	seq-rs4179-DF	jcf7190000008147	26041	psme_t051932|m.2804	.	.	0.05344	3.0108	-0.26536	-0.2185
MAT	seq-rs6151-DF	jcf7190000012070	577827	psme_t004989|m.8300	.	.	0.03717	4.0904	0.17576	0.26021
MAT	seq-rs49101-SP	jcf7190000215085	54017	.	.	.	0.04959	4.0088	-0.41576	-0.31315
MAT	seq-rs28990-SP	.	.	.	.	.	0.05085	8.3729	-0.42126	-0.30509
MAT	seq-rs38222-SP	.	.	.	.	.	0.10987	7.7682	-0.38488	-0.32219
MAT	seq-rs44902-SP	.	.	.	.	.	0.13122	26.095	0.4102	0.34005
MAT	seq-rs56148-SP	.	.	.	.	.	0.05731	3.4255	0.41384	0.31854
MAT	seq-rs7633-SP	.	.	.	.	.	0.04762	70.169	-0.43385	-0.31913
MCMT	seq-rs4171-DF	jcf7190000008135	856380	psme_t006089|m.12080	PSME_32128	PSME_32128.exon14	0.01292	3.1232	-0.4034	-0.28679
MCMT	seq-rs44298-SP	.	.	.	.	.	0.04492	4.0596	-0.3876	-0.34621
MSP	seq-rs941-DF	jcf7190000001863	183724	psme_t017239|m.68713	.	.	0.01493	19.456	-0.34596	-0.46431
MSP	seq-rs1177-DF	jcf7190000002182	267986	psme_t136758|m.80592	PSME_40932	PSME_40932.exon2	0.01107	13.508	-0.32007	-0.48489
MSP	seq-rs3331-DF	jcf7190000006090	989784	psme_t000798|m.46408	PSME_31058	PSME_31058.exon3	0.03333	3.4161	-0.3115	-0.4136
MSP	seq-rs5266-DF	jcf7190000010278	437103	psme_t067205|m.103658	PSME_46637	PSME_46637.exon1	0.01296	4.4336	-0.45312	-0.42596
MSP	seq-rs6421-DF	jcf7190000012618	584021	psme_t000444|m.45284	PSME_00292	PSME_00292.exon6	0.02222	7.1416	-0.274	-0.40857
MSP	seq-rs7538-DF	jcf7190000015128	186544	psme_t035678|m.30917	PSME_15341	PSME_15341.exon1	0.01476	23.849	-0.47912	-0.50596
MSP	seq-rs14123-DF	jcf7190000032424	319356	psme_t007936|m.45901	.	.	0.0223	30.127	-0.35706	-0.52705
MSP	seq-rs14726-DF	jcf7190000034543	676162	psme_t009861|m.74782	PSME_48430	PSME_48430.exon15	0.04924	6.2671	-0.45436	-0.39496
MSP	seq-rs35615-SP	.	.	.	.	.	0.11638	5.1757	0.28855	0.21014
MWMT	seq-rs338-DF	jcf7190000000798	106603	psme_t015765|m.16442	PSME_33074	.	0.01969	3.0361	0.34502	0.35517
MWMT	seq-rs2193-DF	jcf7190000004043	341186	psme_t045687|m.27026	PSME_16470	PSME_16470.exon2	0.01306	3.4858	0.35088	0.40487
MWMT	seq-rs10084-DF	jcf7190000021244	71772	psme_t001525|m.46474	PSME_47027	PSME_47027.exon5	0.01481	4.3516	0.31729	0.33906
MWMT	seq-rs15858-DF	jcf7190000038022	535110	psme_t000407|m.36960	PSME_04569	PSME_04569.exon2	0.01859	12.692	0.29566	0.32674
MWMT	seq-rs21480-DF	jcf7190000062670	268113	psme_t044659|m.21117	PSME_13751	PSME_13751.exon9	0.02214	24.459	0.34132	0.36484
MWMT	seq-rs22407-SP	.	.	.	.	.	0.10046	19.655	0.070961	0.030469
MWMT	seq-rs26142-SP	.	.	.	.	.	0.01111	5.9981	0.35721	0.3788
MWMT	seq-rs39264-SP	.	.	.	.	.	0.09227	82.638	0.079775	0.04283
MWMT	seq-rs39813-SP	.	.	.	.	.	0.09442	10.451	-0.059449	-0.011586
MWMT	seq-rs43208-SP	.	.	.	.	.	0.1	135.15	0.071375	0.026215
MWMT	seq-rs46918-SP	.	.	.	.	.	0.05929	10.838	0.076394	0.028602
MWMT	seq-rs68640-SP	.	.	.	.	.	0.01946	4.3036	-0.1021	-0.044978
PAS	seq-rs49-DF	jcf7190000000157	71870	.	.	.	0.01476	4.4842	-0.35691	-0.46071
PAS	seq-rs452-DF	jcf7190000000995	780406	psme_t025074|m.28830	.	.	0.02583	3.5987	-0.29338	-0.42606
PAS	seq-rs786-DF	jcf7190000001598	367205	psme_t008830|m.64904	.	.	0.01107	14.745	-0.31008	-0.4491
PAS	seq-rs1312-DF	jcf7190000002493	139728	psme_t004808|m.74889	.	.	0.01493	33.598	-0.41444	-0.52471
PAS	seq-rs1421-DF	jcf7190000002678	414368	psme_t006866|m.38330	PSME_42855	PSME_42855.exon2	0.01107	34.11	-0.40795	-0.50761
PAS	seq-rs1422-DF	jcf7190000002678	415494	psme_t006866|m.38330	PSME_42855	PSME_42855.exon3	0.01107	10.566	-0.40256	-0.50386
PAS	seq-rs1628-DF	jcf7190000002941	1863112	psme_t001808|m.36098	.	.	0.01873	23.914	0.28803	0.24435
PAS	seq-rs2220-DF	jcf7190000004080	1539722	.	.	.	0.02282	3.6007	-0.21419	-0.37688
PAS	seq-rs2451-DF	jcf7190000004554	118295	psme_t022206|m.17512	.	.	0.01476	5.5078	-0.38263	-0.46967
PAS	seq-rs2703-DF	jcf7190000004935	1046671	psme_t012542|m.93780	.	.	0.01107	12.192	-0.31755	-0.44812
PAS	seq-rs2893-DF	jcf7190000005281	86275	psme_t017660|m.31975	PSME_27170	PSME_27170.exon1	0.02045	14.424	-0.40381	-0.46874
PAS	seq-rs2895-DF	jcf7190000005281	116546	.	.	.	0.02037	12.881	-0.39829	-0.47082
PAS	seq-rs3604-DF	jcf7190000006651	1054452	.	.	.	0.01306	14.576	-0.28899	-0.43213
PAS	seq-rs3605-DF	jcf7190000006651	1073490	psme_t000629|m.19229	PSME_46413	PSME_46413.exon24	0.02214	9.2052	-0.35776	-0.45251
PAS	seq-rs3635-DF	jcf7190000006764	224272	psme_t003984|m.17879	PSME_31370	PSME_31370.exon5	0.02529	3.91	-0.09848	-0.23623
PAS	seq-rs5073-DF	jcf7190000009943	9719	.	.	.	0.02214	10.395	-0.35839	-0.48403
PAS	seq-rs5261-DF	jcf7190000010275	1008560	psme_t068566|m.34260	PSME_50135	PSME_50135.exon2	0.01292	42.844	-0.37801	-0.49715
PAS	seq-rs5494-DF	jcf7190000010655	151887	psme_t013299|m.25257	PSME_46659	PSME_46659.exon1	0.01296	3.8275	-0.22952	-0.35023
PAS	seq-rs5518-DF	jcf7190000010723	212488	psme_t001196|m.7956	.	.	0.01661	3.5335	-0.31918	-0.40108
PAS	seq-rs6725-DF	jcf7190000013167	22109	.	.	.	0.01311	14.659	-0.42689	-0.53071
PAS	seq-rs7116-DF	jcf7190000014035	652511	psme_t003196|m.23626	PSME_01087	PSME_01087.exon2	0.01481	72.253	-0.27175	-0.41762
PAS	seq-rs7586-DF	jcf7190000015356	376694	psme_t003098|m.71259	.	.	0.01111	7.4038	-0.30854	-0.4456
PAS	seq-rs7750-DF	jcf7190000015636	69042	psme_t091681|m.59596	.	.	0.01296	14.305	-0.39267	-0.50379
PAS	seq-rs7845-DF	jcf7190000015781	369415	.	.	.	0.02273	20.048	-0.25181	-0.41082
PAS	seq-rs7999-DF	jcf7190000016237	664767	psme_t102421|m.68164	PSME_15928	PSME_15928.exon2	0.01107	17.517	-0.39192	-0.5012
PAS	seq-rs8373-DF	jcf7190000017069	45267	.	.	.	0.01316	10.92	-0.31884	-0.45624
PAS	seq-rs8514-DF	jcf7190000017325	692562	.	PSME_29636	PSME_29636.exon1	0.02434	11.872	-0.38263	-0.50133
PAS	seq-rs9328-DF	jcf7190000019298	16199	.	.	.	0.02222	115.88	-0.39795	-0.47896
PAS	seq-rs10016-DF	jcf7190000021073	283088	psme_t018833|m.32144	PSME_47009	.	0.01296	15.531	-0.4161	-0.51986
PAS	seq-rs10205-DF	jcf7190000021624	413204	psme_t003111|m.17826	.	.	0.03903	3.2232	-0.25471	-0.36305
PAS	seq-rs10705-DF	jcf7190000023201	502429	psme_t014568|m.32846	PSME_47186	.	0.01296	3.434	-0.33567	-0.43943
PAS	seq-rs10817-DF	jcf7190000023564	118679	.	.	.	0.02222	4.0911	-0.24423	-0.38628
PAS	seq-rs11407-DF	jcf7190000024835	286708	psme_t002716|m.86967	PSME_38692	PSME_38692.exon24	0.01852	14.758	-0.34907	-0.46986
PAS	seq-rs11602-DF	jcf7190000025413	63974	psme_t005442|m.88454	.	.	0.02593	9.5653	-0.2779	-0.39948
PAS	seq-rs11848-DF	jcf7190000026032	37536	psme_t194473|m.95558	PSME_39361	PSME_39361.exon2	0.01107	8.8685	-0.37776	-0.49161
PAS	seq-rs11849-DF	jcf7190000026032	37565	psme_t194473|m.95558	PSME_39361	PSME_39361.exon2	0.01866	14.903	-0.27187	-0.43478
PAS	seq-rs12212-DF	jcf7190000027052	1899276	psme_t000904|m.8835	PSME_39868	PSME_39868.exon8	0.01487	22.897	-0.4016	-0.52172
PAS	seq-rs12771-DF	jcf7190000028542	721988	psme_t013857|m.71950	PSME_40803	PSME_40803.exon3	0.02425	5.837	-0.29097	-0.42846
PAS	seq-rs12951-DF	jcf7190000029027	157533	.	.	.	0.01292	5.3112	-0.27182	-0.4136
PAS	seq-rs13002-DF	jcf7190000029205	249832	psme_t000747|m.61513	PSME_41209	PSME_41209.exon6	0.01115	10.193	-0.31803	-0.45413
PAS	seq-rs13619-DF	jcf7190000031047	364050	psme_t010764|m.43787	.	.	0.01498	13.703	-0.3156	-0.45696
PAS	seq-rs13777-DF	jcf7190000031480	290273	.	PSME_42381	PSME_42381.exon3	0.02222	94.227	-0.41232	-0.53797
PAS	seq-rs13779-DF	jcf7190000031480	290541	.	PSME_42381	PSME_42381.exon3	0.0203	29.743	-0.41833	-0.54086
PAS	seq-rs13781-DF	jcf7190000031480	290639	.	PSME_42381	PSME_42381.exon3	0.0223	241.36	-0.42062	-0.54379
PAS	seq-rs13782-DF	jcf7190000031480	290751	.	PSME_42381	PSME_42381.exon3	0.02214	407.97	-0.40402	-0.53485
PAS	seq-rs13908-DF	jcf7190000031950	1626934	psme_t012636|m.71648	PSME_01405	PSME_01405.exon6	0.01852	5.8225	-0.31538	-0.44885
PAS	seq-rs13990-DF	jcf7190000032169	814962	psme_t082051|m.66296	PSME_01520	PSME_01520.exon4	0.02132	6.9452	-0.1026	-0.2265
PAS	seq-rs14207-DF	jcf7190000032725	555023	psme_t006076|m.75328	.	.	0.01292	19.672	-0.40967	-0.51679
PAS	seq-rs14588-DF	jcf7190000034095	14476	psme_t023617|m.33573	PSME_02608	PSME_02608.exon5	0.03371	6.9417	-0.34002	-0.46208
PAS	seq-rs14723-DF	jcf7190000034540	54864	psme_t035683|m.10607	PSME_02851	PSME_02851.exon4	0.02045	8.6476	-0.33331	-0.44785
PAS	seq-rs14799-DF	jcf7190000034728	116575	.	PSME_02973	PSME_02973.exon4	0.01301	29.901	-0.41929	-0.52168
PAS	seq-rs14879-DF	jcf7190000034912	265313	psme_t093242|m.59582	PSME_03065	PSME_03065.exon7	0.01292	43.283	-0.40802	-0.51612
PAS	seq-rs15033-DF	jcf7190000035384	181853	psme_t001254|m.61641	PSME_03290	PSME_03290.exon16	0.02632	3.4508	-0.31873	-0.43832
PAS	seq-rs15206-DF	jcf7190000036040	20756	psme_t055283|m.35223	PSME_03654	PSME_03654.exon1	0.04389	8.5927	-0.21807	-0.36178
PAS	seq-rs15440-DF	jcf7190000036587	18088	psme_t037111|m.22696	.	.	0.01115	9.0813	-0.38926	-0.49362
PAS	seq-rs15442-DF	jcf7190000036587	18485	psme_t037111|m.22696	.	.	0.02612	112.56	-0.38073	-0.52661
PAS	seq-rs16023-DF	jcf7190000038453	177679	.	.	.	0.01111	296.81	-0.40381	-0.50822
PAS	seq-rs44431-SP	jcf7190000041410	64471	.	PSME_06220	PSME_06220.exon1	0.10042	24.946	-0.40193	-0.296
PAS	seq-rs18588-DF	jcf7190000048096	486316	psme_t007679|m.12366	PSME_08756	PSME_08756.exon1	0.02239	447.46	-0.44448	-0.5575
PAS	seq-rs14018-SP	.	.	.	.	.	0.01292	45.297	-0.32649	-0.43127
PAS	seq-rs15590-SP	.	.	.	.	.	0.05882	3.9134	0.38338	0.25749
PAS	seq-rs21754-SP	.	.	.	.	.	0.07883	10.353	-0.36799	-0.23708
PAS	seq-rs26620-SP	.	.	.	.	.	0.03617	6.3739	0.33916	0.22011
PAS	seq-rs27325-SP	.	.	.	.	.	0.08991	16.03	0.39361	0.27681
PAS	seq-rs29862-SP	.	.	.	.	.	0.05967	3.4585	0.37459	0.2508
PAS	seq-rs31451-SP	.	.	.	.	.	0.03719	3.8761	0.32724	0.2082
PAS	seq-rs32118-SP	.	.	.	.	.	0.01316	10.298	-0.36234	-0.41235
PAS	seq-rs38534-SP	.	.	.	.	.	0.04906	3.8076	0.36276	0.2363
PAS	seq-rs40916-SP	.	.	.	.	.	0.1	10.6	-0.3952	-0.28537
PAS	seq-rs45590-SP	.	.	.	.	.	0.08858	15.055	0.378	0.25901
PAS	seq-rs46172-SP	.	.	.	.	.	0.07292	275.81	-0.38997	-0.27056
PAS	seq-rs4745-SP	.	.	.	.	.	0.08298	98.693	-0.39493	-0.28264
PAS	seq-rs51204-SP	.	.	.	.	.	0.09534	4.591	-0.40132	-0.28517
PAS	seq-rs59216-SP	.	.	.	.	.	0.04694	4.4395	-0.35641	-0.23788
PAS	seq-rs6956-SP	.	.	.	.	.	0.09283	25.541	-0.43408	-0.30677
PAS	seq-rs70512-SP	.	.	.	.	.	0.03659	13.494	0.38251	0.25518
PAS	seq-rs919-SP	.	.	.	.	.	0.05819	3.764	0.41287	0.27588
PC1	seq-rs2413-DF	jcf7190000004496	722184	psme_t046348|m.58702	PSME_52473	PSME_52473.exon6	0.03891	3.1132	-0.43243	-0.48201
PC1	seq-rs2449-DF	jcf7190000004553	707279	.	.	.	0.01852	152.2	-0.33254	-0.43849
PC1	seq-rs2908-DF	jcf7190000005308	58725	.	PSME_27198	PSME_27198.exon3	0.0223	9.4869	-0.21167	-0.32322
PC1	seq-rs2918-DF	jcf7190000005316	1333756	psme_t038460|m.63757	PSME_27219	PSME_27219.exon1	0.03875	5.9357	-0.31457	-0.39118
PC1	seq-rs3811-DF	jcf7190000007185	1533317	.	.	.	0.03184	50.719	-0.2519	-0.30436
PC1	seq-rs4433-DF	jcf7190000008816	197010	psme_t005660|m.18335	PSME_32617	PSME_32617.exon6	0.02407	16.201	-0.30422	-0.37502
PC1	seq-rs5909-DF	jcf7190000011634	932360	.	PSME_34139	PSME_34139.exon1	0.01476	3.4893	-0.34654	-0.35695
PC1	seq-rs6307-DF	jcf7190000012366	86685	.	.	.	0.01107	3.1428	-0.38322	-0.35072
PC1	seq-rs8588-DF	jcf7190000017568	581938	psme_t016869|m.82511	.	.	0.01667	9.3811	-0.47217	-0.4692
PC1	seq-rs8995-DF	jcf7190000018657	611634	psme_t002660|m.96432	PSME_30616	PSME_30616.exon4	0.02052	15.425	-0.40077	-0.49019
PC1	seq-rs9689-DF	jcf7190000020237	358402	.	PSME_35410	PSME_35410.exon3	0.02444	83.776	-0.36327	-0.35928
PC1	seq-rs10244-DF	jcf7190000021760	17807	.	.	.	0.02622	30.472	-0.36021	-0.45122
PC1	seq-rs10431-DF	jcf7190000022292	522023	psme_t030909|m.81852	PSME_36979	PSME_36979.exon10	0.02399	11.505	-0.417	-0.40952
PC1	seq-rs12361-DF	jcf7190000027512	163068	.	PSME_40261	PSME_40261.exon5	0.03257	5.4061	-0.28122	-0.36155
PC1	seq-rs13441-DF	jcf7190000030515	13709	psme_t007137|m.61177	PSME_41853	PSME_41853.exon1	0.01481	286.24	-0.33556	-0.41269
PC1	seq-rs13701-DF	jcf7190000031237	287136	.	.	.	0.0977	27.105	-0.30305	-0.34657
PC1	seq-rs13774-DF	jcf7190000031468	173214	psme_t029792|m.81930	PSME_42374	PSME_42374.exon4	0.02444	44.416	-0.37762	-0.33939
PC1	seq-rs13793-DF	jcf7190000031538	916709	psme_t017300|m.68974	.	.	0.01852	14.128	-0.3252	-0.44969
PC1	seq-rs13956-DF	jcf7190000032093	301088	.	PSME_01485	PSME_01485.exon1	0.04151	3.6717	-0.33054	-0.36843
PC1	seq-rs14761-DF	jcf7190000034581	552932	psme_t015481|m.43334	PSME_02881	PSME_02881.exon8	0.09811	3.4949	-0.33049	-0.37457
PC1	seq-rs15053-DF	jcf7190000035465	431470	psme_t002712|m.7844	PSME_03336	PSME_03336.exon5	0.01012	24.664	-0.42328	-0.41339
PC1	seq-rs15510-DF	jcf7190000036787	117382	psme_t004848|m.96585	.	.	0.01685	3.7247	-0.33757	-0.39131
PC1	seq-rs15576-DF	jcf7190000037024	130141	psme_t140044|m.49789	PSME_42889	PSME_42889.exon2	0.07034	28.188	0.11047	0.12769
PC1	seq-rs15954-DF	jcf7190000038323	119714	psme_t001234|m.61643	PSME_04717	PSME_04717.exon2	0.09551	8.8723	-0.33099	-0.35612
PC1	seq-rs23484-DF	jcf7190000075380	58276	psme_t046129|m.100614	.	.	0.01661	4.447	-0.40632	-0.40885
PC1	seq-rs4432-SP	.	.	.	.	.	0.01336	3.4784	0.024151	0.043969
PC1	seq-rs57804-SP	.	.	.	.	.	0.01504	5.2936	-0.38619	-0.35474
PC1	seq-rs7763-SP	.	.	.	.	.	0.03319	3.8479	-0.044252	-0.023896
PC2	seq-rs4419-DF	jcf7190000008780	238966	psme_t018776|m.82719	PSME_32605	PSME_32605.exon4	0.01115	4.5595	-0.29788	-0.34086
PC2	seq-rs4450-DF	jcf7190000008836	573210	psme_t018433|m.27947	PSME_32636	PSME_32636.exon9	0.02045	13.168	0.31622	0.27874
PC2	seq-rs46192-SP	jcf7190000159109	462233	.	.	.	0.08017	118.79	-0.43107	-0.41808
PC3	seq-rs1808-DF	jcf7190000003371	539982	psme_t012787|m.20115	PSME_09092	.	0.02254	5.0416	-0.10677	-0.012411
PC3	seq-rs4391-DF	jcf7190000008706	240197	.	.	.	0.03053	5.3229	-0.40954	-0.33056
PC3	seq-rs7661-DF	jcf7190000015464	176597	psme_t010636|m.74809	PSME_15528	PSME_15528.exon3	0.04089	6.4195	-0.24502	-0.18399
PC3	seq-rs23460-DF	jcf7190000075173	85838	.	PSME_18160	PSME_18160.exon2	0.02963	4.9765	-0.3345	-0.30935
PC3	seq-rs59701-SP	.	.	.	.	.	0.02941	5.8226	-0.00052992	0.074719
SHM	seq-rs1461-DF	jcf7190000002710	447567	.	PSME_04981	PSME_04981.exon2	0.02045	14.126	0.53103	0.55379
SHM	seq-rs15449-DF	jcf7190000036629	773763	psme_t022574|m.33660	PSME_03946	PSME_03946.exon4	0.01476	6.3307	0.22792	0.25712
SHM	seq-rs29074-SP	.	.	.	.	.	0.04869	10.978	0.24055	0.28706
TD	seq-rs1212-DF	jcf7190000002281	1368812	psme_t005547|m.88476	.	.	0.04008	4.4656	0.52067	0.45413
TD	seq-rs6944-DF	jcf7190000013493	148358	psme_t007338|m.22893	.	.	0.0618	6.8281	-0.15775	-0.20033
TD	seq-rs10111-SP	.	.	.	.	.	0.07727	7.9475	-0.49882	-0.45713
