# Supplementary material for: Dissecting the Polygenic Basis of Cold Adaptation Using Genome-Wide Association of Traits and Environmental Data in Douglas-fir
Source: Genes (Basel). 2021 Jan 18;12(1):110. doi: 10.3390/genes12010110 (PMC7831106; doi:10.3390/genes12010110)
Supplement: Supplementary file 1 [file genes-12-00110-s001.zip › TableS2_Genes.xlsx]

## Sheet: Sheet1
De La Torre et al. 2021. Genes.
Table S2. Results of the GWAS analyses implemented in TASSEL. This table contains the results from the univariate Mixed Linear Model (MLM) in TASSEL. Variables include the trait (trait) and the associated marker (SNP), scaffold ID, scaffold position (pos),
transcript ID, gene ID, minor allele frequency (MAF), p-value, p-value after FDR correction (p.adjust), F test of additive effects (add_effect, add_F, add_p), F test of dominance effects (dom_effect, dom_F, dom_p), proportion of phenotypic variance explained (MarkerR2).
trait	SNP	scaffold	pos	transcript	gene	MAF	p	p.adjust	add_effect	add_F	add_p	dom_effect	dom_F	dom_p	MarkerR2
BB2	seq-rs10513-DF	jcf7190000022669	1650740	psme_t006340|m.88347	PSME_37207	0.01316	1.80178e-05	0.0139908	-8.44814	17.9268	3.17589e-05	-0.171798	0.00273602	0.958324	0.0853202
BB2	seq-rs10553-DF	jcf7190000022765	819077	.	PSME_37288	0.04086	6.93327e-05	0.0359171	.	.	.	.	.	.	0.0631392
BB2	seq-rs1177-DF	jcf7190000002182	267986	psme_t136758|m.80592	PSME_40932	0.01107	5.31133e-05	0.0298546	6.01987	8.10936	0.00474477	-11.6216	8.23641	0.00443312	0.0756564
BB2	seq-rs1178-DF	jcf7190000002182	268178	.	PSME_40932	0.01128	9.48173e-07	0.00155656	-8.37396	14.2264	0.000200246	-13.3191	10.6436	0.00125055	0.109732
BB2	seq-rs12361-DF	jcf7190000027512	163068	.	PSME_40261	0.03257	5.22571e-05	0.0296365	-7.66883	18.9071	1.97703e-05	9.28031	16.2968	7.14391e-05	0.080334
BB2	seq-rs12766-DF	jcf7190000028525	68052	psme_t007438|m.95729	PSME_40793	0.02247	0.000101752	0.0472026	-9.19516	18.9891	1.88432e-05	6.81138	7.52556	0.00649962	0.0716674
BB2	seq-rs14123-DF	jcf7190000032424	319356	psme_t007936|m.45901	.	0.0223	2.6032e-07	0.000570889	9.88775	32.1173	3.76848e-08	6.46917	3.01786	0.0835093	0.119179
BB2	seq-rs14125-DF	jcf7190000032424	320070	psme_t007936|m.45901	.	0.44877	2.22554e-05	0.0162959	1.83028	15.6614	9.97055e-05	1.91955	8.81611	0.00328719	0.0904236
BB2	seq-rs14126-DF	jcf7190000032424	320495	psme_t007936|m.45901	.	0.02583	3.38992e-07	0.000709995	9.74311	31.3745	5.26939e-08	8.21563	8.43236	0.00399303	0.116718
BB2	seq-rs14442-DF	jcf7190000033515	266720	.	.	0.02281	7.45782e-05	0.0377639	-8.48003	19.6668	1.36151e-05	4.45748	2.66139	0.104021	0.0738018
BB2	seq-rs14690-DF	jcf7190000034448	260694	psme_t020318|m.65371	PSME_02810	0.05	9.43184e-06	0.00883056	8.53208	23.8564	1.79046e-06	7.80781	14.9753	0.000136976	0.0895433
BB2	seq-rs14761-DF	jcf7190000034581	552932	psme_t015481|m.43334	PSME_02881	0.09811	5.61208e-05	0.0310409	-4.24988	14.3951	0.000184087	5.77614	19.7364	1.31247e-05	0.0757901
BB2	seq-rs15829-DF	jcf7190000037958	28355	psme_t000287|m.95371	PSME_42958	0.01301	2.9045e-05	0.0198161	9.29009	20.8209	7.70886e-06	11.3717	10.5747	0.00129438	0.0829548
BB2	seq-rs15983-DF	jcf7190000038435	201923	.	PSME_04771	0.02218	1.82823e-05	0.0141656	-9.24064	22.5389	3.50523e-06	6.31557	4.25605	0.0401647	0.0963793
BB2	seq-rs2449-DF	jcf7190000004553	707279	.	.	0.01852	3.2192e-05	0.020816	8.37389	19.9256	1.18865e-05	6.72651	5.45167	0.020291	0.0798225
BB2	seq-rs28296-DF	jcf7190000145066	74735	psme_t000487|m.86358	PSME_26192	0.06346	3.38284e-05	0.0215638	.	.	.	.	.	.	0.069176
BB2	seq-rs2918-DF	jcf7190000005316	1333756	psme_t038460|m.63757	PSME_27219	0.03875	3.39673e-07	0.000709995	9.40155	29.3686	1.33377e-07	10.3406	23.0346	2.64658e-06	0.116701
BB2	seq-rs3204-DF	jcf7190000005788	416417	psme_t083354|m.60372	.	0.01661	2.83e-05	0.0194912	-8.64113	18.783	2.07367e-05	-4.0973	1.70029	0.193369	0.0806871
BB2	seq-rs3604-DF	jcf7190000006651	1054452	.	.	0.01306	1.91263e-06	0.00264473	8.33331	21.0941	6.76485e-06	17.5641	11.19	0.000941282	0.104519
BB2	seq-rs3605-DF	jcf7190000006651	1073490	psme_t000629|m.19229	PSME_46413	0.02214	0.000108084	0.0493127	7.96949	18.673	2.18854e-05	4.77805	3.76444	0.0534024	0.0700074
BB2	seq-rs4673-DF	jcf7190000009200	500108	psme_t001059|m.86623	.	0.04247	5.84312e-05	0.0320232	-6.97954	20.1844	1.06535e-05	5.94074	9.74072	0.0020089	0.0776538
BB2	seq-rs4739-DF	jcf7190000009347	267749	.	.	0.01296	4.75729e-05	0.0277653	.	.	.	.	.	.	0.0633737
BB2	seq-rs4740-DF	jcf7190000009347	268403	psme_t015315|m.16366	PSME_32793	0.01111	9.87949e-08	0.000298477	-9.89459	13.263	0.000325085	-6.62569	3.64038	0.0574667	0.126533
BB2	seq-rs4742-DF	jcf7190000009347	268649	psme_t015315|m.16366	PSME_32793	0.01111	9.87949e-08	0.000298477	9.89459	13.263	0.000325085	-6.62569	3.64038	0.0574667	0.126533
BB2	seq-rs7116-DF	jcf7190000014035	652511	psme_t003196|m.23626	PSME_01087	0.01481	1.27295e-05	0.0108964	-5.32171	7.27023	0.00745631	-12.503	13.5168	0.000285803	0.0871124
BS1	seq-rs10016-DF	jcf7190000021073	283088	psme_t018833|m.32144	PSME_47009	0.01296	8.02241e-05	0.0396729	-7.1402	3.49464	0.0626623	-21.7188	18.1335	2.85563e-05	0.0728744
BS1	seq-rs10955-DF	jcf7190000023916	816571	.	.	0.15748	3.53199e-05	0.0222385	-5.30686	13.2518	0.000330654	7.51632	21.3452	6.13529e-06	0.0872184
BS1	seq-rs11116-DF	jcf7190000024342	336257	psme_t008605|m.23493	.	0.02037	2.19037e-05	0.016071	-13.0359	17.4645	3.97023e-05	2.67211	0.499254	0.480444	0.0824178
BS1	seq-rs11460-DF	jcf7190000024943	2209491	psme_t002028|m.96385	.	0.0188	2.45929e-05	0.0176429	-10.7863	19.9758	1.1666e-05	1.03467	0.0618833	0.803738	0.0850973
BS1	seq-rs11461-DF	jcf7190000024943	2217513	psme_t002028|m.96385	.	0.13158	5.82026e-07	0.00104104	-12.5168	28.9706	1.7239e-07	13.3612	28.7904	1.87347e-07	0.122594
BS1	seq-rs1177-DF	jcf7190000002182	267986	psme_t136758|m.80592	PSME_40932	0.01107	4.16658e-06	0.0047638	13.447	18.6269	2.23861e-05	-10.746	3.25077	0.072513	0.0961631
BS1	seq-rs1178-DF	jcf7190000002182	268178	.	PSME_40932	0.01128	4.19662e-09	2.79402e-05	-18.2603	31.0526	6.20978e-08	-14.3311	5.68547	0.0178153	0.158107
BS1	seq-rs11849-DF	jcf7190000026032	37565	psme_t194473|m.95558	PSME_39361	0.01866	2.77466e-05	0.0192155	-13.1147	16.932	5.1766e-05	1.15909	0.0890353	0.765641	0.0819654
BS1	seq-rs11858-DF	jcf7190000026032	224345	psme_t019562|m.32189	PSME_39362	0.03802	3.24589e-05	0.0209509	-9.30596	20.174	1.06423e-05	5.65346	2.92523	0.0883975	0.0820097
BS1	seq-rs12259-DF	jcf7190000027178	238807	.	PSME_39947	0.0316	1.33194e-06	0.0020205	-14.9721	28.4803	2.02826e-07	12.809	15.3991	0.000110873	0.107066
BS1	seq-rs12446-DF	jcf7190000027688	735456	psme_t055162|m.56202	PSME_47548	0.06716	2.23413e-05	0.0163255	12.4639	22.1227	4.12072e-06	12.1113	18.6366	2.23621e-05	0.087569
BS1	seq-rs1268-DF	jcf7190000002386	72067	psme_t014179|m.24476	PSME_01721	0.06757	3.02172e-05	0.0202759	-14.8096	21.6728	5.19571e-06	13.999	17.5549	3.84543e-05	0.0837957
BS1	seq-rs12766-DF	jcf7190000028525	68052	psme_t007438|m.95729	PSME_40793	0.02247	7.41995e-05	0.0376876	-13.3233	18.3334	2.59787e-05	7.24456	3.9366	0.0482818	0.0755524
BS1	seq-rs12951-DF	jcf7190000029027	157533	.	.	0.01292	8.78717e-07	0.00146938	.	.	.	.	.	.	0.093873
BS1	seq-rs13589-DF	jcf7190000030999	229035	psme_t020746|m.44052	PSME_47800	0.01661	7.54154e-06	0.00748987	12.3077	9.61571	0.00213503	-4.40334	0.943688	0.332207	0.0913317
BS1	seq-rs13793-DF	jcf7190000031538	916709	psme_t017300|m.68974	.	0.01852	3.01703e-08	0.000130685	-16.3377	36.3435	5.48083e-09	6.66778	1.45555	0.228707	0.136947
BS1	seq-rs13863-DF	jcf7190000031790	571028	psme_t048623|m.5734	PSME_01336	0.01111	1.11123e-05	0.00996282	-13.5204	19.2269	1.67108e-05	-1.73317	0.0924636	0.761305	0.0882635
BS1	seq-rs13908-DF	jcf7190000031950	1626934	psme_t012636|m.71648	PSME_01405	0.01852	6.48031e-05	0.0344645	-12.5611	19.9815	1.15675e-05	7.28369	3.1051	0.0791919	0.0742296
BS1	seq-rs14123-DF	jcf7190000032424	319356	psme_t007936|m.45901	.	0.0223	4.99595e-10	6.97994e-06	17.4767	45.8661	8.08858e-11	15.6981	8.20598	0.00450834	0.172927
BS1	seq-rs14126-DF	jcf7190000032424	320495	psme_t007936|m.45901	.	0.02583	2.42968e-10	3.79791e-06	17.4098	45.7991	8.22537e-11	18.6393	20.0259	1.13047e-05	0.179668
BS1	seq-rs14189-DF	jcf7190000032671	271489	psme_t002968|m.7804	PSME_52709	0.02583	8.56185e-05	0.0415967	12.1017	19.2587	1.64316e-05	6.55001	4.04943	0.0451867	0.0718574
BS1	seq-rs14190-DF	jcf7190000032671	272466	psme_t002968|m.7804	PSME_52709	0.02247	2.32737e-05	0.016938	-11.9546	18.7337	2.13509e-05	1.76327	0.247047	0.619576	0.0847839
BS1	seq-rs14442-DF	jcf7190000033515	266720	.	.	0.02281	2.58979e-05	0.0182565	-12.5502	19.6689	1.36011e-05	11.4803	8.16471	0.00461683	0.0833242
BS1	seq-rs14452-DF	jcf7190000033557	356454	psme_t065654|m.53759	PSME_51103	0.01107	9.24073e-08	0.000286399	15.0351	23.247	2.39082e-06	-13.532	5.62177	0.0184462	0.127723
BS1	seq-rs14588-DF	jcf7190000034095	14476	psme_t023617|m.33573	PSME_02608	0.03371	3.89601e-05	0.0239845	-11.7622	19.7751	1.28432e-05	7.41323	5.59263	0.0187599	0.0786069
BS1	seq-rs14589-DF	jcf7190000034095	135674	psme_t016335|m.24756	PSME_02609	0.02799	4.17389e-06	0.0047638	13.8917	25.9674	6.60786e-07	12.2479	12.6279	0.000449792	0.0983394
BS1	seq-rs14690-DF	jcf7190000034448	260694	psme_t020318|m.65371	PSME_02810	0.05	0.000110456	0.0498259	11.0387	18.463	2.42893e-05	11.846	15.9438	8.44006e-05	0.0700977
BS1	seq-rs14761-DF	jcf7190000034581	552932	psme_t015481|m.43334	PSME_02881	0.09811	2.33592e-06	0.003065	-8.27913	25.1682	9.70335e-07	8.94491	21.8677	4.68212e-06	0.103687
BS1	seq-rs15167-DF	jcf7190000035898	175038	psme_t004466|m.96747	PSME_03582	0.10506	2.01456e-05	0.0152316	-12.838	22.563	3.40383e-06	12.5547	19.352	1.60057e-05	0.0876361
BS1	seq-rs15418-DF	jcf7190000036528	141794	psme_t008541|m.23482	.	0.01119	8.77742e-08	0.000281755	-13.8306	21.704	5.04035e-06	-17.3482	8.294	0.00430255	0.12891
BS1	seq-rs15983-DF	jcf7190000038435	201923	.	PSME_04771	0.02218	3.89593e-09	2.64276e-05	-17.9687	38.8522	1.98304e-09	16.7065	13.7778	0.000254707	0.1654
BS1	seq-rs16097-DF	jcf7190000038729	88480	psme_t010344|m.11221	.	0.03137	1.05928e-06	0.00169259	10.0369	21.0786	6.78412e-06	14.0996	19.3813	1.54766e-05	0.107334
BS1	seq-rs16210-DF	jcf7190000039135	112096	psme_t105091|m.48848	PSME_05231	0.01296	1.14849e-07	0.000335695	.	.	.	.	.	.	0.108133
BS1	seq-rs20148-DF	jcf7190000055462	127780	.	PSME_11464	0.05535	8.00558e-05	0.0396729	-7.64165	12.9194	0.000386931	10.9489	19.3573	1.56593e-05	0.0723926
BS1	seq-rs2239-DF	jcf7190000004104	729033	psme_t018225|m.16053	PSME_17369	0.01476	1.02702e-06	0.00164837	-14.4123	22.9657	2.73546e-06	0.695653	0.0235379	0.878182	0.107607
BS1	seq-rs24972-DF	jcf7190000088324	285652	psme_t008896|m.20746	PSME_48306	0.0203	4.27474e-06	0.0048321	-13.088	25.1322	9.74306e-07	7.36535	3.46868	0.0636353	0.0959703
BS1	seq-rs2893-DF	jcf7190000005281	86275	psme_t017660|m.31975	PSME_27170	0.02045	5.87018e-05	0.0321062	16.3763	15.4649	0.000107284	8.88146	3.86074	0.0504693	0.0739056
BS1	seq-rs2908-DF	jcf7190000005308	58725	.	PSME_27198	0.0223	4.68705e-07	0.000891582	-15.0435	29.9827	1.00875e-07	5.90535	2.84142	0.0930358	0.115023
BS1	seq-rs2918-DF	jcf7190000005316	1333756	psme_t038460|m.63757	PSME_27219	0.03875	1.72122e-10	3.25066e-06	17.9507	48.9519	2.09713e-11	15.5487	23.9621	1.69919e-06	0.181353
BS1	seq-rs29820-DF	jcf7190000287039	6392	psme_t016403|m.75666	PSME_28922	0.03558	6.04002e-05	0.0327528	-12.3477	20.1604	1.06497e-05	9.87365	10.4972	0.00134881	0.0752486
BS1	seq-rs3204-DF	jcf7190000005788	416417	psme_t083354|m.60372	.	0.01661	2.58348e-07	0.000570889	-15.9969	29.4707	1.27193e-07	-5.17794	1.25685	0.263252	0.119715
BS1	seq-rs3207-DF	jcf7190000005791	840712	.	.	0.02642	3.86843e-06	0.00445763	-12.7532	11.4468	0.000825705	2.13982	0.279395	0.597546	0.0978583
BS1	seq-rs3369-DF	jcf7190000006162	30744	psme_t049543|m.34455	PSME_31104	0.14528	5.79214e-05	0.0318183	9.60158	19.9552	1.18002e-05	9.77068	18.0384	3.01003e-05	0.0757478
BS1	seq-rs3604-DF	jcf7190000006651	1054452	.	.	0.01306	1.60043e-05	0.0127817	10.9361	16.7021	5.80095e-05	24.7288	10.2392	0.00154226	0.0847632
BS1	seq-rs3605-DF	jcf7190000006651	1073490	psme_t000629|m.19229	PSME_46413	0.02214	5.96818e-05	0.0325011	12.17	20.0051	1.14196e-05	4.1322	1.30154	0.254951	0.0747275
BS1	seq-rs38-DF	jcf7190000000122	934893	psme_t000722|m.76967	PSME_47504	0.0316	7.80121e-08	0.000259694	-15.2537	34.8263	1.0938e-08	11.7659	12.9147	0.000388352	0.129416
BS1	seq-rs4130-DF	jcf7190000008035	1120529	.	.	0.01296	6.13752e-06	0.00630446	-5.70563	4.11508	0.043495	-27.5117	24.8744	1.10336e-06	0.0926376
BS1	seq-rs4289-DF	jcf7190000008498	182810	psme_t017204|m.24638	.	0.03831	9.22826e-05	0.0438275	-12.5887	17.9832	3.1079e-05	9.82781	7.70724	0.00590294	0.0726755
BS1	seq-rs4433-DF	jcf7190000008816	197010	psme_t005660|m.18335	PSME_32617	0.02407	2.80978e-06	0.00358217	-12.2314	17.8687	3.25292e-05	1.29916	0.140156	0.708423	0.0993682
BS1	seq-rs4606-DF	jcf7190000009103	257704	.	.	0.10769	6.05335e-07	0.00107738	13.4956	29.089	1.56748e-07	14.2082	28.3259	2.2342e-07	0.115252
BS1	seq-rs4740-DF	jcf7190000009347	268403	psme_t015315|m.16366	PSME_32793	0.01111	3.41937e-06	0.00412527	-13.96	12.1688	0.000568158	-6.73461	1.73922	0.188368	0.0984293
BS1	seq-rs4742-DF	jcf7190000009347	268649	psme_t015315|m.16366	PSME_32793	0.01111	3.41937e-06	0.00412527	13.96	12.1688	0.000568158	-6.73461	1.73922	0.188368	0.0984293
BS1	seq-rs4750-DF	jcf7190000009354	526132	psme_t001092|m.19411	PSME_32799	0.0206	2.49921e-05	0.0178277	-12.8176	22.0305	4.31484e-06	8.43965	4.82421	0.0289324	0.0826026
BS1	seq-rs4786-DF	jcf7190000009427	1067755	.	PSME_32867	0.01119	2.96985e-07	0.000635547	.	.	.	.	.	.	0.104814
BS1	seq-rs5073-DF	jcf7190000009943	9719	.	.	0.02214	2.95487e-06	0.00372749	14.5862	26.6649	4.7242e-07	7.36648	4.03267	0.0456305	0.0999363
BS1	seq-rs5773-DF	jcf7190000011269	623753	psme_t001530|m.25780	.	0.13019	9.84419e-05	0.0459038	-12.4003	16.0521	8.03522e-05	9.97337	10.2492	0.0015362	0.0725535
BS1	seq-rs61-DF	jcf7190000000198	1245886	psme_t000577|m.86445	PSME_09147	0.01119	1.79263e-05	0.0139499	-14.2362	12.4579	0.00049059	-4.02816	0.594742	0.441278	0.0860457
BS1	seq-rs6421-DF	jcf7190000012618	584021	psme_t000444|m.45284	PSME_00292	0.02222	5.64422e-06	0.00595076	-14.3583	24.8998	1.09013e-06	5.44041	2.2583	0.134082	0.0938468
BS1	seq-rs6824-DF	jcf7190000013306	986955	psme_t002750|m.23957	PSME_47942	0.02768	1.06858e-05	0.00970864	10.893	23.6797	1.94422e-06	5.69888	3.05952	0.0814103	0.088734
BS1	seq-rs6944-DF	jcf7190000013493	148358	psme_t007338|m.22893	.	0.0618	2.00893e-06	0.00275669	10.1581	24.2398	1.50062e-06	11.7672	23.9609	1.71356e-06	0.102542
BS1	seq-rs6971-DF	jcf7190000013571	568898	psme_t026687|m.69581	.	0.02745	9.75262e-06	0.00906626	11.0788	22.2537	3.96148e-06	5.77586	2.94993	0.0871096	0.0946256
BS1	seq-rs6973-DF	jcf7190000013584	218538	.	.	0.06481	2.04137e-05	0.0153218	12.3926	21.89	4.59332e-06	12.5376	19.6596	1.35303e-05	0.0844815
BS1	seq-rs7116-DF	jcf7190000014035	652511	psme_t003196|m.23626	PSME_01087	0.01481	3.52025e-08	0.000147163	-7.46091	6.58225	0.0108466	-25.8442	26.5837	4.9198e-07	0.135931
BS1	seq-rs7593-DF	jcf7190000015376	1121869	psme_t014131|m.32775	.	0.11742	3.52708e-06	0.0042188	-7.85457	26.3264	5.63271e-07	7.23542	16.4473	6.60947e-05	0.100666
BS1	seq-rs7845-DF	jcf7190000015781	369415	.	.	0.02273	0.000109039	0.0495716	.	.	.	.	.	.	0.0675098
BS1	seq-rs8040-DF	jcf7190000016309	301711	psme_t017507|m.12763	.	0.02115	8.48853e-05	0.0413932	.	.	.	.	.	.	0.0623042
BS1	seq-rs9023-DF	jcf7190000018722	67910	.	PSME_34298	0.14176	5.21909e-05	0.0296365	9.61486	20.0006	1.1611e-05	9.95273	18.5055	2.40591e-05	0.0769909
BS1	seq-rs9627-DF	jcf7190000020111	658501	.	.	0.01296	3.4328e-05	0.0217848	.	.	.	.	.	.	0.0664734
BS1	seq-rs9832-DF	jcf7190000020530	369473	.	.	0.01128	8.46325e-05	0.0413932	.	.	.	.	.	.	0.0599113
BS1	seq-rs9885-DF	jcf7190000020756	116696	psme_t000349|m.8795	PSME_35875	0.01107	6.72674e-05	0.0352536	.	.	.	.	.	.	0.0607254
budcold	seq-rs373-SP	.	.	.	.	0.13136	5.97553e-05	0.0325011	.	.	.	.	.	.	0.0691892
DIAM	seq-rs10016-DF	jcf7190000021073	283088	psme_t018833|m.32144	PSME_47009	0.01296	2.46349e-05	0.0176429	-0.650294	3.5819	0.0594941	-2.0638	20.2328	1.02373e-05	0.0800751
DIAM	seq-rs10513-DF	jcf7190000022669	1650740	psme_t006340|m.88347	PSME_37207	0.01316	5.15174e-05	0.02954	-0.985851	13.9124	0.000234619	-0.265189	0.372705	0.54206	0.0811392
DIAM	seq-rs10705-DF	jcf7190000023201	502429	psme_t014568|m.32846	PSME_47186	0.01296	3.95078e-05	0.0241328	.	.	.	.	.	.	0.0644433
DIAM	seq-rs11116-DF	jcf7190000024342	336257	psme_t008605|m.23493	.	0.02037	3.95066e-05	0.0241328	-0.991195	12.4769	0.000485281	-0.0879869	0.0668895	0.79612	0.0777057
DIAM	seq-rs1137-SP	.	.	.	.	0.25202	7.58627e-06	0.00751355	0.817072	22.8703	2.99355e-06	0.634219	12.6928	0.000441025	0.0969093
DIAM	seq-rs11454-DF	jcf7190000024943	1833680	psme_t050598|m.20996	.	0.06464	2.43671e-05	0.0175209	0.869831	20.275	1.01338e-05	0.99304	19.4716	1.49719e-05	0.0821639
DIAM	seq-rs11455-DF	jcf7190000024943	1834111	psme_t050598|m.20996	.	0.07143	8.49693e-05	0.0413932	0.788797	17.4081	4.10045e-05	0.900636	17.6224	3.68926e-05	0.0742216
DIAM	seq-rs11459-DF	jcf7190000024943	2202584	psme_t002028|m.96385	.	0.02768	1.54999e-05	0.0125842	0.944393	22.0771	4.19078e-06	0.740937	6.09804	0.0141569	0.085524
DIAM	seq-rs11460-DF	jcf7190000024943	2209491	psme_t002028|m.96385	.	0.0188	4.85205e-05	0.0281422	-0.985124	20.5898	8.6609e-06	0.536112	2.05301	0.153094	0.0782879
DIAM	seq-rs11461-DF	jcf7190000024943	2217513	psme_t002028|m.96385	.	0.13158	2.29066e-07	0.000524547	-1.19203	32.4678	3.47881e-08	1.1103	24.5668	1.34364e-06	0.126938
DIAM	seq-rs1177-DF	jcf7190000002182	267986	psme_t136758|m.80592	PSME_40932	0.01107	3.0268e-05	0.0202759	0.811473	8.38196	0.00410177	-1.60767	8.99074	0.00296841	0.0801964
DIAM	seq-rs1178-DF	jcf7190000002182	268178	.	PSME_40932	0.01128	5.28757e-09	3.33507e-05	-1.35833	21.2326	6.34738e-06	-2.0119	13.8462	0.000242607	0.162322
DIAM	seq-rs11849-DF	jcf7190000026032	37565	psme_t194473|m.95558	PSME_39361	0.01866	1.15429e-05	0.0101713	-1.03177	12.9501	0.000381659	-0.308539	0.779578	0.378071	0.0894125
DIAM	seq-rs11855-DF	jcf7190000026032	223844	psme_t019562|m.32189	PSME_39362	0.03745	1.56236e-05	0.0125942	-1.00061	22.268	3.84959e-06	1.06639	15.3405	0.000114375	0.0855946
DIAM	seq-rs12084-DF	jcf7190000026654	664879	psme_t036447|m.77861	.	0.08046	7.48396e-06	0.00745328	-1.18089	19.6151	1.40022e-05	0.874191	9.84492	0.00190066	0.0943321
DIAM	seq-rs12259-DF	jcf7190000027178	238807	.	PSME_39947	0.0316	7.54654e-07	0.0012909	-1.37247	29.5731	1.21977e-07	1.24876	18.0855	2.92725e-05	0.116719
DIAM	seq-rs12375-DF	jcf7190000027534	70500	psme_t016235|m.32026	PSME_40274	0.20769	3.87466e-05	0.0238939	-0.430843	20.5925	8.73041e-06	0.416435	12.3726	0.000514997	0.081813
DIAM	seq-rs12446-DF	jcf7190000027688	735456	psme_t055162|m.56202	PSME_47548	0.06716	0.00010465	0.0480506	1.03838	18.9738	1.89603e-05	0.951557	14.2156	0.000201033	0.072419
DIAM	seq-rs12640-DF	jcf7190000028151	186662	psme_t024084|m.94223	.	0.19922	9.93745e-05	0.0462787	-0.335299	16.0936	7.9429e-05	0.0844237	0.54764	0.45997	0.0735767
DIAM	seq-rs12763-DF	jcf7190000028525	20309	psme_t005450|m.45520	PSME_40791	0.07631	1.15268e-05	0.0101713	-1.65013	20.0554	1.15222e-05	1.83622	23.6483	2.06443e-06	0.107004
DIAM	seq-rs12951-DF	jcf7190000029027	157533	.	.	0.01292	3.67314e-06	0.00431558	.	.	.	.	.	.	0.0827695
DIAM	seq-rs13002-DF	jcf7190000029205	249832	psme_t000747|m.61513	PSME_41209	0.01115	3.5321e-06	0.0042188	.	.	.	.	.	.	0.0825867
DIAM	seq-rs13589-DF	jcf7190000030999	229035	psme_t020746|m.44052	PSME_47800	0.01661	2.36419e-06	0.00309082	1.2819	12.8898	0.000392824	-0.23795	0.340524	0.560018	0.100756
DIAM	seq-rs13793-DF	jcf7190000031538	916709	psme_t017300|m.68974	.	0.01852	5.24195e-10	6.97994e-06	-1.63445	44.9466	1.20059e-10	0.814613	2.68459	0.102501	0.171672
DIAM	seq-rs13863-DF	jcf7190000031790	571028	psme_t048623|m.5734	PSME_01336	0.01111	9.10638e-05	0.0434552	-0.879015	10.0424	0.00170783	-0.818392	2.54756	0.111648	0.0744924
DIAM	seq-rs13908-DF	jcf7190000031950	1626934	psme_t012636|m.71648	PSME_01405	0.01852	5.41138e-05	0.0302854	-1.13464	20.1465	1.06758e-05	0.437232	1.38263	0.240701	0.0755663
DIAM	seq-rs14123-DF	jcf7190000032424	319356	psme_t007936|m.45901	.	0.0223	2.00265e-11	4.79995e-07	1.6278	49.1685	1.93736e-11	2.12587	18.5962	2.27811e-05	0.200742
DIAM	seq-rs14126-DF	jcf7190000032424	320495	psme_t007936|m.45901	.	0.02583	1.90267e-11	4.79995e-07	1.63828	50.1138	1.27223e-11	1.89444	25.5628	7.94625e-07	0.200964
DIAM	seq-rs14190-DF	jcf7190000032671	272466	psme_t002968|m.7804	PSME_52709	0.02247	8.81675e-05	0.0424906	-0.8935	12.9316	0.000385533	-0.141092	0.195461	0.658772	0.0735201
DIAM	seq-rs14291-DF	jcf7190000033072	834954	psme_t001774|m.46150	PSME_02072	0.04323	6.12005e-05	0.0330869	-1.41541	18.0161	3.03961e-05	1.13569	10.2676	0.00152086	0.0747161
DIAM	seq-rs14297-DF	jcf7190000033072	856356	psme_t001774|m.46150	PSME_02072	0.0687	8.93046e-05	0.0428662	-1.48142	19.2255	1.6903e-05	1.38732	15.9228	8.59419e-05	0.0732204
DIAM	seq-rs14452-DF	jcf7190000033557	356454	psme_t065654|m.53759	PSME_51103	0.01107	8.68524e-10	9.29691e-06	1.31405	21.9425	4.4713e-06	-1.97329	14.7721	0.000151568	0.16724
DIAM	seq-rs14589-DF	jcf7190000034095	135674	psme_t016335|m.24756	PSME_02609	0.02799	6.31769e-05	0.0339005	1.08479	19.5668	1.41947e-05	0.806398	6.76417	0.00982297	0.0788364
DIAM	seq-rs14761-DF	jcf7190000034581	552932	psme_t015481|m.43334	PSME_02881	0.09811	6.47914e-05	0.0344645	-0.655902	19.5196	1.45853e-05	0.64248	13.9406	0.000231481	0.0751863
DIAM	seq-rs15206-DF	jcf7190000036040	20756	psme_t055283|m.35223	PSME_03654	0.04389	1.40371e-05	0.0117363	1.2401	23.3224	2.34595e-06	1.11643	16.169	7.60414e-05	0.0879198
DIAM	seq-rs15418-DF	jcf7190000036528	141794	psme_t008541|m.23482	.	0.01119	9.05073e-10	9.29691e-06	-1.6368	37.5629	3.19243e-09	-0.99416	3.36574	0.0676866	0.167403
DIAM	seq-rs15441-DF	jcf7190000036587	18185	psme_t037111|m.22696	.	0.06783	2.08842e-05	0.015481	-1.21356	22.424	3.63085e-06	1.08993	16.3726	6.90194e-05	0.0886169
DIAM	seq-rs15442-DF	jcf7190000036587	18485	psme_t037111|m.22696	.	0.02612	5.72753e-06	0.00598092	-1.31206	24.7893	1.15361e-06	0.814042	7.12792	0.00805809	0.0962131
DIAM	seq-rs15953-DF	jcf7190000038323	119455	psme_t001234|m.61643	PSME_04717	0.01111	1.887e-05	0.0144344	.	.	.	.	.	.	0.0706107
DIAM	seq-rs15983-DF	jcf7190000038435	201923	.	PSME_04771	0.02218	1.80833e-10	3.25066e-06	-1.64552	40.2621	1.06517e-09	1.98986	24.1528	1.6297e-06	0.203912
DIAM	seq-rs16097-DF	jcf7190000038729	88480	psme_t010344|m.11221	.	0.03137	2.74287e-06	0.00350931	0.950374	23.3529	2.27272e-06	1.04919	13.2613	0.000325157	0.0995473
DIAM	seq-rs16210-DF	jcf7190000039135	112096	psme_t105091|m.48848	PSME_05231	0.01296	8.08767e-06	0.00781634	.	.	.	.	.	.	0.0752556
DIAM	seq-rs1724-DF	jcf7190000003208	335980	psme_t008275|m.38142	PSME_08134	0.10038	0.000101661	0.0472026	-1.45799	18.9916	1.88949e-05	1.45724	17.9195	3.19506e-05	0.072399
DIAM	seq-rs20148-DF	jcf7190000055462	127780	.	PSME_11464	0.05535	4.09848e-05	0.0246815	-0.805076	17.7196	3.49693e-05	0.975329	18.981	1.88209e-05	0.0777252
DIAM	seq-rs2239-DF	jcf7190000004104	729033	psme_t018225|m.16053	PSME_17369	0.01476	2.60419e-07	0.000570889	-1.31293	23.5509	2.06751e-06	-0.0892988	0.0479275	0.826876	0.118905
DIAM	seq-rs2449-DF	jcf7190000004553	707279	.	.	0.01852	3.09736e-06	0.00388001	1.20474	23.4025	2.22362e-06	-0.206671	0.293788	0.588255	0.0985762
DIAM	seq-rs2474-DF	jcf7190000004617	588493	psme_t014761|m.32681	PSME_48850	0.14015	4.56374e-06	0.00507815	-0.835004	25.7856	7.26585e-07	0.785688	18.6704	2.2108e-05	0.0968522
DIAM	seq-rs24972-DF	jcf7190000088324	285652	psme_t008896|m.20746	PSME_48306	0.0203	9.1042e-07	0.00150836	-1.26823	29.1605	1.46933e-07	0.88181	6.14384	0.0138029	0.108576
DIAM	seq-rs2908-DF	jcf7190000005308	58725	.	PSME_27198	0.0223	6.17567e-08	0.000223217	-1.45808	34.8052	1.10436e-08	0.63707	4.08629	0.0442337	0.131048
DIAM	seq-rs2918-DF	jcf7190000005316	1333756	psme_t038460|m.63757	PSME_27219	0.03875	1.7489e-11	4.79995e-07	1.70119	54.3277	2.11193e-12	1.51694	28.1827	2.31836e-07	0.201545
DIAM	seq-rs29820-DF	jcf7190000287039	6392	psme_t016403|m.75666	PSME_28922	0.03558	2.16155e-05	0.0159246	-1.13176	20.9289	7.33867e-06	0.666861	5.91698	0.0156605	0.0849394
DIAM	seq-rs3204-DF	jcf7190000005788	416417	psme_t083354|m.60372	.	0.01661	1.45578e-07	0.000393521	-1.33145	25.2277	9.31217e-07	-0.991104	5.69006	0.0177564	0.123742
DIAM	seq-rs3207-DF	jcf7190000005791	840712	.	.	0.02642	1.75422e-07	0.00043797	-1.632	23.1631	2.51658e-06	0.762775	4.38701	0.0371744	0.124508
DIAM	seq-rs3287-DF	jcf7190000005969	238106	psme_t001093|m.25751	PSME_30964	0.0203	1.77045e-08	9.35469e-05	-1.2835	31.0151	6.2199e-08	1.8117	26.3945	5.3658e-07	0.141444
DIAM	seq-rs3604-DF	jcf7190000006651	1054452	.	.	0.01306	1.49003e-07	0.000399772	1.26058	27.4219	3.33525e-07	2.31479	11.0865	0.000993075	0.125427
DIAM	seq-rs3605-DF	jcf7190000006651	1073490	psme_t000629|m.19229	PSME_46413	0.02214	3.37324e-06	0.00409712	1.25394	26.2438	5.76076e-07	0.700142	4.61719	0.0325489	0.097903
DIAM	seq-rs38-DF	jcf7190000000122	934893	psme_t000722|m.76967	PSME_47504	0.0316	4.69942e-09	3.07188e-05	-1.46139	39.5006	1.33552e-09	1.45212	24.308	1.4469e-06	0.154279
DIAM	seq-rs4130-DF	jcf7190000008035	1120529	.	.	0.01296	4.30463e-07	0.000847033	-0.587388	5.38928	0.0210139	-2.74523	30.6046	7.5415e-08	0.11429
DIAM	seq-rs4433-DF	jcf7190000008816	197010	psme_t005660|m.18335	PSME_32617	0.02407	1.03096e-08	5.7023e-05	-1.47375	32.0551	3.86478e-08	0.468171	2.24907	0.134876	0.14623
DIAM	seq-rs4606-DF	jcf7190000009103	257704	.	.	0.10769	4.3115e-07	0.000847033	1.25209	30.9401	6.66897e-08	1.23344	26.3785	5.55045e-07	0.119649
DIAM	seq-rs4740-DF	jcf7190000009347	268403	psme_t015315|m.16366	PSME_32793	0.01111	3.95062e-08	0.00015608	-1.43426	15.8726	8.74517e-05	-0.776905	2.86006	0.0919708	0.131831
DIAM	seq-rs4742-DF	jcf7190000009347	268649	psme_t015315|m.16366	PSME_32793	0.01111	3.95062e-08	0.00015608	1.43426	15.8726	8.74517e-05	-0.776905	2.86006	0.0919708	0.131831
DIAM	seq-rs4786-DF	jcf7190000009427	1067755	.	PSME_32867	0.01119	1.38678e-07	0.000384588	.	.	.	.	.	.	0.115038
DIAM	seq-rs5073-DF	jcf7190000009943	9719	.	.	0.02214	3.82146e-07	0.000767536	1.4158	31.0431	6.13988e-08	0.781116	5.60293	0.0186414	0.115738
DIAM	seq-rs5307-DF	jcf7190000010332	166442	psme_t014047|m.76246	.	0.07463	7.69912e-05	0.0387673	-1.4876	19.6159	1.38591e-05	1.42786	16.9648	5.09337e-05	0.0742419
DIAM	seq-rs6040-SP	.	.	.	.	0.04102	6.75435e-05	0.0353468	-1.49284	19.4878	1.50054e-05	1.30014	12.9159	0.000391516	0.0764064
DIAM	seq-rs6421-DF	jcf7190000012618	584021	psme_t000444|m.45284	PSME_00292	0.02222	3.17818e-05	0.0206052	-1.19753	21.4028	5.8094e-06	0.518084	2.53064	0.112838	0.0798937
DIAM	seq-rs6824-DF	jcf7190000013306	986955	psme_t002750|m.23957	PSME_47942	0.02768	1.60696e-05	0.0127817	0.956438	22.5583	3.32557e-06	0.443688	2.29161	0.131254	0.0852297
DIAM	seq-rs6944-DF	jcf7190000013493	148358	psme_t007338|m.22893	.	0.0618	3.60718e-05	0.0226327	0.775572	17.4605	3.99124e-05	0.955988	19.5422	1.43857e-05	0.0795452
DIAM	seq-rs7116-DF	jcf7190000014035	652511	psme_t003196|m.23626	PSME_01087	0.01481	6.19779e-09	3.71372e-05	-0.794461	9.22247	0.00262716	-2.35488	27.2733	3.55815e-07	0.150483
DIAM	seq-rs7593-DF	jcf7190000015376	1121869	psme_t014131|m.32775	.	0.11742	7.84546e-05	0.0392841	-0.596918	18.7882	2.08694e-05	0.441533	7.56838	0.00635607	0.073404
DIAM	seq-rs7845-DF	jcf7190000015781	369415	.	.	0.02273	6.35577e-05	0.0340034	.	.	.	.	.	.	0.0721979
DIAM	seq-rs8688-DF	jcf7190000017813	177756	.	PSME_30046	0.01128	8.55947e-05	0.0415967	1.18842	18.2813	2.66843e-05	1.53642	8.41437	0.00403748	0.0725843
DIAM	seq-rs8995-DF	jcf7190000018657	611634	psme_t002660|m.96432	PSME_30616	0.02052	4.08027e-05	0.024613	-0.928865	20.5905	8.63192e-06	1.3022	3.26332	0.0719801	0.0779489
DIAM	seq-rs9885-DF	jcf7190000020756	116696	psme_t000349|m.8795	PSME_35875	0.01107	1.06938e-05	0.00970864	.	.	.	.	.	.	0.0745825
EMEAN	seq-rs10447-DF	jcf7190000022391	49278	psme_t015337|m.16376	PSME_37046	0.1171	5.46149e-05	0.0304894	0.00130124	1.62903	0.20295	-0.00381468	11.72	0.000715843	0.0759163
EMEAN	seq-rs10513-DF	jcf7190000022669	1650740	psme_t006340|m.88347	PSME_37207	0.01316	3.02853e-05	0.0202759	0.0072148	19.8433	1.24419e-05	-0.00214812	0.651265	0.42039	0.0820164
EMEAN	seq-rs10867-DF	jcf7190000023714	38026	psme_t021547|m.84035	PSME_37900	0.08175	1.80148e-06	0.00253987	-0.010149	23.0354	2.68505e-06	-0.00832987	14.6815	0.000159666	0.104272
EMEAN	seq-rs10908-DF	jcf7190000023807	1023259	psme_t006651|m.20442	PSME_37967	0.04511	6.36596e-05	0.0340073	0.00928629	19.7237	1.31874e-05	-0.00956106	18.4192	2.4939e-05	0.0742748
EMEAN	seq-rs1177-DF	jcf7190000002182	267986	psme_t136758|m.80592	PSME_40932	0.01107	6.95754e-07	0.00120258	-0.0087293	25.831	6.99996e-07	0.00321176	0.955595	0.329181	0.110782
EMEAN	seq-rs1178-DF	jcf7190000002182	268178	.	PSME_40932	0.01128	2.85778e-08	0.000128288	0.0102656	32.2956	3.50787e-08	0.00444121	1.79682	0.181254	0.140299
EMEAN	seq-rs11799-DF	jcf7190000025882	157321	.	.	0.05769	3.31468e-08	0.000141868	0.0110929	26.4623	5.33655e-07	-0.0135986	35.2994	9.1547e-09	0.140962
EMEAN	seq-rs12058-DF	jcf7190000026622	88422	psme_t064584|m.14225	.	0.03195	7.64639e-05	0.0385558	-0.00879174	18.1297	2.8746e-05	-0.00991356	18.9428	1.93001e-05	0.0734966
EMEAN	seq-rs12361-DF	jcf7190000027512	163068	.	PSME_40261	0.03257	6.95024e-05	0.0359532	0.00607701	17.9863	3.10313e-05	-0.00753762	16.3126	7.08819e-05	0.0799082
EMEAN	seq-rs1276-DF	jcf7190000002406	35712	.	.	0.01107	3.73341e-05	0.0231498	0.00736832	19.8366	1.23956e-05	-0.00165381	0.27263	0.602005	0.0784847
EMEAN	seq-rs12766-DF	jcf7190000028525	68052	psme_t007438|m.95729	PSME_40793	0.02247	7.62275e-06	0.00752894	0.00812055	22.4121	3.5922e-06	-0.00860736	18.2866	2.65822e-05	0.09281
EMEAN	seq-rs13863-DF	jcf7190000031790	571028	psme_t048623|m.5734	PSME_01336	0.01111	3.73467e-05	0.0231498	0.00779721	21.0429	6.91295e-06	-0.0043978	1.95911	0.16277	0.0775015
EMEAN	seq-rs14123-DF	jcf7190000032424	319356	psme_t007936|m.45901	.	0.0223	1.35467e-07	0.00038349	-0.00816069	32.9096	2.62071e-08	-0.00779219	6.65355	0.0104333	0.124295
EMEAN	seq-rs14126-DF	jcf7190000032424	320495	psme_t007936|m.45901	.	0.02583	1.3181e-07	0.000376098	-0.00816796	33.1739	2.30601e-08	-0.00746921	10.5823	0.00128814	0.124939
EMEAN	seq-rs14189-DF	jcf7190000032671	271489	psme_t002968|m.7804	PSME_52709	0.02583	2.06864e-06	0.00280649	-0.00796973	27.4863	3.21179e-07	-0.00483284	7.25454	0.00751825	0.101847
EMEAN	seq-rs14190-DF	jcf7190000032671	272466	psme_t002968|m.7804	PSME_52709	0.02247	2.15691e-06	0.00289014	0.00780678	26.2901	5.68896e-07	-0.00310487	2.52072	0.113556	0.105362
EMEAN	seq-rs14442-DF	jcf7190000033515	266720	.	.	0.02281	2.98488e-05	0.0201501	0.0070867	20.6377	8.50163e-06	-0.00535606	5.8482	0.0162806	0.0851017
EMEAN	seq-rs14498-DF	jcf7190000033698	469683	.	PSME_42675	0.01673	5.16752e-05	0.0295518	.	.	.	.	.	.	0.064665
EMEAN	seq-rs14588-DF	jcf7190000034095	14476	psme_t023617|m.33573	PSME_02608	0.03371	6.00453e-05	0.0326095	0.00576902	15.6546	9.77662e-05	-0.00745274	18.6006	2.27884e-05	0.0752238
EMEAN	seq-rs14589-DF	jcf7190000034095	135674	psme_t016335|m.24756	PSME_02609	0.02799	1.86688e-05	0.0143584	-0.00662732	19.4486	1.50371e-05	-0.00831782	19.1655	1.72648e-05	0.084111
EMEAN	seq-rs14690-DF	jcf7190000034448	260694	psme_t020318|m.65371	PSME_02810	0.05	5.19047e-06	0.0055538	-0.0070706	24.9271	1.07607e-06	-0.00632887	14.9759	0.000136934	0.0943747
EMEAN	seq-rs14751-DF	jcf7190000034581	135593	psme_t023869|m.27862	PSME_42730	0.09038	6.33557e-05	0.0339458	-0.00474335	20.0721	1.1232e-05	-0.00432607	12.818	0.000410373	0.0760903
EMEAN	seq-rs14761-DF	jcf7190000034581	552932	psme_t015481|m.43334	PSME_02881	0.09811	5.0287e-07	0.000935788	0.0048548	28.4787	2.0519e-07	-0.00520402	24.357	1.42521e-06	0.116311
EMEAN	seq-rs14992-DF	jcf7190000035280	179635	psme_t015835|m.43143	PSME_03224	0.07171	9.651e-05	0.0452967	.	.	.	.	.	.	0.0639172
EMEAN	seq-rs15075-DF	jcf7190000035514	235046	.	PSME_03359	0.26265	2.86218e-05	0.0196751	0.00220883	21.3747	6.01731e-06	-0.00196038	9.91771	0.00183276	0.0853049
EMEAN	seq-rs15829-DF	jcf7190000037958	28355	psme_t000287|m.95371	PSME_42958	0.01301	2.08336e-05	0.0154754	-0.00780625	22.2897	3.79637e-06	-0.00815385	8.2565	0.0043883	0.0828151
EMEAN	seq-rs16023-DF	jcf7190000038453	177679	.	.	0.01111	2.89471e-05	0.0198161	0.00362527	2.9319	0.0880064	0.0139445	20.7202	8.08192e-06	0.0805205
EMEAN	seq-rs22224-DF	jcf7190000067192	321116	psme_t002217|m.18033	PSME_16294	0.01111	2.16829e-05	0.0159416	0.00953759	20.8267	7.67528e-06	-0.00519989	3.45639	0.0641076	0.0828535
EMEAN	seq-rs2449-DF	jcf7190000004553	707279	.	.	0.01852	1.4553e-05	0.0120002	-0.0072386	22.4993	3.42699e-06	-0.00467365	4.00104	0.0464848	0.0860406
EMEAN	seq-rs28212-DF	jcf7190000141313	123783	psme_t018055|m.75897	PSME_25991	0.16667	4.85318e-05	0.0281422	0.00755475	20.3327	1.03524e-05	-0.00770937	19.9758	1.22896e-05	0.0921647
EMEAN	seq-rs2918-DF	jcf7190000005316	1333756	psme_t038460|m.63757	PSME_27219	0.03875	1.40635e-07	0.000384588	-0.00810638	32.8516	2.67279e-08	-0.00794912	20.6095	8.51442e-06	0.124117
EMEAN	seq-rs3182-DF	jcf7190000005713	1099032	psme_t000559|m.26195	.	0.04699	5.30901e-05	0.0298546	-0.00709207	20.4368	9.32702e-06	-0.00655006	14.5032	0.000174201	0.0777071
EMEAN	seq-rs3204-DF	jcf7190000005788	416417	psme_t083354|m.60372	.	0.01661	1.06707e-06	0.00169749	0.00872313	28.8378	1.70761e-07	-0.00215233	0.714636	0.398663	0.107411
EMEAN	seq-rs3383-DF	jcf7190000006212	1007912	.	.	0.08052	1.15416e-05	0.0101713	-0.00935598	20.1601	1.06515e-05	-0.0105025	23.6029	2.03228e-06	0.0893267
EMEAN	seq-rs356-DF	jcf7190000000819	195170	psme_t035576|m.77901	PSME_33646	0.07678	4.21361e-07	0.000841598	0.00813173	25.755	7.32109e-07	-0.00613089	13.124	0.000349579	0.115144
EMEAN	seq-rs3604-DF	jcf7190000006651	1054452	.	.	0.01306	3.05399e-05	0.0204083	-0.00576886	15.2941	0.000116955	-0.0135047	10.049	0.00170329	0.0814241
EMEAN	seq-rs4545-DF	jcf7190000008991	592895	.	.	0.36069	0.000104294	0.0479758	0.000255735	0.401065	0.527098	-0.00196734	13.4718	0.00029405	0.0727276
EMEAN	seq-rs4587-DF	jcf7190000009071	986041	psme_t051410|m.56315	PSME_32719	0.01504	3.14884e-05	0.0205831	.	.	.	.	.	.	0.0672461
EMEAN	seq-rs4606-DF	jcf7190000009103	257704	.	.	0.10769	3.85754e-06	0.00445763	-0.00699942	25.7491	7.46183e-07	-0.007125	23.4406	2.22622e-06	0.0988793
EMEAN	seq-rs4740-DF	jcf7190000009347	268403	psme_t015315|m.16366	PSME_32793	0.01111	8.19878e-06	0.00788135	0.00513536	5.419	0.0206662	0.00687369	5.96216	0.0152656	0.0899527
EMEAN	seq-rs4742-DF	jcf7190000009347	268649	psme_t015315|m.16366	PSME_32793	0.01111	8.19878e-06	0.00788135	-0.00513536	5.419	0.0206662	0.00687369	5.96216	0.0152656	0.0899527
EMEAN	seq-rs5518-DF	jcf7190000010723	212488	psme_t001196|m.7956	.	0.01661	3.18088e-05	0.0206052	-0.00758672	20.6162	8.4869e-06	-0.00589519	7.02172	0.00853122	0.079767
EMEAN	seq-rs5525-DF	jcf7190000010735	312193	psme_t012438|m.25395	PSME_33611	0.01493	7.7999e-06	0.00768279	-0.0107705	24.5135	1.31492e-06	-0.00908761	12.9252	0.000386526	0.0912886
EMEAN	seq-rs5539-DF	jcf7190000010738	40907	psme_t000507|m.77023	PSME_33613	0.03346	6.62422e-05	0.0349998	0.00908192	19.2948	1.61868e-05	-0.00795995	12.5169	0.000475729	0.0746765
EMEAN	seq-rs5674-DF	jcf7190000011007	1470281	psme_t013126|m.19857	PSME_33834	0.05871	5.55772e-05	0.0307875	0.00725483	13.1612	0.000343737	-0.00928396	18.9622	1.91686e-05	0.0757782
EMEAN	seq-rs6404-DF	jcf7190000012567	259745	psme_t080960|m.53088	PSME_00262	0.07795	8.47863e-05	0.0413932	0.00571695	15.3307	0.000115347	-0.00409331	6.68564	0.0102641	0.0743179
EMEAN	seq-rs6859-DF	jcf7190000013361	248200	psme_t001634|m.19030	PSME_00837	0.06489	7.44482e-05	0.0377512	0.00512745	18.2539	2.71796e-05	-0.00601956	17.7503	3.4805e-05	0.0749429
EMEAN	seq-rs6944-DF	jcf7190000013493	148358	psme_t007338|m.22893	.	0.0618	3.30697e-05	0.0212308	-0.00489018	18.4862	2.41034e-05	-0.00577746	19.0076	1.86737e-05	0.0798689
EMEAN	seq-rs6945-DF	jcf7190000013493	148364	psme_t007338|m.22893	.	0.0572	8.12123e-05	0.0400513	0.00911213	19.2668	1.63666e-05	-0.00831416	15.0366	0.000132717	0.0722766
EMEAN	seq-rs6971-DF	jcf7190000013571	568898	psme_t026687|m.69581	.	0.02745	5.69287e-05	0.031343	-0.00577551	19.9018	1.22929e-05	-0.00398586	4.62294	0.0324989	0.0786986
EMEAN	seq-rs7116-DF	jcf7190000014035	652511	psme_t003196|m.23626	PSME_01087	0.01481	1.43492e-06	0.0021585	0.00231907	2.09274	0.149173	0.0136055	24.2444	1.48835e-06	0.10464
EMEAN	seq-rs85284-SP	.	.	.	.	0.01107	4.62647e-05	0.0272677	.	.	.	.	.	.	0.0635207
EMEAN	seq-rs8780-DF	jcf7190000018082	73323	.	PSME_30235	0.01111	3.09568e-05	0.0204452	-0.00698277	19.9016	1.20263e-05	-0.00943963	8.82466	0.00324245	0.0798145
EMEAN	seq-rs8781-DF	jcf7190000018082	73375	.	PSME_30235	0.09846	1.25078e-05	0.0107837	0.00749802	22.6677	3.22536e-06	-0.00637751	15.5605	0.000103235	0.0898992
EMSTD	seq-rs10513-DF	jcf7190000022669	1650740	psme_t006340|m.88347	PSME_37207	0.01316	4.49678e-08	0.000174512	0.00216552	35.0223	1.0126e-08	-0.00114983	3.42957	0.0651595	0.136603
EMSTD	seq-rs10759-DF	jcf7190000023377	243534	psme_t025068|m.51791	PSME_37706	0.06298	3.53962e-07	0.000727179	0.00267978	31.3338	5.52809e-08	-0.00272526	28.9027	1.69909e-07	0.119437
EMSTD	seq-rs10867-DF	jcf7190000023714	38026	psme_t021547|m.84035	PSME_37900	0.08175	6.20874e-08	0.000223217	-0.00288705	35.2832	9.1079e-09	-0.00287465	32.8804	2.71311e-08	0.143169
EMSTD	seq-rs10908-DF	jcf7190000023807	1023259	psme_t006651|m.20442	PSME_37967	0.04511	1.85719e-07	0.000457326	0.0027611	32.7693	2.82389e-08	-0.00262431	25.891	6.88179e-07	0.122752
EMSTD	seq-rs10937-DF	jcf7190000023894	580320	psme_t006473|m.38262	PSME_38027	0.01908	4.86666e-06	0.00531812	0.00181162	23.4116	2.24827e-06	-0.000823923	2.69549	0.101846	0.099655
EMSTD	seq-rs11415-DF	jcf7190000024846	40300	psme_t005288|m.12046	PSME_47319	0.17992	4.66681e-05	0.0273705	-0.000687475	16.5751	6.20351e-05	-0.000860745	19.6314	1.38321e-05	0.0789195
EMSTD	seq-rs11424-DF	jcf7190000024881	1318	.	.	0.03	5.04959e-07	0.000935788	0.00263309	30.0317	1.04711e-07	-0.00276468	26.6202	5.08741e-07	0.122089
EMSTD	seq-rs1177-DF	jcf7190000002182	267986	psme_t136758|m.80592	PSME_40932	0.01107	2.56031e-05	0.0181186	-0.00164335	18.5782	2.29274e-05	0.000538084	0.511719	0.475018	0.0814896
EMSTD	seq-rs1178-DF	jcf7190000002182	268178	.	PSME_40932	0.01128	7.21855e-06	0.00728992	0.00179261	20.929	7.34999e-06	0.000681484	0.81372	0.367848	0.0934735
EMSTD	seq-rs11799-DF	jcf7190000025882	157321	.	.	0.05769	1.58552e-07	0.000410092	0.00282952	33.1438	2.43276e-08	-0.00274541	27.5446	3.21551e-07	0.126602
EMSTD	seq-rs12058-DF	jcf7190000026622	88422	psme_t064584|m.14225	.	0.03195	2.65526e-07	0.000578557	-0.00269623	31.7304	4.54632e-08	-0.0025032	22.3142	3.77168e-06	0.119583
EMSTD	seq-rs12361-DF	jcf7190000027512	163068	.	PSME_40261	0.03257	3.1509e-06	0.00391976	0.00163214	26.2926	5.76485e-07	-0.00139562	10.9425	0.00107362	0.103262
EMSTD	seq-rs12766-DF	jcf7190000028525	68052	psme_t007438|m.95729	PSME_40793	0.02247	1.4065e-07	0.000384588	0.00217993	33.2131	2.29731e-08	-0.00200953	18.5381	2.34979e-05	0.126492
EMSTD	seq-rs13507-DF	jcf7190000030609	278821	.	PSME_41929	0.10377	2.03531e-07	0.000487824	-0.00194491	32.6859	2.94408e-08	-0.00191296	28.0349	2.52357e-07	0.123606
EMSTD	seq-rs1380-DF	jcf7190000002591	1095902	psme_t002994|m.7782	PSME_03836	0.08365	6.8486e-05	0.0356747	0.00149633	19.8611	1.23883e-05	-0.0015013	16.7233	5.77044e-05	0.0750954
EMSTD	seq-rs13863-DF	jcf7190000031790	571028	psme_t048623|m.5734	PSME_01336	0.01111	3.51013e-05	0.0221786	0.00156792	17.179	4.57162e-05	0.000182268	0.0625223	0.802745	0.0790174
EMSTD	seq-rs13943-DF	jcf7190000032061	468053	.	PSME_01467	0.37045	5.07376e-05	0.0291393	0.000357552	16.0878	8.04416e-05	-0.000418068	10.9322	0.00108738	0.0824557
EMSTD	seq-rs14123-DF	jcf7190000032424	319356	psme_t007936|m.45901	.	0.0223	1.36588e-05	0.0114467	-0.00128315	18.8489	2.01288e-05	-0.002316	11.126	0.000972517	0.087015
EMSTD	seq-rs14126-DF	jcf7190000032424	320495	psme_t007936|m.45901	.	0.02583	1.07303e-05	0.00971728	-0.00130001	19.4191	1.5194e-05	-0.00200638	14.6932	0.000157693	0.0884829
EMSTD	seq-rs14588-DF	jcf7190000034095	14476	psme_t023617|m.33573	PSME_02608	0.03371	7.08701e-05	0.0365556	0.00142258	19.3696	1.56488e-05	-0.00142533	12.9425	0.000383395	0.0747199
EMSTD	seq-rs14589-DF	jcf7190000034095	135674	psme_t016335|m.24756	PSME_02609	0.02799	3.31965e-05	0.0212742	-0.00150042	20.7733	7.90048e-06	-0.00161568	13.9141	0.00023407	0.0795132
EMSTD	seq-rs15232-DF	jcf7190000036075	1281018	psme_t000976|m.76600	PSME_03677	0.10646	1.22973e-05	0.010679	-0.00106286	15.172	0.000124876	-0.000587334	3.83355	0.0513058	0.0896043
EMSTD	seq-rs15243-DF	jcf7190000036081	148103	psme_t016226|m.68791	PSME_03684	0.09533	2.28838e-07	0.000524547	0.00205781	31.7036	4.74699e-08	-0.0018472	23.1142	2.61653e-06	0.125262
EMSTD	seq-rs15829-DF	jcf7190000037958	28355	psme_t000287|m.95371	PSME_42958	0.01301	5.39006e-09	3.3411e-05	-0.00224215	36.6383	4.81834e-09	-0.000949527	2.14861	0.14388	0.151926
EMSTD	seq-rs16170-DF	jcf7190000038962	107662	psme_t000248|m.26149	PSME_05154	0.05668	6.61505e-05	0.0349998	0.00103539	18.8618	2.06181e-05	-0.00123929	13.9679	0.000231669	0.0813463
EMSTD	seq-rs17820-DF	jcf7190000044769	379874	psme_t001875|m.96364	PSME_43344	0.04217	4.29848e-07	0.000847033	-0.00201158	30.5868	8.1438e-08	-0.00196875	23.9997	1.748e-06	0.123433
EMSTD	seq-rs1884-DF	jcf7190000003550	390251	.	PSME_11076	0.05431	5.25693e-05	0.0297165	0.00151495	20.3103	9.90259e-06	-0.00136061	13.055	0.000362068	0.0761671
EMSTD	seq-rs22224-DF	jcf7190000067192	321116	psme_t002217|m.18033	PSME_16294	0.01111	8.22971e-08	0.000271445	0.00280122	33.6737	1.8417e-08	-0.00189953	8.51985	0.00381237	0.128589
EMSTD	seq-rs2449-DF	jcf7190000004553	707279	.	.	0.01852	1.61605e-06	0.0023618	-0.00167465	25.59	7.86188e-07	-0.00163792	9.24358	0.00259806	0.103884
EMSTD	seq-rs25884-DF	jcf7190000099051	56168	psme_t057246|m.4367	PSME_22171	0.0303	3.36277e-08	0.000142233	-0.00206032	36.502	5.23418e-09	-0.0021649	24.8729	1.11831e-06	0.140518
EMSTD	seq-rs2918-DF	jcf7190000005316	1333756	psme_t038460|m.63757	PSME_27219	0.03875	2.36996e-05	0.0171784	-0.00138631	22.1569	4.03303e-06	-0.00118129	9.25938	0.0025756	0.082109
EMSTD	seq-rs3138-DF	jcf7190000005673	591286	psme_t009490|m.93687	PSME_30850	0.07678	1.77768e-05	0.0138937	0.00158705	22.7869	3.00148e-06	-0.00155329	18.5643	2.31983e-05	0.0866608
EMSTD	seq-rs3139-DF	jcf7190000005673	915504	psme_t010068|m.11393	PSME_30851	0.0687	2.33474e-07	0.000527916	0.00273229	32.4136	3.37022e-08	-0.00265326	28.4673	2.08014e-07	0.124835
EMSTD	seq-rs3182-DF	jcf7190000005713	1099032	psme_t000559|m.26195	.	0.04699	3.27288e-05	0.0210656	-0.00164735	21.022	7.02689e-06	-0.00170476	18.1536	2.84103e-05	0.0802595
EMSTD	seq-rs3383-DF	jcf7190000006212	1007912	.	.	0.08052	1.79996e-07	0.00044629	-0.00276246	32.8859	2.66784e-08	-0.00268066	28.6688	1.86777e-07	0.123177
EMSTD	seq-rs34-DF	jcf7190000000122	479254	.	.	0.11194	1.66849e-05	0.013201	0.000990055	22.6255	3.23697e-06	-0.000840827	11.6529	0.000741361	0.0850129
EMSTD	seq-rs356-DF	jcf7190000000819	195170	psme_t035576|m.77901	PSME_33646	0.07678	3.21039e-06	0.00393925	0.00179661	24.3178	1.446e-06	-0.0014827	14.6121	0.000164787	0.098391
EMSTD	seq-rs3604-DF	jcf7190000006651	1054452	.	.	0.01306	1.32006e-06	0.0020205	-0.00159433	24.2881	1.46361e-06	-0.00292539	8.97533	0.00299569	0.10708
EMSTD	seq-rs3605-DF	jcf7190000006651	1073490	psme_t000629|m.19229	PSME_46413	0.02214	4.45663e-06	0.00499157	-0.00155348	22.5926	3.2712e-06	-0.001639	12.5446	0.000468495	0.0955951
EMSTD	seq-rs4955-DF	jcf7190000009703	1577	.	PSME_46605	0.05405	3.96176e-05	0.02414	0.00132594	20.8844	7.59487e-06	-0.00134009	15.2639	0.0001197	0.0804947
EMSTD	seq-rs4998-DF	jcf7190000009775	656784	psme_t005605|m.11990	.	0.06538	5.64597e-05	0.0311325	-0.00131399	15.444	0.000109307	-0.0016742	20.3279	9.92312e-06	0.0799787
EMSTD	seq-rs5004-DF	jcf7190000009775	659099	.	.	0.0566	4.64045e-05	0.027305	-0.00131127	15.4127	0.000110518	-0.00172406	20.7358	8.0821e-06	0.0777946
EMSTD	seq-rs5518-DF	jcf7190000010723	212488	psme_t001196|m.7956	.	0.01661	3.022e-05	0.0202759	-0.00167157	20.033	1.12659e-05	-0.00163219	9.79933	0.00193885	0.0801615
EMSTD	seq-rs5525-DF	jcf7190000010735	312193	psme_t012438|m.25395	PSME_33611	0.01493	2.78298e-09	2.16215e-05	-0.0030356	37.7587	2.9239e-09	-0.00167288	8.01589	0.00499237	0.15787
EMSTD	seq-rs5539-DF	jcf7190000010738	40907	psme_t000507|m.77023	PSME_33613	0.03346	2.27928e-07	0.000524547	0.00271626	32.1595	3.69616e-08	-0.00252841	23.2253	2.42464e-06	0.123802
EMSTD	seq-rs6945-DF	jcf7190000013493	148364	psme_t007338|m.22893	.	0.0572	5.37784e-08	0.000199324	0.0027761	33.3907	2.08838e-08	-0.00239633	23.0432	2.63577e-06	0.132065
EMSTD	seq-rs8780-DF	jcf7190000018082	73323	.	PSME_30235	0.01111	2.03428e-05	0.0153218	-0.00161565	20.2564	1.01206e-05	-0.00236912	10.3935	0.00142184	0.0837805
EMSTD	seq-rs8781-DF	jcf7190000018082	73375	.	PSME_30235	0.09846	2.37715e-05	0.0171958	0.00169916	22.2028	4.02907e-06	-0.00161264	18.6464	2.25165e-05	0.0850566
FLUSH	seq-rs10181-DF	jcf7190000021568	811114	.	PSME_36491	0.476	7.81904e-05	0.039266	-0.0196151	2.6097	0.107489	0.072217	17.8313	3.39564e-05	0.0781624
HT1	seq-rs10016-DF	jcf7190000021073	283088	psme_t018833|m.32144	PSME_47009	0.01296	9.21869e-05	0.0438275	-1.34758	2.82404	0.094032	-4.46137	17.3667	4.16661e-05	0.0715988
HT1	seq-rs10705-DF	jcf7190000023201	502429	psme_t014568|m.32846	PSME_47186	0.01296	4.8506e-05	0.0281422	.	.	.	.	.	.	0.0635407
HT1	seq-rs11116-DF	jcf7190000024342	336257	psme_t008605|m.23493	.	0.02037	2.4135e-05	0.0173888	-2.2815	12.2085	0.000556742	-0.353808	0.197982	0.656715	0.0824505
HT1	seq-rs1137-SP	.	.	.	.	0.25202	6.18492e-05	0.0333188	1.72147	18.8784	2.04218e-05	1.35535	10.7457	0.00119678	0.0799983
HT1	seq-rs11459-DF	jcf7190000024943	2202584	psme_t002028|m.96385	.	0.02768	1.87069e-05	0.0143584	2.20473	22.2562	3.84485e-06	1.51924	4.69218	0.0311819	0.084008
HT1	seq-rs11460-DF	jcf7190000024943	2209491	psme_t002028|m.96385	.	0.0188	1.23822e-05	0.0107011	-2.42894	23.1008	2.58775e-06	0.960053	1.20292	0.273742	0.0906703
HT1	seq-rs11461-DF	jcf7190000024943	2217513	psme_t002028|m.96385	.	0.13158	6.58719e-08	0.000234478	-2.86982	34.9683	1.12475e-08	2.59607	24.8833	1.15756e-06	0.139403
HT1	seq-rs1177-DF	jcf7190000002182	267986	psme_t136758|m.80592	PSME_40932	0.01107	0.00010601	0.0484894	2.09092	10.2698	0.00151592	-2.79725	4.99289	0.0262763	0.0701611
HT1	seq-rs1178-DF	jcf7190000002182	268178	.	PSME_40932	0.01128	1.53412e-07	0.000402107	-3.10906	20.6499	8.41224e-06	-3.54818	7.90816	0.00529204	0.12865
HT1	seq-rs12259-DF	jcf7190000027178	238807	.	PSME_39947	0.0316	4.87426e-05	0.0282189	-2.65563	20.5497	8.7908e-06	2.38509	12.1114	0.00058547	0.0795187
HT1	seq-rs12375-DF	jcf7190000027534	70500	psme_t016235|m.32026	PSME_40274	0.20769	5.90398e-06	0.00613468	-1.0764	23.6098	2.05394e-06	1.14354	17.0871	4.83679e-05	0.0987535
HT1	seq-rs12763-DF	jcf7190000028525	20309	psme_t005450|m.45520	PSME_40791	0.07631	0.000107727	0.049212	-3.45167	16.1985	7.59777e-05	3.82248	18.8788	2.03881e-05	0.082888
HT1	seq-rs12766-DF	jcf7190000028525	68052	psme_t007438|m.95729	PSME_40793	0.02247	5.23454e-05	0.0296365	-2.73794	17.6923	3.5603e-05	1.21059	2.48282	0.116293	0.0771605
HT1	seq-rs12951-DF	jcf7190000029027	157533	.	.	0.01292	3.35299e-05	0.0214115	.	.	.	.	.	.	0.0659356
HT1	seq-rs13002-DF	jcf7190000029205	249832	psme_t000747|m.61513	PSME_41209	0.01115	2.55688e-05	0.0181186	.	.	.	.	.	.	0.0687609
HT1	seq-rs13589-DF	jcf7190000030999	229035	psme_t020746|m.44052	PSME_47800	0.01661	5.71927e-06	0.00598092	2.80649	11.3564	0.000862493	-0.62615	0.431131	0.511998	0.0935713
HT1	seq-rs13793-DF	jcf7190000031538	916709	psme_t017300|m.68974	.	0.01852	2.36898e-07	0.000532309	-3.19132	32.0251	3.91842e-08	1.12396	0.935688	0.334265	0.119931
HT1	seq-rs14123-DF	jcf7190000032424	319356	psme_t007936|m.45901	.	0.0223	3.8784e-09	2.64276e-05	3.43237	40.9465	7.02228e-10	3.24651	7.94959	0.00517158	0.154816
HT1	seq-rs14126-DF	jcf7190000032424	320495	psme_t007936|m.45901	.	0.02583	2.94685e-09	2.16215e-05	3.42688	41.0579	6.61563e-10	3.43542	15.4367	0.000108621	0.156705
HT1	seq-rs14452-DF	jcf7190000033557	356454	psme_t065654|m.53759	PSME_51103	0.01107	5.68116e-07	0.0010308	2.46345	14.2339	0.000198731	-3.84445	10.2371	0.00154202	0.112452
HT1	seq-rs14589-DF	jcf7190000034095	135674	psme_t016335|m.24756	PSME_02609	0.02799	5.23396e-05	0.0296365	2.55984	20.164	1.06159e-05	1.98982	7.55728	0.00638781	0.0788457
HT1	seq-rs152-DF	jcf7190000000441	538055	psme_t007306|m.95731	.	0.4185	9.39691e-05	0.0444499	0.057777	0.206964	0.649598	0.985093	19.3231	1.70474e-05	0.085139
HT1	seq-rs15418-DF	jcf7190000036528	141794	psme_t008541|m.23482	.	0.01119	7.98626e-07	0.00134799	-2.96386	22.6556	3.19073e-06	-2.3845	3.55378	0.060504	0.109805
HT1	seq-rs15953-DF	jcf7190000038323	119455	psme_t001234|m.61643	PSME_04717	0.01111	4.52881e-05	0.0270915	.	.	.	.	.	.	0.063796
HT1	seq-rs15983-DF	jcf7190000038435	201923	.	PSME_04771	0.02218	5.15119e-08	0.000194943	-3.45411	33.4161	2.25431e-08	3.23482	11.6555	0.000748984	0.147719
HT1	seq-rs16097-DF	jcf7190000038729	88480	psme_t010344|m.11221	.	0.03137	5.05119e-05	0.0290561	1.95744	18.3787	2.52851e-05	2.05625	9.32251	0.00249126	0.0760568
HT1	seq-rs2239-DF	jcf7190000004104	729033	psme_t018225|m.16053	PSME_17369	0.01476	1.60529e-05	0.0127817	-2.55846	16.455	6.5384e-05	-0.259721	0.0743193	0.785359	0.0852379
HT1	seq-rs2449-DF	jcf7190000004553	707279	.	.	0.01852	1.23813e-05	0.0107011	2.63905	20.8317	7.65682e-06	-0.398658	0.2002	0.654922	0.0873591
HT1	seq-rs24972-DF	jcf7190000088324	285652	psme_t008896|m.20746	PSME_48306	0.0203	8.24293e-05	0.0405403	-2.37305	18.8171	2.03938e-05	1.30562	2.46491	0.117594	0.0721583
HT1	seq-rs2893-DF	jcf7190000005281	86275	psme_t017660|m.31975	PSME_27170	0.02045	0.000103982	0.0479758	2.23301	6.55404	0.0110177	0.0638912	0.00452944	0.946393	0.0722119
HT1	seq-rs2908-DF	jcf7190000005308	58725	.	PSME_27198	0.0223	4.90301e-06	0.00534161	-2.80692	23.8995	1.75746e-06	0.795454	1.1602	0.282399	0.0948593
HT1	seq-rs2918-DF	jcf7190000005316	1333756	psme_t038460|m.63757	PSME_27219	0.03875	2.91333e-09	2.16215e-05	3.44134	41.6214	5.15385e-10	3.36175	25.5701	7.91873e-07	0.156803
HT1	seq-rs3204-DF	jcf7190000005788	416417	psme_t083354|m.60372	.	0.01661	1.87717e-06	0.00261582	-2.86839	21.8581	4.65677e-06	-1.87496	3.71479	0.0549892	0.102639
HT1	seq-rs3207-DF	jcf7190000005791	840712	.	.	0.02642	1.18646e-06	0.00186269	-3.14923	15.7695	9.24917e-05	0.981652	1.32395	0.250933	0.108258
HT1	seq-rs3287-DF	jcf7190000005969	238106	psme_t001093|m.25751	PSME_30964	0.0203	5.14305e-06	0.00553602	-2.33935	18.991	1.87291e-05	3.64024	19.4948	1.46427e-05	0.0944324
HT1	seq-rs3604-DF	jcf7190000006651	1054452	.	.	0.01306	1.15139e-06	0.0018233	2.74411	24.045	1.64301e-06	4.91461	9.16736	0.00270658	0.107691
HT1	seq-rs3605-DF	jcf7190000006651	1073490	psme_t000629|m.19229	PSME_46413	0.02214	7.91779e-06	0.00775108	2.81734	24.5515	1.28351e-06	1.34503	3.11651	0.0786415	0.0909379
HT1	seq-rs38-DF	jcf7190000000122	934893	psme_t000722|m.76967	PSME_47504	0.0316	9.685e-07	0.00157554	-2.89803	28.8655	1.69492e-07	2.5879	14.1958	0.000202889	0.108366
HT1	seq-rs4433-DF	jcf7190000008816	197010	psme_t005660|m.18335	PSME_32617	0.02407	1.26156e-06	0.0019466	-2.887	22.5681	3.31564e-06	0.829965	1.29041	0.256991	0.106054
HT1	seq-rs4606-DF	jcf7190000009103	257704	.	.	0.10769	1.07922e-05	0.00972434	2.54912	23.768	1.90504e-06	2.53738	20.6319	8.56561e-06	0.0919375
HT1	seq-rs4740-DF	jcf7190000009347	268403	psme_t015315|m.16366	PSME_32793	0.01111	3.714e-05	0.0231013	-2.82941	11.3672	0.000858097	-0.877425	0.666735	0.41492	0.0788756
HT1	seq-rs4742-DF	jcf7190000009347	268649	psme_t015315|m.16366	PSME_32793	0.01111	3.714e-05	0.0231013	2.82941	11.3672	0.000858097	-0.877425	0.666735	0.41492	0.0788756
HT1	seq-rs4786-DF	jcf7190000009427	1067755	.	PSME_32867	0.01119	1.02184e-05	0.00939574	.	.	.	.	.	.	0.0779395
HT1	seq-rs5073-DF	jcf7190000009943	9719	.	.	0.02214	4.3519e-05	0.0260766	2.69387	20.8522	7.56985e-06	1.2035	2.43501	0.119833	0.0772459
HT1	seq-rs61-DF	jcf7190000000198	1245886	psme_t000577|m.86445	PSME_09147	0.01119	8.41634e-05	0.0412802	-3.12078	13.624	0.000271073	0.0154717	0.000198763	0.988762	0.0759016
HT1	seq-rs7116-DF	jcf7190000014035	652511	psme_t003196|m.23626	PSME_01087	0.01481	2.4446e-07	0.000545889	-1.70429	7.82144	0.00553839	-4.76589	20.616	8.5004e-06	0.119727
HT2	seq-rs10016-DF	jcf7190000021073	283088	psme_t018833|m.32144	PSME_47009	0.01296	1.55654e-05	0.0125942	-6.30041	6.29687	0.0126877	-15.8994	22.4956	3.4331e-06	0.0858024
HT2	seq-rs10513-DF	jcf7190000022669	1650740	psme_t006340|m.88347	PSME_37207	0.01316	1.17925e-05	0.0103406	-8.1069	17.6309	3.67382e-05	-0.951925	0.089627	0.764888	0.0930273
HT2	seq-rs10937-DF	jcf7190000023894	580320	psme_t006473|m.38262	PSME_38027	0.01908	0.000109514	0.0496499	-7.60864	14.4408	0.000180343	1.08091	0.174664	0.676346	0.0776556
HT2	seq-rs11116-DF	jcf7190000024342	336257	psme_t008605|m.23493	.	0.02037	9.34334e-06	0.00877054	-7.72033	14.2277	0.000199507	-0.721213	0.0840112	0.772158	0.0907192
HT2	seq-rs1137-SP	.	.	.	.	0.25202	3.63021e-06	0.0042932	5.92744	22.7197	3.21597e-06	4.25881	10.7828	0.00117398	0.106149
HT2	seq-rs11459-DF	jcf7190000024943	2202584	psme_t002028|m.96385	.	0.02768	7.61214e-07	0.0012909	7.81176	28.4204	2.07472e-07	6.17493	7.91647	0.0052615	0.110042
HT2	seq-rs11460-DF	jcf7190000024943	2209491	psme_t002028|m.96385	.	0.0188	2.191e-06	0.00290668	-8.27004	27.2632	3.61085e-07	4.25634	2.41623	0.121286	0.107666
HT2	seq-rs11461-DF	jcf7190000024943	2217513	psme_t002028|m.96385	.	0.13158	2.65813e-09	2.16215e-05	-9.97107	42.864	3.4367e-10	9.60049	34.5934	1.33119e-08	0.171796
HT2	seq-rs1177-DF	jcf7190000002182	267986	psme_t136758|m.80592	PSME_40932	0.01107	2.26626e-06	0.00299546	7.28582	12.6943	0.00043401	-11.8704	9.17463	0.00269343	0.101101
HT2	seq-rs1178-DF	jcf7190000002182	268178	.	PSME_40932	0.01128	5.0531e-10	6.97994e-06	-10.987	26.1943	5.96546e-07	-14.5152	13.4992	0.000289167	0.181964
HT2	seq-rs11849-DF	jcf7190000026032	37565	psme_t194473|m.95558	PSME_39361	0.01866	1.21378e-05	0.0105661	-7.67948	13.5026	0.000288273	-1.90478	0.554865	0.456997	0.0917356
HT2	seq-rs11855-DF	jcf7190000026032	223844	psme_t019562|m.32189	PSME_39362	0.03745	6.85671e-05	0.0356747	-6.89174	19.8765	1.22252e-05	6.28612	9.989	0.0017583	0.0741427
HT2	seq-rs12084-DF	jcf7190000026654	664879	psme_t036447|m.77861	.	0.08046	1.4323e-05	0.0118924	-7.96032	16.7028	5.84179e-05	5.49023	7.26874	0.00747809	0.0895261
HT2	seq-rs12106-DF	jcf7190000026717	71487	psme_t055904|m.21638	.	0.242	7.4218e-05	0.0376876	-0.173022	0.125977	0.722943	2.95684	14.9587	0.000140603	0.078726
HT2	seq-rs12259-DF	jcf7190000027178	238807	.	PSME_39947	0.0316	6.10075e-07	0.00108046	-9.97225	29.4359	1.29997e-07	9.78422	20.7908	7.8217e-06	0.117096
HT2	seq-rs12375-DF	jcf7190000027534	70500	psme_t016235|m.32026	PSME_40274	0.20769	2.33942e-05	0.0169913	-2.93838	17.9433	3.17328e-05	3.7493	18.7537	2.13375e-05	0.0847438
HT2	seq-rs12446-DF	jcf7190000027688	735456	psme_t055162|m.56202	PSME_47548	0.06716	3.09604e-05	0.0204452	7.25899	17.4321	4.04306e-05	8.55624	21.533	5.47334e-06	0.0821857
HT2	seq-rs12763-DF	jcf7190000028525	20309	psme_t005450|m.45520	PSME_40791	0.07631	6.25684e-06	0.00639051	-12.4242	21.3642	6.13484e-06	13.788	25.0241	1.07799e-06	0.112385
HT2	seq-rs12766-DF	jcf7190000028525	68052	psme_t007438|m.95729	PSME_40793	0.02247	5.18282e-05	0.0295766	-9.13355	20.0281	1.13569e-05	5.97594	6.18171	0.0135266	0.0783257
HT2	seq-rs12951-DF	jcf7190000029027	157533	.	.	0.01292	1.56178e-05	0.0125942	.	.	.	.	.	.	0.0717039
HT2	seq-rs13002-DF	jcf7190000029205	249832	psme_t000747|m.61513	PSME_41209	0.01115	2.06771e-05	0.0154211	.	.	.	.	.	.	0.0703628
HT2	seq-rs1354-DF	jcf7190000002560	251251	psme_t003396|m.8324	.	0.22134	6.62963e-05	0.0349998	-3.08813	17.7586	3.5051e-05	3.58263	16.1977	7.56751e-05	0.0775164
HT2	seq-rs13589-DF	jcf7190000030999	229035	psme_t020746|m.44052	PSME_47800	0.01661	6.54011e-07	0.0011526	9.87901	14.3472	0.000187695	-1.71513	0.330483	0.565857	0.111291
HT2	seq-rs13793-DF	jcf7190000031538	916709	psme_t017300|m.68974	.	0.01852	1.49882e-09	1.45636e-05	-11.5629	42.5947	3.37071e-10	5.84625	2.58502	0.109061	0.162627
HT2	seq-rs13863-DF	jcf7190000031790	571028	psme_t048623|m.5734	PSME_01336	0.01111	3.09384e-05	0.0204452	-7.31397	13.0596	0.000360518	-4.93816	1.73274	0.18919	0.0836241
HT2	seq-rs13908-DF	jcf7190000031950	1626934	psme_t012636|m.71648	PSME_01405	0.01852	4.92022e-05	0.0284392	-8.34382	20.5461	8.79331e-06	5.07167	3.47295	0.0634777	0.0762781
HT2	seq-rs14123-DF	jcf7190000032424	319356	psme_t007936|m.45901	.	0.0223	5.24384e-12	1.88527e-07	12.4389	54.4373	2.05051e-12	14.17	15.4578	0.000107668	0.213267
HT2	seq-rs14126-DF	jcf7190000032424	320495	psme_t007936|m.45901	.	0.02583	5.04789e-12	1.88527e-07	12.3678	54.1427	2.28397e-12	13.6454	24.8406	1.11884e-06	0.212655
HT2	seq-rs14189-DF	jcf7190000032671	271489	psme_t002968|m.7804	PSME_52709	0.02583	0.000109203	0.0495716	7.6279	17.7958	3.36806e-05	2.92971	1.86774	0.17288	0.0699258
HT2	seq-rs14190-DF	jcf7190000032671	272466	psme_t002968|m.7804	PSME_52709	0.02247	9.14028e-06	0.00862497	-7.46857	17.0072	4.99297e-05	-0.734911	0.0989047	0.753396	0.0935019
HT2	seq-rs14442-DF	jcf7190000033515	266720	.	.	0.02281	2.91854e-05	0.0198379	-8.54977	21.4184	5.83214e-06	5.34203	4.0789	0.0444478	0.0841079
HT2	seq-rs14452-DF	jcf7190000033557	356454	psme_t065654|m.53759	PSME_51103	0.01107	2.80394e-09	2.16215e-05	9.62576	22.1228	4.09958e-06	-13.1967	12.3302	0.000522774	0.157132
HT2	seq-rs14589-DF	jcf7190000034095	135674	psme_t016335|m.24756	PSME_02609	0.02799	1.49436e-05	0.0122103	8.6068	23.1807	2.48147e-06	7.62543	11.3234	0.000878642	0.0909644
HT2	seq-rs14761-DF	jcf7190000034581	552932	psme_t015481|m.43334	PSME_02881	0.09811	5.92704e-06	0.00614089	-5.41906	25.0055	1.04799e-06	5.02626	15.9524	8.44396e-05	0.0953231
HT2	seq-rs15206-DF	jcf7190000036040	20756	psme_t055283|m.35223	PSME_03654	0.04389	4.64969e-05	0.0273146	8.54671	20.7282	8.1501e-06	7.69397	14.3272	0.00019094	0.0770739
HT2	seq-rs15418-DF	jcf7190000036528	141794	psme_t008541|m.23482	.	0.01119	2.75409e-09	2.16215e-05	-11.3039	33.5899	1.92739e-08	-8.27348	4.36466	0.0376457	0.157704
HT2	seq-rs15441-DF	jcf7190000036587	18185	psme_t037111|m.22696	.	0.06783	7.17564e-05	0.0369068	-8.26927	19.4776	1.5036e-05	7.11355	13.0251	0.000369866	0.0781071
HT2	seq-rs15442-DF	jcf7190000036587	18485	psme_t037111|m.22696	.	0.02612	1.1882e-05	0.0103937	-9.12405	22.4552	3.5126e-06	4.93335	4.88571	0.0279345	0.0907938
HT2	seq-rs15829-DF	jcf7190000037958	28355	psme_t000287|m.95371	PSME_42958	0.01301	2.72317e-05	0.0189735	9.18582	21.7475	4.92777e-06	7.43104	4.82178	0.0289659	0.0872542
HT2	seq-rs15953-DF	jcf7190000038323	119455	psme_t001234|m.61643	PSME_04717	0.01111	2.04123e-05	0.0153218	.	.	.	.	.	.	0.0711281
HT2	seq-rs15983-DF	jcf7190000038435	201923	.	PSME_04771	0.02218	2.67537e-10	4.00771e-06	-12.0357	40.9844	7.75773e-10	13.814	21.7261	5.16785e-06	0.196377
HT2	seq-rs16097-DF	jcf7190000038729	88480	psme_t010344|m.11221	.	0.03137	5.42781e-07	0.000997098	7.40704	26.7374	4.56566e-07	8.06488	14.6461	0.000161475	0.112828
HT2	seq-rs16210-DF	jcf7190000039135	112096	psme_t105091|m.48848	PSME_05231	0.01296	3.13771e-05	0.0205477	.	.	.	.	.	.	0.0668528
HT2	seq-rs2239-DF	jcf7190000004104	729033	psme_t018225|m.16053	PSME_17369	0.01476	1.96e-06	0.00269984	-8.7903	19.7969	1.2638e-05	-0.874124	0.0859243	0.769651	0.102286
HT2	seq-rs2413-DF	jcf7190000004496	722184	psme_t046348|m.58702	PSME_52473	0.03891	5.27451e-05	0.0297691	-4.84344	20.3549	9.84052e-06	5.35052	5.61091	0.0185978	0.0789615
HT2	seq-rs2449-DF	jcf7190000004553	707279	.	.	0.01852	2.11662e-06	0.00285007	9.30382	26.3058	5.60753e-07	0.698792	0.0628054	0.802308	0.10206
HT2	seq-rs2474-DF	jcf7190000004617	588493	psme_t014761|m.32681	PSME_48850	0.14015	4.73943e-06	0.00522776	-6.0793	25.6052	7.91099e-07	5.55004	17.4398	4.04591e-05	0.0971667
HT2	seq-rs24972-DF	jcf7190000088324	285652	psme_t008896|m.20746	PSME_48306	0.0203	1.32557e-06	0.0020205	-8.97121	27.3911	3.35854e-07	4.78842	3.3861	0.0668542	0.105487
HT2	seq-rs2908-DF	jcf7190000005308	58725	.	PSME_27198	0.0223	4.97197e-08	0.000190162	-10.5013	34.0027	1.59087e-08	3.35964	2.11758	0.146796	0.133209
HT2	seq-rs2918-DF	jcf7190000005316	1333756	psme_t038460|m.63757	PSME_27219	0.03875	4.35152e-12	1.88527e-07	12.7251	57.6186	5.28915e-13	11.5142	30.5257	7.79835e-08	0.213991
HT2	seq-rs29820-DF	jcf7190000287039	6392	psme_t016403|m.75666	PSME_28922	0.03558	2.10056e-05	0.0155089	-8.45229	21.9824	4.41583e-06	5.7671	8.27997	0.00433615	0.0839232
HT2	seq-rs3204-DF	jcf7190000005788	416417	psme_t083354|m.60372	.	0.01661	7.36363e-08	0.000252131	-10.3899	29.0685	1.53362e-07	-5.72246	3.53827	0.0610521	0.12943
HT2	seq-rs3207-DF	jcf7190000005791	840712	.	.	0.02642	1.41204e-07	0.000384588	-10.8755	19.2138	1.69301e-05	3.67922	1.90254	0.168971	0.12547
HT2	seq-rs3287-DF	jcf7190000005969	238106	psme_t001093|m.25751	PSME_30964	0.0203	9.59661e-08	0.000294887	-9.0868	29.1838	1.45348e-07	12.1412	22.1507	4.04493e-06	0.127215
HT2	seq-rs3604-DF	jcf7190000006651	1054452	.	.	0.01306	3.94645e-08	0.00015608	9.1038	26.9143	4.23176e-07	20.0954	15.6398	9.83998e-05	0.140355
HT2	seq-rs3605-DF	jcf7190000006651	1073490	psme_t000629|m.19229	PSME_46413	0.02214	4.57643e-06	0.00507815	8.78398	24.2574	1.47623e-06	6.7971	8.13036	0.00469175	0.0953797
HT2	seq-rs38-DF	jcf7190000000122	934893	psme_t000722|m.76967	PSME_47504	0.0316	1.80091e-08	9.35469e-05	-10.1908	36.2405	5.76558e-09	10.3553	23.1722	2.48701e-06	0.144222
HT2	seq-rs4130-DF	jcf7190000008035	1120529	.	.	0.01296	1.60442e-07	0.000412015	-6.04503	10.7073	0.00120765	-20.0523	30.6128	7.51322e-08	0.124471
HT2	seq-rs4433-DF	jcf7190000008816	197010	psme_t005660|m.18335	PSME_32617	0.02407	6.96424e-08	0.000245469	-10.0983	28.1722	2.3358e-07	3.08954	1.82789	0.177521	0.130047
HT2	seq-rs4606-DF	jcf7190000009103	257704	.	.	0.10769	1.38451e-07	0.000384588	9.49735	33.5323	2.03851e-08	9.30394	28.2234	2.34329e-07	0.127912
HT2	seq-rs4740-DF	jcf7190000009347	268403	psme_t015315|m.16366	PSME_32793	0.01111	1.26182e-07	0.000362919	-10.6149	16.3057	7.04871e-05	-4.5179	1.80625	0.1801	0.125401
HT2	seq-rs4742-DF	jcf7190000009347	268649	psme_t015315|m.16366	PSME_32793	0.01111	1.26182e-07	0.000362919	10.6149	16.3057	7.04871e-05	-4.5179	1.80625	0.1801	0.125401
HT2	seq-rs4786-DF	jcf7190000009427	1067755	.	PSME_32867	0.01119	9.11498e-08	0.000284958	.	.	.	.	.	.	0.116912
HT2	seq-rs5073-DF	jcf7190000009943	9719	.	.	0.02214	2.4632e-06	0.00320859	9.54966	26.6217	4.8213e-07	5.97626	6.1314	0.0138981	0.100421
HT2	seq-rs5525-DF	jcf7190000010735	312193	psme_t012438|m.25395	PSME_33611	0.01493	3.12328e-05	0.0204998	7.75763	8.94498	0.00304419	-1.63074	0.291553	0.589681	0.082234
HT2	seq-rs61-DF	jcf7190000000198	1245886	psme_t000577|m.86445	PSME_09147	0.01119	0.000103181	0.0477421	-10.7143	16.3612	6.87047e-05	2.9381	0.731585	0.393143	0.075828
HT2	seq-rs6421-DF	jcf7190000012618	584021	psme_t000444|m.45284	PSME_00292	0.02222	1.42224e-05	0.0118637	-9.07792	23.2288	2.41615e-06	4.30792	3.26913	0.0717201	0.0862211
HT2	seq-rs6824-DF	jcf7190000013306	986955	psme_t002750|m.23957	PSME_47942	0.02768	1.42572e-05	0.0118652	6.88125	21.9435	4.46919e-06	2.27811	1.12768	0.289227	0.0861925
HT2	seq-rs6944-DF	jcf7190000013493	148358	psme_t007338|m.22893	.	0.0618	6.5113e-06	0.00661283	6.40134	22.3424	3.71438e-06	7.29979	21.3024	6.12725e-06	0.0931744
HT2	seq-rs6973-DF	jcf7190000013584	218538	.	.	0.06481	7.06297e-05	0.0364839	7.72951	19.7816	1.27499e-05	7.31009	15.482	0.000106281	0.0734006
HT2	seq-rs7007-DF	jcf7190000013700	99990	psme_t155180|m.80105	.	0.01931	8.96371e-05	0.0429684	-8.6463	19.1403	1.76935e-05	9.43873	11.4489	0.000827498	0.0770541
HT2	seq-rs7116-DF	jcf7190000014035	652511	psme_t003196|m.23626	PSME_01087	0.01481	2.64631e-09	2.16215e-05	-5.67857	8.8445	0.00320851	-17.7563	29.1333	1.49218e-07	0.157675
HT2	seq-rs7486-DF	jcf7190000015038	172814	.	.	0.05769	7.30347e-05	0.0374276	.	.	.	.	.	.	0.0699054
HT2	seq-rs7845-DF	jcf7190000015781	369415	.	.	0.02273	3.74727e-05	0.0231879	.	.	.	.	.	.	0.0785275
HT2	seq-rs8688-DF	jcf7190000017813	177756	.	PSME_30046	0.01128	3.19494e-06	0.00393372	9.2026	20.6002	8.61731e-06	16.4278	18.0106	3.04785e-05	0.100707
HT2	seq-rs9627-DF	jcf7190000020111	658501	.	.	0.01296	0.000105616	0.0484325	.	.	.	.	.	.	0.0594266
HT2	seq-rs9885-DF	jcf7190000020756	116696	psme_t000349|m.8795	PSME_35875	0.01107	6.14507e-05	0.0331723	.	.	.	.	.	.	0.0613996
HTINC	seq-rs10513-DF	jcf7190000022669	1650740	psme_t006340|m.88347	PSME_37207	0.01316	5.03813e-05	0.0290274	-5.52605	14.0224	0.000221948	-1.35881	0.30557	0.580881	0.0797915
HTINC	seq-rs1137-SP	.	.	.	.	0.25202	1.17314e-05	0.0103121	4.11508	19.4565	1.54224e-05	2.78276	8.09416	0.00481634	0.097083
HTINC	seq-rs11459-DF	jcf7190000024943	2202584	psme_t002028|m.96385	.	0.02768	9.30617e-06	0.00875852	5.38394	23.5594	2.05922e-06	4.10071	5.88715	0.0159119	0.0896323
HTINC	seq-rs11460-DF	jcf7190000024943	2209491	psme_t002028|m.96385	.	0.0188	3.55524e-05	0.0223458	-5.52898	21.1024	6.75915e-06	2.77655	1.7247	0.190233	0.0841321
HTINC	seq-rs11461-DF	jcf7190000024943	2217513	psme_t002028|m.96385	.	0.13158	1.50865e-07	0.00040177	-6.62549	33.4929	2.18653e-08	6.45392	27.4029	3.56279e-07	0.134822
HTINC	seq-rs1177-DF	jcf7190000002182	267986	psme_t136758|m.80592	PSME_40932	0.01107	1.13309e-05	0.0101043	5.03706	10.5213	0.0013297	-8.5453	8.07272	0.00483877	0.0880436
HTINC	seq-rs1178-DF	jcf7190000002182	268178	.	PSME_40932	0.01128	2.76274e-08	0.000128288	-7.17184	19.7122	1.32615e-05	-10.0565	11.0376	0.00101952	0.144314
HTINC	seq-rs11849-DF	jcf7190000026032	37565	psme_t194473|m.95558	PSME_39361	0.01866	4.7354e-05	0.0276825	-5.34517	11.4403	0.000827209	-1.42988	0.524776	0.46945	0.0798753
HTINC	seq-rs12084-DF	jcf7190000026654	664879	psme_t036447|m.77861	.	0.08046	8.84065e-05	0.0425487	-5.36661	12.9906	0.000375626	3.52189	5.08792	0.0249311	0.0754415
HTINC	seq-rs12106-DF	jcf7190000026717	71487	psme_t055904|m.21638	.	0.242	4.80556e-05	0.0280016	-0.0546379	0.0212247	0.884287	2.39592	16.4753	6.6181e-05	0.0833309
HTINC	seq-rs12259-DF	jcf7190000027178	238807	.	PSME_39947	0.0316	5.42239e-06	0.00575061	-6.84208	24.4724	1.33814e-06	6.96469	17.9506	3.12797e-05	0.0972273
HTINC	seq-rs12763-DF	jcf7190000028525	20309	psme_t005450|m.45520	PSME_40791	0.07631	8.89464e-05	0.0427513	-8.20017	16.1188	7.90366e-05	9.20711	19.2002	1.74378e-05	0.0850467
HTINC	seq-rs12951-DF	jcf7190000029027	157533	.	.	0.01292	0.000109944	0.0497198	.	.	.	.	.	.	0.0570768
HTINC	seq-rs1354-DF	jcf7190000002560	251251	psme_t003396|m.8324	.	0.22134	2.88354e-05	0.0197841	-2.49383	19.7517	1.32618e-05	2.82416	17.0446	4.97947e-05	0.0845825
HTINC	seq-rs13589-DF	jcf7190000030999	229035	psme_t020746|m.44052	PSME_47800	0.01661	8.66539e-06	0.00826361	6.72446	11.3678	0.000857415	-1.10693	0.23136	0.630909	0.0902086
HTINC	seq-rs13793-DF	jcf7190000031538	916709	psme_t017300|m.68974	.	0.01852	7.28114e-08	0.000251703	-7.66222	33.7961	1.74167e-08	4.56332	2.65917	0.104133	0.129775
HTINC	seq-rs13863-DF	jcf7190000031790	571028	psme_t048623|m.5734	PSME_01336	0.01111	0.000111081	0.0499825	-4.95503	10.3786	0.00143286	-4.17292	2.07976	0.150435	0.0721616
HTINC	seq-rs14123-DF	jcf7190000032424	319356	psme_t007936|m.45901	.	0.0223	6.56588e-10	8.13989e-06	8.17404	42.7952	3.10277e-10	10.1675	13.4769	0.000291844	0.170712
HTINC	seq-rs14126-DF	jcf7190000032424	320495	psme_t007936|m.45901	.	0.02583	8.28556e-10	9.29691e-06	8.11831	42.4282	3.60796e-10	9.31029	19.7009	1.32428e-05	0.167639
HTINC	seq-rs14190-DF	jcf7190000032671	272466	psme_t002968|m.7804	PSME_52709	0.02247	1.11552e-05	0.00997639	-5.45616	15.9156	8.58372e-05	-0.810839	0.200858	0.654397	0.0912503
HTINC	seq-rs14442-DF	jcf7190000033515	266720	.	.	0.02281	0.000109117	0.0495716	-5.91749	18.7988	2.07892e-05	3.5298	2.98697	0.0851244	0.0733795
HTINC	seq-rs14452-DF	jcf7190000033557	356454	psme_t065654|m.53759	PSME_51103	0.01107	1.00968e-07	0.000300037	6.7124	18.6642	2.19804e-05	-8.50074	8.56534	0.00372006	0.12679
HTINC	seq-rs14761-DF	jcf7190000034581	552932	psme_t015481|m.43334	PSME_02881	0.09811	3.47817e-05	0.0220153	-3.80452	21.2412	6.33124e-06	3.51112	13.1574	0.000344161	0.080798
HTINC	seq-rs15418-DF	jcf7190000036528	141794	psme_t008541|m.23482	.	0.01119	8.60804e-08	0.000278808	-7.70845	26.811	4.44211e-07	-5.58941	3.38838	0.0667752	0.128652
HTINC	seq-rs15442-DF	jcf7190000036587	18485	psme_t037111|m.22696	.	0.02612	9.70869e-05	0.0454488	-6.17225	17.5558	3.8038e-05	3.08075	3.18781	0.075333	0.073195
HTINC	seq-rs15983-DF	jcf7190000038435	201923	.	PSME_04771	0.02218	1.8214e-08	9.35469e-05	-7.81013	31.9271	4.431e-08	9.7838	18.2479	2.77712e-05	0.155256
HTINC	seq-rs16097-DF	jcf7190000038729	88480	psme_t010344|m.11221	.	0.03137	4.94616e-06	0.00535616	5.20975	23.3308	2.29686e-06	5.37804	10.9777	0.00104908	0.0947491
HTINC	seq-rs2239-DF	jcf7190000004104	729033	psme_t018225|m.16053	PSME_17369	0.01476	4.53652e-05	0.0270925	-5.81009	14.8561	0.000145301	-0.511946	0.0499254	0.823363	0.0769142
HTINC	seq-rs2413-DF	jcf7190000004496	722184	psme_t046348|m.58702	PSME_52473	0.03891	5.54822e-05	0.0307823	-3.6746	20.1969	1.06223e-05	4.15974	5.76488	0.0170692	0.0785742
HTINC	seq-rs2449-DF	jcf7190000004553	707279	.	.	0.01852	3.39558e-05	0.0216067	6.25333	20.9623	7.188e-06	1.31866	0.377746	0.539336	0.0796577
HTINC	seq-rs2474-DF	jcf7190000004617	588493	psme_t014761|m.32681	PSME_48850	0.14015	3.17588e-05	0.0206052	-4.23809	21.2408	6.34287e-06	3.72281	13.3415	0.00031368	0.0818425
HTINC	seq-rs24972-DF	jcf7190000088324	285652	psme_t008896|m.20746	PSME_48306	0.0203	1.13544e-05	0.0101043	-6.21064	22.6867	3.1269e-06	3.24477	2.6224	0.106541	0.0880269
HTINC	seq-rs2908-DF	jcf7190000005308	58725	.	PSME_27198	0.0223	6.74504e-07	0.00117318	-7.18737	27.9834	2.55791e-07	2.17589	1.47558	0.225545	0.111665
HTINC	seq-rs2918-DF	jcf7190000005316	1333756	psme_t038460|m.63757	PSME_27219	0.03875	6.49723e-10	8.13989e-06	8.41821	45.8314	8.11012e-11	7.26854	21.1448	6.57053e-06	0.169746
HTINC	seq-rs29820-DF	jcf7190000287039	6392	psme_t016403|m.75666	PSME_28922	0.03558	7.49077e-05	0.0378333	-5.99152	19.3888	1.55029e-05	4.22531	7.53653	0.00646127	0.0736236
HTINC	seq-rs3204-DF	jcf7190000005788	416417	psme_t083354|m.60372	.	0.01661	1.34223e-06	0.00202755	-7.00135	23.738	1.8909e-06	-3.54881	2.27271	0.132847	0.105384
HTINC	seq-rs3207-DF	jcf7190000005791	840712	.	.	0.02642	4.75489e-06	0.00522776	-7.12167	13.8608	0.000240996	2.21505	1.14717	0.285129	0.0965066
HTINC	seq-rs3287-DF	jcf7190000005969	238106	psme_t001093|m.25751	PSME_30964	0.0203	2.32216e-06	0.00305811	-6.34479	24.5763	1.26848e-06	7.83704	15.5463	0.000102828	0.100902
HTINC	seq-rs3604-DF	jcf7190000006651	1054452	.	.	0.01306	1.54241e-06	0.00228201	5.92411	19.9396	1.18394e-05	14.2396	13.3287	0.000314853	0.109773
HTINC	seq-rs3605-DF	jcf7190000006651	1073490	psme_t000629|m.19229	PSME_46413	0.02214	9.20277e-05	0.0438223	5.62492	17.4889	3.91835e-05	5.08817	7.66362	0.00602757	0.0712835
HTINC	seq-rs38-DF	jcf7190000000122	934893	psme_t000722|m.76967	PSME_47504	0.0316	5.43589e-07	0.000997098	-6.78888	28.5529	1.9607e-07	7.20416	19.1948	1.69967e-05	0.115861
HTINC	seq-rs4130-DF	jcf7190000008035	1120529	.	.	0.01296	5.75061e-07	0.00103373	-4.75105	11.3556	0.000863272	-14.4536	27.2686	3.56589e-07	0.113457
HTINC	seq-rs4433-DF	jcf7190000008816	197010	psme_t005660|m.18335	PSME_32617	0.02407	1.70863e-06	0.00242808	-6.7785	21.6077	5.26269e-06	1.88235	1.13514	0.287645	0.103474
HTINC	seq-rs4606-DF	jcf7190000009103	257704	.	.	0.10769	1.90925e-06	0.00264473	6.50764	27.7103	2.97622e-07	6.32695	22.7579	3.08333e-06	0.105333
HTINC	seq-rs4740-DF	jcf7190000009347	268403	psme_t015315|m.16366	PSME_32793	0.01111	1.49731e-06	0.00222443	-7.23783	13.0088	0.000369946	-3.21984	1.54024	0.215672	0.105153
HTINC	seq-rs4742-DF	jcf7190000009347	268649	psme_t015315|m.16366	PSME_32793	0.01111	1.49731e-06	0.00222443	7.23783	13.0088	0.000369946	-3.21984	1.54024	0.215672	0.105153
HTINC	seq-rs4786-DF	jcf7190000009427	1067755	.	PSME_32867	0.01119	8.57056e-07	0.00143985	.	.	.	.	.	.	0.0973566
HTINC	seq-rs5073-DF	jcf7190000009943	9719	.	.	0.02214	2.48888e-05	0.0177893	6.47267	21.6036	5.26468e-06	4.38359	5.5671	0.0190185	0.0817164
HTINC	seq-rs6421-DF	jcf7190000012618	584021	psme_t000444|m.45284	PSME_00292	0.02222	3.95367e-05	0.0241328	-6.45605	20.9283	7.30692e-06	2.99557	2.6592	0.104131	0.0780531
HTINC	seq-rs6824-DF	jcf7190000013306	986955	psme_t002750|m.23957	PSME_47942	0.02768	7.27828e-05	0.0373813	4.77065	18.3077	2.61822e-05	1.43876	0.753483	0.386152	0.0731478
HTINC	seq-rs6944-DF	jcf7190000013493	148358	psme_t007338|m.22893	.	0.0618	3.96828e-05	0.02414	4.39469	18.2556	2.69891e-05	5.23497	18.5325	2.35621e-05	0.0782531
HTINC	seq-rs7116-DF	jcf7190000014035	652511	psme_t003196|m.23626	PSME_01087	0.01481	1.0098e-07	0.000300037	-3.7447	6.63444	0.0105409	-11.8158	22.337	3.70479e-06	0.126861
HTINC	seq-rs7486-DF	jcf7190000015038	172814	.	.	0.05769	5.63846e-05	0.0311325	.	.	.	.	.	.	0.073351
HTINC	seq-rs8688-DF	jcf7190000017813	177756	.	PSME_30046	0.01128	8.28362e-06	0.00794167	6.51493	17.9225	3.18271e-05	12.4701	17.6289	3.67753e-05	0.092929
ndlcold	seq-rs373-SP	.	.	.	.	0.13136	9.09748e-05	0.0434552	.	.	.	.	.	.	0.0640821
ndlcold	seq-rs7784-DF	jcf7190000015681	262888	psme_t006714|m.23144	.	0.12594	8.15574e-05	0.0401665	-1.42798	18.8999	1.97086e-05	-1.04069	6.60378	0.0107277	0.0770604
RTLG	seq-rs103-DF	jcf7190000000318	798069	psme_t027281|m.63470	.	0.26724	2.39099e-05	0.0172612	4.67088	21.9503	4.79949e-06	-4.29494	17.2758	4.56899e-05	0.0947951
RTLG	seq-rs10357-DF	jcf7190000022167	84113	.	PSME_36884	0.08333	1.46083e-05	0.0120183	4.7602	23.22	2.45377e-06	-4.71869	19.3455	1.58988e-05	0.086919
RTLG	seq-rs1175-DF	jcf7190000002181	600163	psme_t003556|m.77228	PSME_47635	0.20117	3.06803e-05	0.0204452	1.3555	8.60255	0.00366476	-2.56029	21.083	6.93596e-06	0.0852313
RTLG	seq-rs1178-DF	jcf7190000002182	268178	.	PSME_40932	0.01128	2.5256e-05	0.0179566	-4.48333	13.3298	0.000315108	-5.2593	5.31524	0.0219183	0.0871811
RTLG	seq-rs11849-DF	jcf7190000026032	37565	psme_t194473|m.95558	PSME_39361	0.01866	5.41653e-05	0.0302854	-2.72507	5.16931	0.0237897	-3.0725	4.29578	0.0391738	0.0775712
RTLG	seq-rs12681-DF	jcf7190000028258	200348	.	PSME_40638	0.02425	5.70563e-07	0.0010308	7.72005	30.0866	9.64177e-08	-8.03983	24.5144	1.31439e-06	0.113245
RTLG	seq-rs1360-DF	jcf7190000002568	790023	.	.	0.15039	3.27538e-05	0.0210656	-4.76335	21.3053	6.23215e-06	-4.47821	17.0916	4.84815e-05	0.0833765
RTLG	seq-rs13793-DF	jcf7190000031538	916709	psme_t017300|m.68974	.	0.01852	2.92448e-05	0.0198379	-4.68838	21.6544	5.14551e-06	1.34701	0.409606	0.522718	0.0806155
RTLG	seq-rs14123-DF	jcf7190000032424	319356	psme_t007936|m.45901	.	0.0223	3.66222e-07	0.000746033	5.17493	29.2478	1.41874e-07	6.36922	9.33776	0.00247306	0.116161
RTLG	seq-rs14126-DF	jcf7190000032424	320495	psme_t007936|m.45901	.	0.02583	4.80809e-07	0.000900315	5.21562	29.8741	1.05467e-07	5.23326	10.9586	0.00105951	0.113829
RTLG	seq-rs14289-DF	jcf7190000033072	735912	.	.	0.07843	6.63646e-07	0.00116387	7.7293	30.1188	9.89333e-08	-7.6252	26.7132	4.80602e-07	0.118063
RTLG	seq-rs14452-DF	jcf7190000033557	356454	psme_t065654|m.53759	PSME_51103	0.01107	4.70407e-05	0.0275441	3.40799	8.39433	0.00407479	-6.19215	8.06575	0.00485685	0.0766248
RTLG	seq-rs15418-DF	jcf7190000036528	141794	psme_t008541|m.23482	.	0.01119	3.43569e-05	0.0217848	-4.97913	19.6156	1.38616e-05	-1.34373	0.345022	0.557445	0.0802487
RTLG	seq-rs15983-DF	jcf7190000038435	201923	.	PSME_04771	0.02218	6.20048e-06	0.00635098	-4.8364	20.728	8.34408e-06	6.01883	12.2561	0.000550855	0.101514
RTLG	seq-rs19920-DF	jcf7190000054250	244878	psme_t002022|m.87351	PSME_11178	0.03008	3.08575e-05	0.0204452	3.81203	14.8435	0.00014683	-5.79748	21.3584	5.97357e-06	0.0801891
RTLG	seq-rs2449-DF	jcf7190000004553	707279	.	.	0.01852	6.27467e-05	0.03372	4.26966	16.9161	5.20685e-05	-1.02589	0.40416	0.525493	0.074359
RTLG	seq-rs28491-SP	.	.	.	.	0.01277	2.57057e-06	0.00332435	.	.	.	.	.	.	0.0954576
RTLG	seq-rs2918-DF	jcf7190000005316	1333756	psme_t038460|m.63757	PSME_27219	0.03875	4.64962e-07	0.000889662	5.17857	29.5974	1.19923e-07	5.41999	20.4998	8.97985e-06	0.114105
RTLG	seq-rs3287-DF	jcf7190000005969	238106	psme_t001093|m.25751	PSME_30964	0.0203	8.66216e-06	0.00826361	-3.7041	14.645	0.000161564	6.92419	21.4765	5.59768e-06	0.0902116
RTLG	seq-rs3604-DF	jcf7190000006651	1054452	.	.	0.01306	1.0137e-05	0.00936874	4.51558	20.1317	1.07837e-05	8.1068	7.61982	0.00617609	0.0902488
RTLG	seq-rs3605-DF	jcf7190000006651	1073490	psme_t000629|m.19229	PSME_46413	0.02214	0.000109908	0.0497198	4.39666	18.5248	2.35356e-05	2.87628	4.3372	0.0382366	0.0698747
RTLG	seq-rs40739-SP	.	.	.	.	0.01311	1.03837e-05	0.0095233	.	.	.	.	.	.	0.0755277
RTLG	seq-rs4136-DF	jcf7190000008061	867680	.	PSME_32083	0.01163	2.07176e-05	0.0154211	.	.	.	.	.	.	0.0741141
RTLG	seq-rs4606-DF	jcf7190000009103	257704	.	.	0.10769	2.92303e-05	0.0198379	4.26945	20.6635	8.43603e-06	4.55704	20.547	8.92486e-06	0.0822396
RTLG	seq-rs4740-DF	jcf7190000009347	268403	psme_t015315|m.16366	PSME_32793	0.01111	1.67435e-05	0.013201	-3.91547	6.67903	0.0102868	-3.81831	3.83938	0.0511025	0.0849362
RTLG	seq-rs4742-DF	jcf7190000009347	268649	psme_t015315|m.16366	PSME_32793	0.01111	1.67435e-05	0.013201	3.91547	6.67903	0.0102868	-3.81831	3.83938	0.0511025	0.0849362
RTLG	seq-rs4750-DF	jcf7190000009354	526132	psme_t001092|m.19411	PSME_32799	0.0206	9.33123e-05	0.0442581	-2.93293	8.1763	0.00458302	6.32614	18.5976	2.28221e-05	0.0729869
RTLG	seq-rs50696-SP	.	.	.	.	0.01116	7.38789e-05	0.0376751	.	.	.	.	.	.	0.0701154
RTLG	seq-rs7116-DF	jcf7190000014035	652511	psme_t003196|m.23626	PSME_01087	0.01481	8.85373e-06	0.00837656	-1.87076	2.8974	0.0898863	-8.17152	18.6645	2.20042e-05	0.090051
RTLG	seq-rs798-DF	jcf7190000001630	254633	psme_t008815|m.95917	PSME_35701	0.03704	7.03746e-08	0.000245641	-3.96462	22.414	3.57032e-06	-6.51002	34.4104	1.31646e-08	0.12986
RTSH	seq-rs10513-DF	jcf7190000022669	1650740	psme_t006340|m.88347	PSME_37207	0.01316	1.76681e-05	0.0138389	0.0597128	7.47836	0.00666893	0.0808885	4.89811	0.0277448	0.0936958
RTSH	seq-rs10705-DF	jcf7190000023201	502429	psme_t014568|m.32846	PSME_47186	0.01296	1.31888e-05	0.0111385	.	.	.	.	.	.	0.0738137
RTSH	seq-rs11043-DF	jcf7190000024143	242044	psme_t011186|m.82969	PSME_38326	0.02045	8.64095e-05	0.0418115	0.0855623	14.5229	0.000172071	-0.113411	16.0284	8.09941e-05	0.071847
RTSH	seq-rs11116-DF	jcf7190000024342	336257	psme_t008605|m.23493	.	0.02037	9.54358e-05	0.0449687	0.0925862	16.3302	6.96331e-05	-0.0314604	1.22297	0.269773	0.0717981
RTSH	seq-rs11454-DF	jcf7190000024943	1833680	psme_t050598|m.20996	.	0.06464	5.9701e-05	0.0325011	-0.0698061	19.3821	1.5639e-05	-0.0754405	16.3438	6.9647e-05	0.0765473
RTSH	seq-rs11455-DF	jcf7190000024943	1834111	psme_t050598|m.20996	.	0.07143	1.9364e-05	0.0147183	-0.0711079	20.7906	7.85857e-06	-0.079725	19.9276	1.19424e-05	0.085828
RTSH	seq-rs11459-DF	jcf7190000024943	2202584	psme_t002028|m.96385	.	0.02768	6.95286e-10	8.3323e-06	-0.109521	44.8598	1.23959e-10	-0.0804571	10.2825	0.00150592	0.169159
RTSH	seq-rs11460-DF	jcf7190000024943	2209491	psme_t002028|m.96385	.	0.0188	8.02916e-10	9.29691e-06	0.119181	44.9651	1.22036e-10	-0.0999651	10.1226	0.00164038	0.173707
RTSH	seq-rs11461-DF	jcf7190000024943	2217513	psme_t002028|m.96385	.	0.13158	2.4177e-10	3.79791e-06	0.11729	48.5548	2.97578e-11	-0.111867	37.9344	2.99336e-09	0.201738
RTSH	seq-rs1164-DF	jcf7190000002175	174241	.	PSME_40921	0.21941	2.01664e-05	0.0152316	0.0521008	22.6005	3.48528e-06	-0.0490015	15.5417	0.000106636	0.091901
RTSH	seq-rs11705-DF	jcf7190000025655	118515	psme_t029839|m.101311	PSME_39210	0.04845	6.41077e-05	0.0341959	0.0846501	18.8436	2.04765e-05	-0.0962626	17.9895	3.10992e-05	0.0779396
RTSH	seq-rs11730-DF	jcf7190000025735	85643	psme_t005312|m.12036	.	0.07963	3.8639e-06	0.00445763	-0.111662	25.733	7.34779e-07	-0.100957	18.9519	1.91157e-05	0.096847
RTSH	seq-rs1177-DF	jcf7190000002182	267986	psme_t136758|m.80592	PSME_40932	0.01107	9.40374e-05	0.0444499	-0.024732	1.16477	0.281448	0.173506	15.139	0.000126078	0.071112
RTSH	seq-rs1178-DF	jcf7190000002182	268178	.	PSME_40932	0.01128	1.52923e-07	0.000402107	0.0632945	7.0997	0.00818619	0.202836	20.4504	9.26591e-06	0.137042
RTSH	seq-rs11848-DF	jcf7190000026032	37536	psme_t194473|m.95558	PSME_39361	0.01107	3.09931e-05	0.0204452	.	.	.	.	.	.	0.0665271
RTSH	seq-rs11849-DF	jcf7190000026032	37565	psme_t194473|m.95558	PSME_39361	0.01866	3.14244e-06	0.00391976	0.102377	19.3305	1.59283e-05	-0.00415213	0.0200381	0.887538	0.10007
RTSH	seq-rs11855-DF	jcf7190000026032	223844	psme_t019562|m.32189	PSME_39362	0.03745	1.63493e-07	0.000413937	0.0989743	33.063	2.46036e-08	-0.0832606	13.6678	0.000265313	0.124098
RTSH	seq-rs11858-DF	jcf7190000026032	224345	psme_t019562|m.32189	PSME_39362	0.03802	7.83638e-05	0.0392841	0.0660803	19.5971	1.40846e-05	-0.060042	6.01959	0.0148048	0.0747214
RTSH	seq-rs12084-DF	jcf7190000026654	664879	psme_t036447|m.77861	.	0.08046	1.02449e-06	0.00164837	0.113829	26.6922	4.77887e-07	-0.0941766	16.5729	6.22986e-05	0.110994
RTSH	seq-rs12259-DF	jcf7190000027178	238807	.	PSME_39947	0.0316	2.03434e-08	0.000100134	0.124443	37.4491	3.34512e-09	-0.118497	23.6834	1.94821e-06	0.154484
RTSH	seq-rs12375-DF	jcf7190000027534	70500	psme_t016235|m.32026	PSME_40274	0.20769	5.87614e-05	0.0321062	0.0298368	14.4029	0.000184115	-0.0425032	18.5132	2.40002e-05	0.0789003
RTSH	seq-rs12763-DF	jcf7190000028525	20309	psme_t005450|m.45520	PSME_40791	0.07631	8.7056e-06	0.00828	0.149131	24.442	1.4183e-06	-0.14569	21.9838	4.55955e-06	0.116315
RTSH	seq-rs13002-DF	jcf7190000029205	249832	psme_t000747|m.61513	PSME_41209	0.01115	1.62091e-07	0.000413298	.	.	.	.	.	.	0.108301
RTSH	seq-rs13055-DF	jcf7190000029347	201952	.	.	0.01731	2.05451e-05	0.0153563	0.116033	15.5784	0.000102222	-0.0280403	0.676647	0.411506	0.0848608
RTSH	seq-rs13150-DF	jcf7190000029680	504432	.	.	0.01326	1.60143e-06	0.00235961	0.13083	21.5713	5.40903e-06	-0.181315	25.6376	7.79129e-07	0.105516
RTSH	seq-rs13322-DF	jcf7190000030160	444598	psme_t004502|m.18421	PSME_41665	0.01562	9.73589e-05	0.0455169	.	.	.	.	.	.	0.0673657
RTSH	seq-rs13441-DF	jcf7190000030515	13709	psme_t007137|m.61177	PSME_41853	0.01481	1.87399e-07	0.000458324	-0.0160515	0.537056	0.464298	0.179562	26.0063	6.4584e-07	0.121693
RTSH	seq-rs13589-DF	jcf7190000030999	229035	psme_t020746|m.44052	PSME_47800	0.01661	2.16246e-06	0.00289014	-0.124985	17.9214	3.16598e-05	-0.0178536	0.272692	0.601963	0.101484
RTSH	seq-rs13777-DF	jcf7190000031480	290273	.	PSME_42381	0.02222	7.89379e-05	0.0393617	.	.	.	.	.	.	0.0595777
RTSH	seq-rs13781-DF	jcf7190000031480	290639	.	PSME_42381	0.0223	7.82001e-05	0.039266	.	.	.	.	.	.	0.060076
RTSH	seq-rs13782-DF	jcf7190000031480	290751	.	PSME_42381	0.02214	8.00853e-05	0.0396729	.	.	.	.	.	.	0.0594274
RTSH	seq-rs13784-DF	jcf7190000031480	291010	.	PSME_42381	0.02214	8.00853e-05	0.0396729	.	.	.	.	.	.	0.0594274
RTSH	seq-rs13793-DF	jcf7190000031538	916709	psme_t017300|m.68974	.	0.01852	2.14357e-12	1.28443e-07	0.144728	56.3086	9.24266e-13	-0.106339	6.55512	0.0110091	0.221077
RTSH	seq-rs13863-DF	jcf7190000031790	571028	psme_t048623|m.5734	PSME_01336	0.01111	3.28708e-06	0.004006	0.0365928	2.59709	0.108242	0.166897	15.0727	0.000130448	0.107872
RTSH	seq-rs13864-DF	jcf7190000031790	1411500	psme_t005484|m.96669	.	0.01866	1.15075e-05	0.0101713	0.0105353	0.220129	0.639327	0.10391	12.4556	0.00049116	0.0910203
RTSH	seq-rs13875-DF	jcf7190000031833	46720	psme_t003429|m.46889	PSME_01345	0.01476	5.69606e-06	0.00598092	-0.141125	25.1885	9.48684e-07	-0.121261	12.5547	0.00046607	0.0936042
RTSH	seq-rs13908-DF	jcf7190000031950	1626934	psme_t012636|m.71648	PSME_01405	0.01852	7.00061e-07	0.00120424	0.108336	28.3382	2.1615e-07	-0.0266769	0.728793	0.39404	0.111093
RTSH	seq-rs14123-DF	jcf7190000032424	319356	psme_t007936|m.45901	.	0.0223	1.84734e-09	1.70296e-05	-0.115104	39.7591	1.19019e-09	-0.154049	14.056	0.000217725	0.16141
RTSH	seq-rs14126-DF	jcf7190000032424	320495	psme_t007936|m.45901	.	0.02583	1.25279e-09	1.25112e-05	-0.115476	40.2047	9.66517e-10	-0.144399	21.5852	5.31143e-06	0.164065
RTSH	seq-rs14190-DF	jcf7190000032671	272466	psme_t002968|m.7804	PSME_52709	0.02247	1.10133e-05	0.00989874	0.0498693	6.13587	0.0138733	0.0646028	5.76161	0.0170728	0.0887769
RTSH	seq-rs14291-DF	jcf7190000033072	834954	psme_t001774|m.46150	PSME_02072	0.04323	8.99627e-07	0.00149738	0.144581	26.5963	4.93754e-07	-0.118001	15.6326	9.8937e-05	0.111868
RTSH	seq-rs14297-DF	jcf7190000033072	856356	psme_t001774|m.46150	PSME_02072	0.0687	1.70868e-06	0.00242808	0.149173	27.7324	2.92983e-07	-0.139368	22.7117	3.14026e-06	0.106325
RTSH	seq-rs14452-DF	jcf7190000033557	356454	psme_t065654|m.53759	PSME_51103	0.01107	6.73967e-13	6.05762e-08	-0.113053	24.3161	1.43555e-06	0.211927	24.0907	1.59821e-06	0.230902
RTSH	seq-rs14714-DF	jcf7190000034499	40544	psme_t013386|m.32489	PSME_02834	0.10038	9.11361e-05	0.0434552	0.0468506	8.28122	0.00433712	-0.0160721	0.779349	0.378153	0.0724699
RTSH	seq-rs14997-DF	jcf7190000035297	275345	psme_t020828|m.33318	PSME_03233	0.19565	1.19652e-05	0.0104411	-0.059526	23.3073	2.40631e-06	-0.0598926	19.4435	1.54004e-05	0.0952926
RTSH	seq-rs15078-DF	jcf7190000035535	77681	.	PSME_42799	0.01301	0.000109057	0.0495716	.	.	.	.	.	.	0.064313
RTSH	seq-rs15203-DF	jcf7190000036040	20664	psme_t055283|m.35223	PSME_03654	0.107	3.08273e-06	0.00387518	0.146213	26.6906	4.83162e-07	-0.14244	24.3085	1.48351e-06	0.103238
RTSH	seq-rs15206-DF	jcf7190000036040	20756	psme_t055283|m.35223	PSME_03654	0.04389	1.24306e-06	0.00193228	-0.112129	27.5768	3.15065e-07	-0.114625	24.0577	1.65321e-06	0.107384
RTSH	seq-rs15418-DF	jcf7190000036528	141794	psme_t008541|m.23482	.	0.01119	2.13137e-12	1.28443e-07	0.149414	46.0682	7.45503e-11	0.105497	5.49508	0.019809	0.221032
RTSH	seq-rs15428-DF	jcf7190000036561	245652	psme_t022972|m.33561	.	0.13636	3.10812e-05	0.0204658	-0.0445453	19.2363	1.6768e-05	-0.052957	18.3698	2.56143e-05	0.0817108
RTSH	seq-rs15441-DF	jcf7190000036587	18185	psme_t037111|m.22696	.	0.06783	5.66166e-08	0.000207702	0.127333	35.6511	7.87934e-09	-0.119532	28.0281	2.58075e-07	0.145945
RTSH	seq-rs15442-DF	jcf7190000036587	18485	psme_t037111|m.22696	.	0.02612	1.26111e-08	6.86962e-05	0.135903	38.8536	1.79103e-09	-0.112269	19.1493	1.74019e-05	0.144871
RTSH	seq-rs15983-DF	jcf7190000038435	201923	.	PSME_04771	0.02218	1.14787e-11	3.43901e-07	0.139259	47.8179	4.04088e-11	-0.170075	24.95	1.11899e-06	0.218368
RTSH	seq-rs16097-DF	jcf7190000038729	88480	psme_t010344|m.11221	.	0.03137	1.90174e-09	1.70929e-05	-0.0894079	31.7746	4.38269e-08	-0.129769	28.9886	1.59172e-07	0.160468
RTSH	seq-rs16210-DF	jcf7190000039135	112096	psme_t105091|m.48848	PSME_05231	0.01296	9.5382e-07	0.00155872	.	.	.	.	.	.	0.094154
RTSH	seq-rs1724-DF	jcf7190000003208	335980	psme_t008275|m.38142	PSME_08134	0.10038	1.24691e-06	0.00193228	0.148661	27.9556	2.62582e-07	-0.153461	28.0694	2.48995e-07	0.115858
RTSH	seq-rs1750-DF	jcf7190000003227	183854	psme_t039211|m.74138	PSME_08981	0.02778	5.17735e-06	0.0055538	-0.0818546	23.596	2.02728e-06	-0.099676	17.5557	3.79555e-05	0.0944574
RTSH	seq-rs1868-DF	jcf7190000003493	453727	psme_t012365|m.93818	PSME_11033	0.01296	5.73937e-06	0.00598092	-0.106995	23.5503	2.07208e-06	-0.131592	12.7589	0.0004202	0.0948472
RTSH	seq-rs20148-DF	jcf7190000055462	127780	.	PSME_11464	0.05535	4.20081e-06	0.00476428	0.0734486	21.6151	5.23562e-06	-0.0908362	23.6009	2.01873e-06	0.0960753
RTSH	seq-rs21708-DF	jcf7190000063808	10811	psme_t012857|m.64379	.	0.01115	4.14149e-05	0.0248988	.	.	.	.	.	.	0.0708673
RTSH	seq-rs2239-DF	jcf7190000004104	729033	psme_t018225|m.16053	PSME_17369	0.01476	3.70195e-09	2.60965e-05	0.126064	31.9931	3.96352e-08	-0.00260124	0.00585716	0.939053	0.15475
RTSH	seq-rs23592-DF	jcf7190000076178	170101	.	.	0.01296	6.07967e-05	0.0329181	0.0239635	1.26641	0.261453	0.141403	14.4828	0.000175443	0.0751952
RTSH	seq-rs2413-DF	jcf7190000004496	722184	psme_t046348|m.58702	PSME_52473	0.03891	1.66587e-06	0.00240527	0.0639829	28.0391	2.57489e-07	-0.0582314	5.14164	0.0241992	0.111363
RTSH	seq-rs2449-DF	jcf7190000004553	707279	.	.	0.01852	1.28068e-05	0.0109366	-0.076998	14.697	0.000157524	0.0563579	3.13194	0.0779138	0.0871298
RTSH	seq-rs2474-DF	jcf7190000004617	588493	psme_t014761|m.32681	PSME_48850	0.14015	5.39138e-06	0.00575061	0.0678683	24.8428	1.13435e-06	-0.0703463	21.6905	5.10729e-06	0.0969327
RTSH	seq-rs24972-DF	jcf7190000088324	285652	psme_t008896|m.20746	PSME_48306	0.0203	8.90267e-10	9.29691e-06	0.120582	39.2316	1.49159e-09	-0.0369449	1.54288	0.215276	0.167017
RTSH	seq-rs2908-DF	jcf7190000005308	58725	.	PSME_27198	0.0223	8.55943e-09	4.80826e-05	0.126074	39.7501	1.19496e-09	-0.0708858	7.06591	0.0083323	0.151238
RTSH	seq-rs2918-DF	jcf7190000005316	1333756	psme_t038460|m.63757	PSME_27219	0.03875	1.96856e-09	1.72619e-05	-0.118536	42.5453	3.42627e-10	-0.117214	25.2599	9.17105e-07	0.160171
RTSH	seq-rs29820-DF	jcf7190000287039	6392	psme_t016403|m.75666	PSME_28922	0.03558	1.55062e-05	0.0125842	0.0952029	22.5899	3.29862e-06	-0.0886567	15.09	0.000129648	0.0861969
RTSH	seq-rs3023-DF	jcf7190000005504	215571	psme_t039967|m.5530	.	0.01493	4.56537e-07	0.000887212	-0.151922	28.3248	2.18666e-07	-0.0951028	7.43893	0.00680913	0.118155
RTSH	seq-rs3108-DF	jcf7190000005622	670156	.	PSME_30785	0.03101	1.92297e-05	0.0146472	.	.	.	.	.	.	0.0738762
RTSH	seq-rs3203-DF	jcf7190000005784	659741	psme_t014250|m.93141	.	0.01107	1.07624e-05	0.00972189	.	.	.	.	.	.	0.0745337
RTSH	seq-rs3204-DF	jcf7190000005788	416417	psme_t083354|m.60372	.	0.01661	3.24918e-06	0.00397329	0.0701021	11.0862	0.000991799	0.118943	11.5438	0.000782985	0.0981642
RTSH	seq-rs3207-DF	jcf7190000005791	840712	.	.	0.02642	4.51425e-08	0.000174512	0.155889	30.12	9.58004e-08	-0.095431	9.61127	0.00214487	0.137631
RTSH	seq-rs3287-DF	jcf7190000005969	238106	psme_t001093|m.25751	PSME_30964	0.0203	1.96024e-10	3.35594e-06	0.129813	47.167	4.53742e-11	-0.134957	20.9101	7.3605e-06	0.180187
RTSH	seq-rs3331-DF	jcf7190000006090	989784	psme_t000798|m.46408	PSME_31058	0.03333	4.07334e-05	0.0246125	-0.0735359	18.9824	1.88322e-05	-0.0804981	13.0779	0.000357162	0.0783283
RTSH	seq-rs348-DF	jcf7190000000804	167302	psme_t005302|m.88520	.	0.23651	3.64474e-06	0.00429625	0.103845	26.3514	5.914e-07	-0.101686	23.9809	1.79704e-06	0.124977
RTSH	seq-rs3604-DF	jcf7190000006651	1054452	.	.	0.01306	1.87308e-05	0.0143584	-0.091651	21.9965	4.37855e-06	-0.0988614	2.92136	0.0885846	0.0878073
RTSH	seq-rs3605-DF	jcf7190000006651	1073490	psme_t000629|m.19229	PSME_46413	0.02214	2.10081e-05	0.0155089	-0.0936509	22.388	3.6089e-06	-0.0433183	2.51739	0.113776	0.0830762
RTSH	seq-rs38-DF	jcf7190000000122	934893	psme_t000722|m.76967	PSME_47504	0.0316	6.65132e-12	2.17389e-07	0.140559	56.7784	7.65831e-13	-0.110582	20.6424	8.4046e-06	0.216116
RTSH	seq-rs3820-DF	jcf7190000007225	24868	psme_t000366|m.95219	.	0.02974	1.4506e-05	0.011989	0.105805	13.5479	0.00028153	-0.0501947	2.59875	0.108134	0.0862834
RTSH	seq-rs4130-DF	jcf7190000008035	1120529	.	.	0.01296	7.75881e-08	0.000259694	0.0348484	2.79143	0.0959415	0.241316	34.7363	1.13512e-08	0.130466
RTSH	seq-rs4289-DF	jcf7190000008498	182810	psme_t017204|m.24638	.	0.03831	2.67878e-06	0.00343955	0.10924	24.544	1.31535e-06	-0.0819274	9.65718	0.00209712	0.107031
RTSH	seq-rs4419-DF	jcf7190000008780	238966	psme_t018776|m.82719	PSME_32605	0.01115	1.2114e-06	0.00189357	.	.	.	.	.	.	0.0922911
RTSH	seq-rs4433-DF	jcf7190000008816	197010	psme_t005660|m.18335	PSME_32617	0.02407	3.43677e-11	7.72242e-07	0.148165	47.0598	4.78458e-11	-0.068334	6.76637	0.00980725	0.197044
RTSH	seq-rs4606-DF	jcf7190000009103	257704	.	.	0.10769	8.045e-05	0.0397299	-0.0803862	19.5446	1.45115e-05	-0.0782902	16.0419	8.11608e-05	0.0738134
RTSH	seq-rs4740-DF	jcf7190000009347	268403	psme_t015315|m.16366	PSME_32793	0.01111	3.69364e-07	0.000746033	0.133134	20.1115	1.08591e-05	0.00961311	0.0621839	0.803269	0.116974
RTSH	seq-rs4742-DF	jcf7190000009347	268649	psme_t015315|m.16366	PSME_32793	0.01111	3.69364e-07	0.000746033	-0.133134	20.1115	1.08591e-05	0.00961311	0.0621839	0.803269	0.116974
RTSH	seq-rs4786-DF	jcf7190000009427	1067755	.	PSME_32867	0.01119	2.87975e-09	2.16215e-05	.	.	.	.	.	.	0.155087
RTSH	seq-rs5073-DF	jcf7190000009943	9719	.	.	0.02214	5.27126e-08	0.000197409	-0.120367	34.583	1.2125e-08	-0.0886774	10.3387	0.00146237	0.132233
RTSH	seq-rs5177-DF	jcf7190000010139	341405	psme_t004971|m.8301	PSME_33332	0.01852	3.93372e-06	0.00451838	0.0498569	12.6018	0.00045527	0.12593	7.70076	0.00590973	0.0966269
RTSH	seq-rs5188-DF	jcf7190000010167	521810	psme_t031996|m.30813	.	0.01873	1.32292e-05	0.0111385	0.111587	23.3612	2.2808e-06	-0.0770256	6.78898	0.00969282	0.0958086
RTSH	seq-rs5307-DF	jcf7190000010332	166442	psme_t014047|m.76246	.	0.07463	2.06563e-06	0.00280649	0.146511	26.9923	4.07969e-07	-0.149745	26.3945	5.4034e-07	0.104144
RTSH	seq-rs5525-DF	jcf7190000010735	312193	psme_t012438|m.25395	PSME_33611	0.01493	2.50979e-06	0.00325747	0.00321931	0.0119879	0.912897	0.131921	14.4059	0.000182647	0.103507
RTSH	seq-rs5857-DF	jcf7190000011499	385933	.	PSME_34054	0.06897	1.5494e-05	0.0125842	0.0831688	22.5558	3.38985e-06	-0.0689675	12.4726	0.000489047	0.0903316
RTSH	seq-rs6040-SP	.	.	.	.	0.04102	1.47767e-06	0.00221355	0.149241	27.7182	2.99824e-07	-0.131466	18.717	2.18415e-05	0.109697
RTSH	seq-rs61-DF	jcf7190000000198	1245886	psme_t000577|m.86445	PSME_09147	0.01119	5.48434e-05	0.0305695	0.134556	20.304	9.91849e-06	-0.0926228	5.59606	0.0187213	0.0863903
RTSH	seq-rs6421-DF	jcf7190000012618	584021	psme_t000444|m.45284	PSME_00292	0.02222	2.08695e-06	0.00282068	0.108336	27.3514	3.43013e-07	-0.0530869	3.78513	0.0527593	0.101854
RTSH	seq-rs6824-DF	jcf7190000013306	986955	psme_t002750|m.23957	PSME_47942	0.02768	2.32505e-07	0.000527916	-0.0929567	31.9272	4.08546e-08	-0.0490603	3.96518	0.0474658	0.119844
RTSH	seq-rs6974-DF	jcf7190000013587	463470	.	.	0.01296	9.38744e-07	0.00154815	0.0328135	1.52308	0.218239	0.120985	9.65994	0.00208678	0.110374
RTSH	seq-rs7007-DF	jcf7190000013700	99990	psme_t155180|m.80105	.	0.01931	4.9231e-06	0.00534729	0.111816	25.3104	9.19711e-07	-0.124057	15.37	0.000113526	0.109256
RTSH	seq-rs7116-DF	jcf7190000014035	652511	psme_t003196|m.23626	PSME_01087	0.01481	1.85447e-06	0.00259423	0.0603967	7.90423	0.00529755	0.14115	14.6153	0.000164127	0.103073
RTSH	seq-rs7586-DF	jcf7190000015356	376694	psme_t003098|m.71259	.	0.01111	2.95563e-05	0.0200114	-0.107778	13.8022	0.000247339	-0.00216381	0.00309914	0.955646	0.0812497
RTSH	seq-rs7593-DF	jcf7190000015376	1121869	psme_t014131|m.32775	.	0.11742	9.40877e-05	0.0444499	0.0479302	17.5788	3.77811e-05	-0.0543091	16.2674	7.22663e-05	0.0745709
RTSH	seq-rs7618-DF	jcf7190000015406	382883	psme_t003762|m.96274	PSME_15463	0.05405	6.136e-06	0.00630446	0.139569	24.842	1.14739e-06	-0.130031	19.2942	1.64156e-05	0.0956903
RTSH	seq-rs7964-DF	jcf7190000016154	530449	.	.	0.0188	1.69516e-06	0.00242808	0.0741526	18.0704	2.95956e-05	0.0788927	3.78228	0.0528638	0.104466
RTSH	seq-rs8040-DF	jcf7190000016309	301711	psme_t017507|m.12763	.	0.02115	2.04686e-05	0.015331	.	.	.	.	.	.	0.0724512
RTSH	seq-rs8373-DF	jcf7190000017069	45267	.	.	0.01316	2.52727e-05	0.0179566	0.07622	16.9946	5.0296e-05	0.0971313	2.94459	0.0873433	0.0823986
RTSH	seq-rs8514-DF	jcf7190000017325	692562	.	PSME_29636	0.02434	5.9573e-06	0.0061545	0.0627752	15.9898	8.27238e-05	0.0640661	3.65739	0.056903	0.0935121
RTSH	seq-rs8688-DF	jcf7190000017813	177756	.	PSME_30046	0.01128	3.62129e-05	0.022656	-0.0978677	18.5763	2.30913e-05	-0.150145	11.6237	0.000753429	0.0807723
RTSH	seq-rs8995-DF	jcf7190000018657	611634	psme_t002660|m.96432	PSME_30616	0.02052	3.26492e-09	2.34761e-05	0.106928	42.0574	4.31883e-10	-0.0865119	2.10097	0.148388	0.157317
RTSH	seq-rs9285-DF	jcf7190000019245	418474	psme_t016668|m.13380	PSME_34754	0.15564	2.61839e-05	0.0183502	-0.0590609	21.7687	4.97937e-06	-0.0588643	17.2985	4.37317e-05	0.0891525
RTSH	seq-rs9394-DF	jcf7190000019534	169209	psme_t009183|m.87889	PSME_34918	0.09363	0.000110223	0.0497833	0.0910031	17.5307	3.85543e-05	-0.0999517	18.5887	2.29226e-05	0.0705902
RTSH	seq-rs9832-DF	jcf7190000020530	369473	.	.	0.01128	6.91477e-05	0.035873	.	.	.	.	.	.	0.0636399
RTSH	seq-rs9885-DF	jcf7190000020756	116696	psme_t000349|m.8795	PSME_35875	0.01107	2.85849e-08	0.000128288	.	.	.	.	.	.	0.121102
RTWT	seq-rs11461-DF	jcf7190000024943	2217513	psme_t002028|m.96385	.	0.13158	3.33429e-05	0.02133	-1.05218	20.514	9.26608e-06	0.898524	13.0473	0.000368703	0.0872444
RTWT	seq-rs1178-DF	jcf7190000002182	268178	.	PSME_40932	0.01128	1.61031e-06	0.0023618	-1.33794	16.7053	5.80385e-05	-1.64146	7.47424	0.00668378	0.106975
RTWT	seq-rs13793-DF	jcf7190000031538	916709	psme_t017300|m.68974	.	0.01852	1.58671e-05	0.012705	-1.28572	22.5549	3.33672e-06	0.563612	1.04214	0.308248	0.0853389
RTWT	seq-rs14123-DF	jcf7190000032424	319356	psme_t007936|m.45901	.	0.0223	2.13254e-07	0.000506364	1.43671	31.0609	6.12769e-08	1.59413	8.47986	0.00389557	0.120646
RTWT	seq-rs14126-DF	jcf7190000032424	320495	psme_t007936|m.45901	.	0.02583	2.14084e-07	0.000506364	1.44179	31.4761	5.02837e-08	1.45626	12.2495	0.000544856	0.120614
RTWT	seq-rs14452-DF	jcf7190000033557	356454	psme_t065654|m.53759	PSME_51103	0.01107	3.07359e-05	0.0204452	1.12781	13.1078	0.000351543	-1.24116	4.73924	0.0303549	0.0800263
RTWT	seq-rs15418-DF	jcf7190000036528	141794	psme_t008541|m.23482	.	0.01119	2.68844e-05	0.0187679	-1.23465	17.3319	4.2481e-05	-0.913275	2.30337	0.130286	0.0814557
RTWT	seq-rs15983-DF	jcf7190000038435	201923	.	PSME_04771	0.02218	4.2008e-06	0.00476428	-1.36815	22.571	3.45201e-06	1.49451	11.0487	0.00102335	0.10593
RTWT	seq-rs2908-DF	jcf7190000005308	58725	.	PSME_27198	0.0223	7.11441e-05	0.0366443	-1.17925	18.4623	2.43274e-05	0.32347	0.854307	0.356174	0.0733698
RTWT	seq-rs2918-DF	jcf7190000005316	1333756	psme_t038460|m.63757	PSME_27219	0.03875	1.54347e-07	0.000402107	1.47841	33.2733	2.20355e-08	1.28098	16.2976	7.07022e-05	0.123251
RTWT	seq-rs3204-DF	jcf7190000005788	416417	psme_t083354|m.60372	.	0.01661	2.59767e-05	0.0182762	-1.30203	19.5644	1.41544e-05	-0.524665	1.29311	0.256492	0.0813763
RTWT	seq-rs3207-DF	jcf7190000005791	840712	.	.	0.02642	6.70376e-05	0.0352536	-1.10968	8.68456	0.00349823	0.182548	0.203762	0.652075	0.0752068
RTWT	seq-rs3604-DF	jcf7190000006651	1054452	.	.	0.01306	4.55209e-05	0.0271394	1.04526	15.2898	0.000117207	2.31302	8.97675	0.00299344	0.0776562
RTWT	seq-rs38-DF	jcf7190000000122	934893	psme_t000722|m.76967	PSME_47504	0.0316	4.06749e-05	0.0246125	-1.10594	18.3452	2.57665e-05	1.28628	15.4672	0.000107164	0.0780091
RTWT	seq-rs4606-DF	jcf7190000009103	257704	.	.	0.10769	8.27085e-05	0.0406221	1.10068	19.3894	1.56495e-05	1.09334	16.8079	5.55198e-05	0.0743189
RTWT	seq-rs4740-DF	jcf7190000009347	268403	psme_t015315|m.16366	PSME_32793	0.01111	6.72347e-05	0.0352536	-1.18107	8.72841	0.00341232	-0.634941	1.54916	0.214351	0.0728884
RTWT	seq-rs4742-DF	jcf7190000009347	268649	psme_t015315|m.16366	PSME_32793	0.01111	6.72347e-05	0.0352536	1.18107	8.72841	0.00341232	-0.634941	1.54916	0.214351	0.0728884
RTWT	seq-rs4786-DF	jcf7190000009427	1067755	.	PSME_32867	0.01119	5.39156e-05	0.0302399	.	.	.	.	.	.	0.0632921
RTWT	seq-rs7116-DF	jcf7190000014035	652511	psme_t003196|m.23626	PSME_01087	0.01481	5.61625e-06	0.00593868	-0.680022	5.47948	0.0199773	-2.0828	17.3015	4.30289e-05	0.0937237
RTWT	seq-rs8893-DF	jcf7190000018432	420943	psme_t005297|m.88515	PSME_30498	0.43074	6.88654e-05	0.0357782	0.174929	8.28958	0.00436673	-0.396196	13.8629	0.000247835	0.0836443
SDWT	seq-rs1411-DF	jcf7190000002650	39352	psme_t003587|m.23737	.	0.01633	4.57306e-06	0.00507815	.	.	.	.	.	.	0.109394
SDWT	seq-rs4288-SP	.	.	.	.	0.06855	0.000110733	0.0498883	.	.	.	.	.	.	0.0694203
SHWT	seq-rs11461-DF	jcf7190000024943	2217513	psme_t002028|m.96385	.	0.13158	2.64842e-06	0.00341276	-3.74985	26.7737	4.77521e-07	3.40432	19.2455	1.71108e-05	0.107167
SHWT	seq-rs1177-DF	jcf7190000002182	267986	psme_t136758|m.80592	PSME_40932	0.01107	6.19074e-05	0.0333188	3.11777	10.3107	0.00148393	-4.51982	5.92169	0.0156097	0.0744364
SHWT	seq-rs1178-DF	jcf7190000002182	268178	.	PSME_40932	0.01128	3.52826e-07	0.000727179	-4.40485	18.606	2.2757e-05	-5.45218	8.47338	0.00391258	0.119424
SHWT	seq-rs11849-DF	jcf7190000026032	37565	psme_t194473|m.95558	PSME_39361	0.01866	6.84952e-05	0.0356747	-3.20673	10.4239	0.00140068	-1.09144	0.812898	0.368083	0.0744726
SHWT	seq-rs12259-DF	jcf7190000027178	238807	.	PSME_39947	0.0316	4.61433e-05	0.0272677	-3.97883	20.711	8.13003e-06	3.49091	11.7774	0.00069499	0.0779496
SHWT	seq-rs13002-DF	jcf7190000029205	249832	psme_t000747|m.61513	PSME_41209	0.01115	7.40507e-05	0.0376876	.	.	.	.	.	.	0.0602664
SHWT	seq-rs13589-DF	jcf7190000030999	229035	psme_t020746|m.44052	PSME_47800	0.01661	7.86526e-05	0.0393285	3.59511	8.44816	0.00395956	-0.96348	0.465222	0.495783	0.0725312
SHWT	seq-rs13793-DF	jcf7190000031538	916709	psme_t017300|m.68974	.	0.01852	1.69919e-06	0.00242808	-4.44633	27.7177	2.88908e-07	1.42428	0.683855	0.409001	0.103562
SHWT	seq-rs14123-DF	jcf7190000032424	319356	psme_t007936|m.45901	.	0.0223	3.79788e-08	0.000155161	4.69449	34.0769	1.53798e-08	5.63084	10.8716	0.00110943	0.135056
SHWT	seq-rs14126-DF	jcf7190000032424	320495	psme_t007936|m.45901	.	0.02583	3.61802e-08	0.000149511	4.71083	34.5286	1.24286e-08	5.15266	15.7583	9.24982e-05	0.135398
SHWT	seq-rs14452-DF	jcf7190000033557	356454	psme_t065654|m.53759	PSME_51103	0.01107	5.40651e-06	0.00575061	3.89044	16.0274	8.08836e-05	-3.99454	5.04421	0.0255233	0.0940285
SHWT	seq-rs15182-DF	jcf7190000035931	718104	psme_t034015|m.64131	PSME_03596	0.33594	9.599e-05	0.0451706	-0.00365007	0.000223293	0.988089	1.25715	16.091	7.95338e-05	0.0763116
SHWT	seq-rs15418-DF	jcf7190000036528	141794	psme_t008541|m.23482	.	0.01119	4.7427e-06	0.00522776	-4.1144	19.7779	1.28084e-05	-3.3152	3.1188	0.0785452	0.0952403
SHWT	seq-rs15983-DF	jcf7190000038435	201923	.	PSME_04771	0.02218	4.65222e-07	0.000889662	-4.56624	25.8351	7.38469e-07	5.34388	14.5155	0.000175832	0.12459
SHWT	seq-rs2449-DF	jcf7190000004553	707279	.	.	0.01852	2.64176e-05	0.0184779	3.88563	20.286	9.97623e-06	-0.175833	0.0177206	0.8942	0.0812427
SHWT	seq-rs2908-DF	jcf7190000005308	58725	.	PSME_27198	0.0223	1.78239e-05	0.0139004	-3.98206	21.6321	5.20967e-06	1.26328	1.33892	0.248262	0.0847356
SHWT	seq-rs2918-DF	jcf7190000005316	1333756	psme_t038460|m.63757	PSME_27219	0.03875	2.39342e-08	0.000114731	4.8957	37.4928	3.25157e-09	4.14263	17.5146	3.86907e-05	0.138888
SHWT	seq-rs3204-DF	jcf7190000005788	416417	psme_t083354|m.60372	.	0.01661	1.26224e-05	0.0108565	-4.2401	21.3199	6.0373e-06	-1.52163	1.11763	0.291382	0.0871919
SHWT	seq-rs3207-DF	jcf7190000005791	840712	.	.	0.02642	1.58302e-05	0.0127038	-3.62836	9.54065	0.00222593	0.47903	0.144179	0.704469	0.0866855
SHWT	seq-rs3287-DF	jcf7190000005969	238106	psme_t001093|m.25751	PSME_30964	0.0203	6.81386e-05	0.0356064	-3.17493	15.8143	8.99493e-05	4.59416	14.1433	0.000208022	0.0736736
SHWT	seq-rs3604-DF	jcf7190000006651	1054452	.	.	0.01306	8.61872e-05	0.0417601	3.27751	15.447	0.000108344	6.38581	7.03075	0.00849489	0.0730353
SHWT	seq-rs38-DF	jcf7190000000122	934893	psme_t000722|m.76967	PSME_47504	0.0316	1.32225e-05	0.0111385	-3.88569	23.2705	2.37277e-06	3.37959	10.9717	0.00105336	0.087667
SHWT	seq-rs4130-DF	jcf7190000008035	1120529	.	.	0.01296	8.44007e-05	0.0413402	-2.01595	5.28983	0.0222219	-7.37883	18.4248	2.47488e-05	0.0717672
SHWT	seq-rs4433-DF	jcf7190000008816	197010	psme_t005660|m.18335	PSME_32617	0.02407	1.7005e-05	0.0133486	-3.48369	14.9255	0.000140441	0.297458	0.0756567	0.783485	0.0851195
SHWT	seq-rs4606-DF	jcf7190000009103	257704	.	.	0.10769	3.17659e-05	0.0206052	3.61543	21.4967	5.64487e-06	3.56044	18.3156	2.64374e-05	0.0825397
SHWT	seq-rs4740-DF	jcf7190000009347	268403	psme_t015315|m.16366	PSME_32793	0.01111	1.46754e-05	0.0120184	-3.96611	10.114	0.00164507	-2.15586	1.83519	0.176661	0.084825
SHWT	seq-rs4742-DF	jcf7190000009347	268649	psme_t015315|m.16366	PSME_32793	0.01111	1.46754e-05	0.0120184	3.96611	10.114	0.00164507	-2.15586	1.83519	0.176661	0.084825
SHWT	seq-rs4786-DF	jcf7190000009427	1067755	.	PSME_32867	0.01119	1.01656e-05	0.00937108	.	.	.	.	.	.	0.0760868
SHWT	seq-rs7116-DF	jcf7190000014035	652511	psme_t003196|m.23626	PSME_01087	0.01481	2.17634e-06	0.00289792	-2.08616	5.29904	0.0221071	-6.88814	19.4448	1.50247e-05	0.101441
stmcold	seq-rs10800-SP	.	.	.	.	0.07083	7.34988e-05	0.0375345	.	.	.	.	.	.	0.068435
stmcold	seq-rs373-SP	.	.	.	.	0.13136	6.65598e-05	0.0350874	.	.	.	.	.	.	0.0695295
stmcold	seq-rs38090-SP	.	.	.	.	0.13556	2.90473e-05	0.0198161	.	.	.	.	.	.	0.0862539
stmcold	seq-rs7831-SP	.	.	.	.	0.01142	7.30812e-05	0.0374276	.	.	.	.	.	.	0.0721687
TAPER	seq-rs11459-DF	jcf7190000024943	2202584	psme_t002028|m.96385	.	0.02768	2.56519e-05	0.0181186	-0.0220207	21.1683	6.49611e-06	-0.0182466	6.15744	0.0136996	0.0814743
TAPER	seq-rs11461-DF	jcf7190000024943	2217513	psme_t002028|m.96385	.	0.13158	1.62534e-06	0.00236577	0.0261169	28.1262	2.54708e-07	-0.0255525	23.1069	2.68085e-06	0.113025
TAPER	seq-rs1178-DF	jcf7190000002182	268178	.	PSME_40932	0.01128	1.29314e-05	0.0110168	0.0223092	10.3042	0.00149214	0.0387476	8.69467	0.00347838	0.089304
TAPER	seq-rs14123-DF	jcf7190000032424	319356	psme_t007936|m.45901	.	0.0223	6.36519e-06	0.00648276	-0.0266841	25.0224	1.03073e-06	-0.0198576	2.71996	0.100281	0.0933589
TAPER	seq-rs14126-DF	jcf7190000032424	320495	psme_t007936|m.45901	.	0.02583	7.97643e-06	0.00777151	-0.0261698	24.1786	1.53266e-06	-0.0248817	7.46706	0.00670167	0.0908783
TAPER	seq-rs15983-DF	jcf7190000038435	201923	.	PSME_04771	0.02218	4.5979e-05	0.0272329	0.0262245	19.8756	1.25893e-05	-0.0239737	5.76931	0.0170538	0.0820617
TAPER	seq-rs21540-DF	jcf7190000063101	35435	psme_t030751|m.11085	PSME_13878	0.17842	1.91174e-05	0.0145925	.	.	.	.	.	.	0.082055
TAPER	seq-rs2413-DF	jcf7190000004496	722184	psme_t046348|m.58702	PSME_52473	0.03891	6.58598e-06	0.00666984	0.0174085	24.2073	1.5564e-06	-0.0226649	9.07404	0.00285446	0.0979249
TAPER	seq-rs2918-DF	jcf7190000005316	1333756	psme_t038460|m.63757	PSME_27219	0.03875	8.06274e-06	0.00781634	-0.0260209	24.0055	1.66446e-06	-0.0261761	14.6996	0.000157192	0.0907912
TAPER	seq-rs8688-DF	jcf7190000017813	177756	.	PSME_30046	0.01128	0.000105899	0.0484894	-0.0250576	14.2096	0.000201946	-0.0470376	13.2878	0.000321887	0.0711387
TOTWT	seq-rs11461-DF	jcf7190000024943	2217513	psme_t002028|m.96385	.	0.13158	2.88594e-06	0.00365335	-4.82307	26.447	5.56162e-07	4.32753	18.5693	2.37737e-05	0.106706
TOTWT	seq-rs1177-DF	jcf7190000002182	267986	psme_t136758|m.80592	PSME_40932	0.01107	5.52448e-05	0.0307106	4.05422	10.4102	0.00140887	-5.89641	6.01764	0.014801	0.0753444
TOTWT	seq-rs1178-DF	jcf7190000002182	268178	.	PSME_40932	0.01128	2.85403e-07	0.000614419	-5.74151	18.8752	1.99482e-05	-7.11333	8.61213	0.00363425	0.121418
TOTWT	seq-rs11849-DF	jcf7190000026032	37565	psme_t194473|m.95558	PSME_39361	0.01866	9.45514e-05	0.0446104	-4.06479	10.0007	0.00174686	-1.4088	0.808699	0.369322	0.0720935
TOTWT	seq-rs12259-DF	jcf7190000027178	238807	.	PSME_39947	0.0316	5.03551e-05	0.0290274	-5.11965	20.4748	9.11618e-06	4.59327	12.1749	0.000566714	0.0773224
TOTWT	seq-rs13002-DF	jcf7190000029205	249832	psme_t000747|m.61513	PSME_41209	0.01115	0.000101166	0.0470518	.	.	.	.	.	.	0.0579803
TOTWT	seq-rs13589-DF	jcf7190000030999	229035	psme_t020746|m.44052	PSME_47800	0.01661	8.01719e-05	0.0396729	4.66821	8.50525	0.00384096	-1.2147	0.441535	0.506954	0.0723791
TOTWT	seq-rs13793-DF	jcf7190000031538	916709	psme_t017300|m.68974	.	0.01852	1.83561e-06	0.00257788	-5.72677	27.4551	3.26736e-07	2.03861	0.836553	0.36121	0.102897
TOTWT	seq-rs14123-DF	jcf7190000032424	319356	psme_t007936|m.45901	.	0.0223	3.00574e-08	0.000130685	6.14431	34.856	1.07915e-08	7.1609	10.4986	0.00134665	0.137041
TOTWT	seq-rs14126-DF	jcf7190000032424	320495	psme_t007936|m.45901	.	0.02583	2.85825e-08	0.000128288	6.16487	35.3084	8.72099e-09	6.58764	15.3798	0.000111755	0.137383
TOTWT	seq-rs14452-DF	jcf7190000033557	356454	psme_t065654|m.53759	PSME_51103	0.01107	5.14005e-06	0.00553602	5.01718	15.916	8.5501e-05	-5.25704	5.21665	0.023154	0.0944495
TOTWT	seq-rs15182-DF	jcf7190000035931	718104	psme_t034015|m.64131	PSME_03596	0.33594	7.49257e-05	0.0378333	0.00216671	4.6981e-05	0.994537	1.65294	16.6099	6.15017e-05	0.0782417
TOTWT	seq-rs15418-DF	jcf7190000036528	141794	psme_t008541|m.23482	.	0.01119	4.45676e-06	0.00499157	-5.36286	20.0636	1.11466e-05	-4.20481	2.99578	0.0846457	0.0957771
TOTWT	seq-rs15983-DF	jcf7190000038435	201923	.	PSME_04771	0.02218	4.74565e-07	0.000893276	-5.94051	26.1089	6.49613e-07	6.80919	14.0721	0.000219649	0.124828
TOTWT	seq-rs2449-DF	jcf7190000004553	707279	.	.	0.01852	2.77928e-05	0.0192155	5.04932	20.4545	9.19303e-06	-0.0320927	0.000352482	0.985035	0.0808393
TOTWT	seq-rs2908-DF	jcf7190000005308	58725	.	PSME_27198	0.0223	1.66659e-05	0.013201	-5.16278	21.7119	5.01295e-06	1.60236	1.28624	0.257763	0.0851421
TOTWT	seq-rs2918-DF	jcf7190000005316	1333756	psme_t038460|m.63757	PSME_27219	0.03875	1.86353e-08	9.43629e-05	6.38394	38.0665	2.51287e-09	5.42375	17.9265	3.15812e-05	0.140997
TOTWT	seq-rs3204-DF	jcf7190000005788	416417	psme_t083354|m.60372	.	0.01661	9.75924e-06	0.00906626	-5.54208	21.7483	4.90987e-06	-2.0422	1.20205	0.273897	0.0892487
TOTWT	seq-rs3207-DF	jcf7190000005791	840712	.	.	0.02642	1.57366e-05	0.0126569	-4.74834	9.75641	0.00198762	0.692331	0.179826	0.671871	0.0868374
TOTWT	seq-rs3287-DF	jcf7190000005969	238106	psme_t001093|m.25751	PSME_30964	0.0203	5.2073e-05	0.0296365	-4.14138	16.0664	7.93249e-05	6.07862	14.7842	0.000150647	0.0758157
TOTWT	seq-rs3604-DF	jcf7190000006651	1054452	.	.	0.01306	4.57061e-05	0.0271608	4.3358	16.1416	7.66292e-05	8.80928	7.98913	0.00506448	0.0780341
TOTWT	seq-rs38-DF	jcf7190000000122	934893	psme_t000722|m.76967	PSME_47504	0.0316	1.2698e-05	0.0108954	-4.99483	22.9594	2.75354e-06	4.70043	12.6727	0.000439348	0.0877712
TOTWT	seq-rs4130-DF	jcf7190000008035	1120529	.	.	0.01296	8.76597e-05	0.0423026	-2.57769	5.16407	0.023854	-9.54241	18.399	2.50647e-05	0.0714629
TOTWT	seq-rs4433-DF	jcf7190000008816	197010	psme_t005660|m.18335	PSME_32617	0.02407	1.84364e-05	0.0142543	-4.5352	15.104	0.000128416	0.473955	0.114688	0.735135	0.0844152
TOTWT	seq-rs4606-DF	jcf7190000009103	257704	.	.	0.10769	2.6114e-05	0.0183369	4.72508	21.924	4.59712e-06	4.65	18.6539	2.24042e-05	0.0841396
TOTWT	seq-rs4740-DF	jcf7190000009347	268403	psme_t015315|m.16366	PSME_32793	0.01111	1.31535e-05	0.0111385	-5.15257	10.1927	0.00157882	-2.81453	1.86767	0.172892	0.0856463
TOTWT	seq-rs4742-DF	jcf7190000009347	268649	psme_t015315|m.16366	PSME_32793	0.01111	1.31535e-05	0.0111385	5.15257	10.1927	0.00157882	-2.81453	1.86767	0.172892	0.0856463
TOTWT	seq-rs4786-DF	jcf7190000009427	1067755	.	PSME_32867	0.01119	1.04294e-05	0.00954087	.	.	.	.	.	.	0.075913
TOTWT	seq-rs5073-DF	jcf7190000009943	9719	.	.	0.02214	0.000104353	0.0479758	4.96261	18.9772	1.88561e-05	2.24896	2.31098	0.129642	0.0702876
TOTWT	seq-rs7116-DF	jcf7190000014035	652511	psme_t003196|m.23626	PSME_01087	0.01481	1.64711e-06	0.00238777	-2.75703	5.5263	0.0194603	-8.98543	19.7572	1.29023e-05	0.103719
trait1	seq-rs10016-DF	jcf7190000021073	283088	psme_t018833|m.32144	PSME_47009	0.01296	3.59728e-06	0.0042683	-1.64706	7.75662	0.00573475	-4.01227	25.8143	7.07097e-07	0.0957682
trait1	seq-rs10513-DF	jcf7190000022669	1650740	psme_t006340|m.88347	PSME_37207	0.01316	3.30774e-07	0.000703432	-2.22572	23.9375	1.73623e-06	-0.198343	0.0703802	0.790992	0.120636
trait1	seq-rs10817-DF	jcf7190000023564	118679	.	.	0.02222	6.60893e-05	0.0349998	.	.	.	.	.	.	0.0609901
trait1	seq-rs10867-DF	jcf7190000023714	38026	psme_t021547|m.84035	PSME_37900	0.08175	8.69467e-05	0.0420149	2.22973	14.0937	0.000214604	1.71436	7.88269	0.00536923	0.0765379
trait1	seq-rs10937-DF	jcf7190000023894	580320	psme_t006473|m.38262	PSME_38027	0.01908	3.5169e-05	0.0221824	-2.04946	18.8311	2.04904e-05	0.697616	1.31448	0.252643	0.0870342
trait1	seq-rs10955-DF	jcf7190000023916	816571	.	.	0.15748	1.68206e-05	0.0132327	-0.771176	11.6728	0.000739638	1.20311	22.8123	3.03976e-06	0.0923644
trait1	seq-rs11116-DF	jcf7190000024342	336257	psme_t008605|m.23493	.	0.02037	2.73896e-05	0.0190099	-1.88158	15.1771	0.000123796	0.138012	0.055554	0.813847	0.0806641
trait1	seq-rs11356-DF	jcf7190000024738	404341	psme_t042638|m.100905	.	0.11174	2.98732e-05	0.0201501	2.58721	21.1763	6.54328e-06	2.43407	17.5136	3.90141e-05	0.0813345
trait1	seq-rs11457-DF	jcf7190000024943	1860504	.	.	0.07358	3.95167e-05	0.0241328	1.25333	20.0631	1.11977e-05	1.31632	15.4788	0.000106928	0.0861529
trait1	seq-rs11459-DF	jcf7190000024943	2202584	psme_t002028|m.96385	.	0.02768	9.52041e-06	0.00889033	1.6962	24.0409	1.63656e-06	0.655123	1.60928	0.205694	0.0894487
trait1	seq-rs11460-DF	jcf7190000024943	2209491	psme_t002028|m.96385	.	0.0188	4.28749e-06	0.0048321	-1.75793	22.1325	4.11555e-06	-0.0773363	0.0144213	0.904504	0.099777
trait1	seq-rs11461-DF	jcf7190000024943	2217513	psme_t002028|m.96385	.	0.13158	1.97194e-08	9.84656e-05	-2.17427	36.4642	5.75717e-09	2.31075	35.9198	7.34245e-09	0.156263
trait1	seq-rs11462-DF	jcf7190000024943	2264563	.	.	0.01481	3.16332e-05	0.0206052	-2.24346	13.7078	0.000259442	0.000615161	7.45447e-07	0.999312	0.0794948
trait1	seq-rs1177-DF	jcf7190000002182	267986	psme_t136758|m.80592	PSME_40932	0.01107	2.06106e-08	0.000100134	2.4204	25.1728	9.55778e-07	-2.30628	6.24576	0.0130479	0.140143
trait1	seq-rs1178-DF	jcf7190000002182	268178	.	PSME_40932	0.01128	5.08786e-12	1.88527e-07	-3.23183	40.574	8.41224e-10	-2.915	9.81188	0.00192991	0.219674
trait1	seq-rs11799-DF	jcf7190000025882	157321	.	.	0.05769	9.8947e-06	0.0091684	-2.54762	17.6922	3.58991e-05	3.10027	23.2567	2.43009e-06	0.0984131
trait1	seq-rs11849-DF	jcf7190000026032	37565	psme_t194473|m.95558	PSME_39361	0.01866	1.77631e-06	0.00251425	-1.98638	16.2027	7.43357e-05	-0.460373	0.585891	0.444694	0.106195
trait1	seq-rs11855-DF	jcf7190000026032	223844	psme_t019562|m.32189	PSME_39362	0.03745	3.76727e-05	0.0232716	-1.49784	16.8437	5.41379e-05	0.624651	1.7768	0.183691	0.0794801
trait1	seq-rs12259-DF	jcf7190000027178	238807	.	PSME_39947	0.0316	4.72164e-07	0.000893276	-2.409	30.7554	7.05561e-08	2.10835	17.4027	4.09757e-05	0.115541
trait1	seq-rs12361-DF	jcf7190000027512	163068	.	PSME_40261	0.03257	3.12469e-05	0.0204998	-1.82819	20.6339	8.544e-06	2.09323	15.9463	8.50257e-05	0.0888903
trait1	seq-rs12443-DF	jcf7190000027688	733653	psme_t137808|m.48286	PSME_47548	0.07463	9.79762e-05	0.045746	1.46018	18.5878	2.29032e-05	1.48305	15.9129	8.58692e-05	0.0708239
trait1	seq-rs12445-DF	jcf7190000027688	735283	psme_t055162|m.56202	PSME_47548	0.07807	9.0107e-05	0.0431362	1.46262	18.666	2.20153e-05	1.50119	16.468	6.50884e-05	0.0716534
trait1	seq-rs12446-DF	jcf7190000027688	735456	psme_t055162|m.56202	PSME_47548	0.06716	3.71732e-06	0.00435326	2.02898	24.4543	1.35244e-06	2.15735	24.6659	1.22318e-06	0.105213
trait1	seq-rs1268-DF	jcf7190000002386	72067	psme_t014179|m.24476	PSME_01721	0.06757	1.44987e-05	0.011989	-2.37659	23.2812	2.40674e-06	2.26626	19.1907	1.72643e-05	0.092366
trait1	seq-rs1276-DF	jcf7190000002406	35712	.	.	0.01107	4.19676e-05	0.0251889	-1.88672	16.4862	6.43774e-05	-0.447592	0.253126	0.615296	0.0775358
trait1	seq-rs12763-DF	jcf7190000028525	20309	psme_t005450|m.45520	PSME_40791	0.07631	1.361e-05	0.0114324	-3.07018	23.4359	2.28328e-06	3.01703	21.5511	5.60901e-06	0.105529
trait1	seq-rs12766-DF	jcf7190000028525	68052	psme_t007438|m.95729	PSME_40793	0.02247	6.75478e-07	0.00117318	-2.62849	29.7645	1.12266e-07	1.85555	10.7724	0.00116914	0.113872
trait1	seq-rs12844-DF	jcf7190000028699	917857	psme_t007264|m.75298	.	0.03519	5.17024e-05	0.0295518	1.59533	20.4244	9.32801e-06	1.49697	9.08447	0.00282579	0.0757972
trait1	seq-rs12845-DF	jcf7190000028699	917878	psme_t007264|m.75298	.	0.04089	5.31457e-05	0.0298546	1.58914	20.3041	9.90328e-06	1.55354	11.2895	0.000893674	0.0756698
trait1	seq-rs12951-DF	jcf7190000029027	157533	.	.	0.01292	1.7211e-07	0.000432705	.	.	.	.	.	.	0.106723
trait1	seq-rs12958-DF	jcf7190000029057	13665	psme_t000496|m.45124	.	0.13525	4.55947e-05	0.0271394	.	.	.	.	.	.	0.0676549
trait1	seq-rs13055-DF	jcf7190000029347	201952	.	.	0.01731	3.70369e-05	0.0231013	-1.82251	8.89786	0.00312958	-0.40619	0.33746	0.561808	0.0842067
trait1	seq-rs13589-DF	jcf7190000030999	229035	psme_t020746|m.44052	PSME_47800	0.01661	1.99479e-07	0.000481319	2.24481	13.3431	0.000311926	-0.712296	1.03004	0.311064	0.121117
trait1	seq-rs13793-DF	jcf7190000031538	916709	psme_t017300|m.68974	.	0.01852	4.89431e-09	3.14215e-05	-2.68383	40.9095	7.10203e-10	0.790939	0.854319	0.356168	0.15255
trait1	seq-rs13863-DF	jcf7190000031790	571028	psme_t048623|m.5734	PSME_01336	0.01111	4.55987e-07	0.000887212	-2.33304	23.8807	1.76984e-06	-0.505837	0.328534	0.567006	0.113842
trait1	seq-rs13864-DF	jcf7190000031790	1411500	psme_t005484|m.96669	.	0.01866	3.62349e-05	0.022656	-1.87825	15.9315	8.50788e-05	0.370743	0.377896	0.539259	0.0805912
trait1	seq-rs13908-DF	jcf7190000031950	1626934	psme_t012636|m.71648	PSME_01405	0.01852	3.95215e-05	0.0241328	-1.95391	20.1674	1.05682e-05	1.61249	6.34795	0.0123358	0.0777442
trait1	seq-rs14123-DF	jcf7190000032424	319356	psme_t007936|m.45901	.	0.0223	3.16269e-13	3.79017e-08	3.15749	62.4493	7.2758e-14	3.18838	14.1205	0.000210749	0.237554
trait1	seq-rs14126-DF	jcf7190000032424	320495	psme_t007936|m.45901	.	0.02583	2.97362e-13	3.79017e-08	3.15259	62.6438	6.57426e-14	3.10152	23.1288	2.52992e-06	0.238396
trait1	seq-rs14189-DF	jcf7190000032671	271489	psme_t002968|m.7804	PSME_52709	0.02583	5.50837e-07	0.00100526	2.3283	29.7358	1.12456e-07	1.10462	4.80399	0.0292544	0.112707
trait1	seq-rs14190-DF	jcf7190000032671	272466	psme_t002968|m.7804	PSME_52709	0.02247	8.46323e-08	0.000276609	-2.28011	28.4272	2.09031e-07	0.242222	0.194464	0.659588	0.134554
trait1	seq-rs14442-DF	jcf7190000033515	266720	.	.	0.02281	4.59199e-07	0.000887588	-2.35974	29.0052	1.6154e-07	1.87345	9.06966	0.00285487	0.119402
trait1	seq-rs14452-DF	jcf7190000033557	356454	psme_t065654|m.53759	PSME_51103	0.01107	2.89034e-08	0.000128288	2.35317	23.7538	1.8767e-06	-2.35045	7.07492	0.008288	0.137288
trait1	seq-rs14498-DF	jcf7190000033698	469683	.	PSME_42675	0.01673	5.52674e-05	0.0307106	.	.	.	.	.	.	0.0634706
trait1	seq-rs14588-DF	jcf7190000034095	14476	psme_t023617|m.33573	PSME_02608	0.03371	1.04615e-05	0.009546	-2.00178	23.8915	1.77113e-06	1.6031	10.9092	0.00108907	0.0890762
trait1	seq-rs14589-DF	jcf7190000034095	135674	psme_t016335|m.24756	PSME_02609	0.02799	2.23917e-07	0.000522745	2.40216	32.3885	3.33875e-08	2.23446	17.5315	3.84968e-05	0.12256
trait1	seq-rs14591-DF	jcf7190000034102	478819	psme_t016496|m.13413	PSME_02619	0.46346	9.64352e-05	0.0452967	-0.232629	5.113	0.0245836	0.554556	15.7097	9.57478e-05	0.073387
trait1	seq-rs14690-DF	jcf7190000034448	260694	psme_t020318|m.65371	PSME_02810	0.05	1.1563e-06	0.0018233	2.13296	28.7542	1.78028e-07	2.14591	21.8242	4.74134e-06	0.106901
trait1	seq-rs14761-DF	jcf7190000034581	552932	psme_t015481|m.43334	PSME_02881	0.09811	7.66049e-09	4.37159e-05	-1.56045	37.2949	3.64902e-09	1.67292	31.9058	4.20867e-08	0.150507
trait1	seq-rs14997-DF	jcf7190000035297	275345	psme_t020828|m.33318	PSME_03233	0.19565	2.31756e-05	0.0169008	1.11422	18.448	2.50108e-05	1.3311	21.8933	4.72527e-06	0.0888322
trait1	seq-rs15167-DF	jcf7190000035898	175038	psme_t004466|m.96747	PSME_03582	0.10506	2.81976e-05	0.019458	-1.94319	21.5628	5.49705e-06	1.9762	20.0006	1.16816e-05	0.0837999
trait1	seq-rs15206-DF	jcf7190000036040	20756	psme_t055283|m.35223	PSME_03654	0.04389	9.66765e-05	0.0453157	1.82317	17.0168	4.99642e-05	1.20595	6.36845	0.0122156	0.0713527
trait1	seq-rs15243-DF	jcf7190000036081	148103	psme_t016226|m.68791	PSME_03684	0.09533	8.59835e-05	0.0417177	-1.91252	17.8084	3.40329e-05	2.06826	19.1868	1.73462e-05	0.0738934
trait1	seq-rs15418-DF	jcf7190000036528	141794	psme_t008541|m.23482	.	0.01119	2.71937e-08	0.000128288	-2.36647	26.5049	5.12963e-07	-2.33262	6.2548	0.0129898	0.139019
trait1	seq-rs15442-DF	jcf7190000036587	18485	psme_t037111|m.22696	.	0.02612	7.32406e-05	0.0374558	-1.84109	16.4765	6.48797e-05	0.644034	1.50607	0.220829	0.0765378
trait1	seq-rs15644-DF	jcf7190000037198	64650	psme_t008367|m.45863	PSME_04219	0.14943	0.000102749	0.0476033	1.20693	17.66	3.64293e-05	1.2846	17.6045	3.74374e-05	0.07193
trait1	seq-rs15829-DF	jcf7190000037958	28355	psme_t000287|m.95371	PSME_42958	0.01301	2.03387e-06	0.0027803	2.42876	27.3505	3.44008e-07	1.93578	5.89867	0.0158154	0.103676
trait1	seq-rs15953-DF	jcf7190000038323	119455	psme_t001234|m.61643	PSME_04717	0.01111	6.5088e-05	0.0345649	.	.	.	.	.	.	0.0613778
trait1	seq-rs15983-DF	jcf7190000038435	201923	.	PSME_04771	0.02218	1.62292e-10	3.24152e-06	-2.95819	43.9242	2.15507e-10	3.07149	19.4257	1.56538e-05	0.200835
trait1	seq-rs16023-DF	jcf7190000038453	177679	.	.	0.01111	4.82335e-06	0.00528686	-1.54877	6.78291	0.00971906	-4.35069	25.5668	7.94859e-07	0.0944677
trait1	seq-rs16097-DF	jcf7190000038729	88480	psme_t010344|m.11221	.	0.03137	3.19256e-06	0.00393372	1.61965	22.8956	2.82889e-06	1.8113	13.3418	0.000312125	0.0983075
trait1	seq-rs16170-DF	jcf7190000038962	107662	psme_t000248|m.26149	PSME_05154	0.05668	4.62654e-05	0.0272677	-1.35883	20.3459	1.00478e-05	1.0716	6.75837	0.00989975	0.0848572
trait1	seq-rs16210-DF	jcf7190000039135	112096	psme_t105091|m.48848	PSME_05231	0.01296	2.77571e-07	0.000601158	.	.	.	.	.	.	0.102985
trait1	seq-rs16848-DF	jcf7190000041005	262418	psme_t016780|m.75515	PSME_05998	0.10837	0.000104163	0.0479758	-1.42607	16.476	6.52276e-05	1.64567	18.7364	2.14335e-05	0.0725853
trait1	seq-rs2239-DF	jcf7190000004104	729033	psme_t018225|m.16053	PSME_17369	0.01476	2.01169e-05	0.0152316	-1.93193	17.2133	4.48991e-05	-0.011107	0.000250289	0.987389	0.0834243
trait1	seq-rs2449-DF	jcf7190000004553	707279	.	.	0.01852	9.81906e-07	0.00159016	2.31415	29.1486	1.48157e-07	0.838643	1.63301	0.202397	0.107993
trait1	seq-rs24972-DF	jcf7190000088324	285652	psme_t008896|m.20746	PSME_48306	0.0203	2.85964e-06	0.00363285	-2.03617	25.3737	8.68986e-07	0.985701	2.59142	0.108621	0.0992043
trait1	seq-rs2560-DF	jcf7190000004693	187798	psme_t033334|m.52437	PSME_22391	0.05597	4.02924e-05	0.0244282	-2.57404	21.0247	6.99568e-06	2.57378	18.4345	2.46919e-05	0.0790356
trait1	seq-rs2908-DF	jcf7190000005308	58725	.	PSME_27198	0.0223	3.3262e-07	0.000703432	-2.34455	30.3782	8.39944e-08	0.833571	2.36156	0.125546	0.117447
trait1	seq-rs2918-DF	jcf7190000005316	1333756	psme_t038460|m.63757	PSME_27219	0.03875	1.91952e-13	3.79017e-08	3.21247	65.3967	2.12847e-14	2.83597	33.2513	2.22588e-08	0.242423
trait1	seq-rs29820-DF	jcf7190000287039	6392	psme_t016403|m.75666	PSME_28922	0.03558	1.86508e-05	0.0143584	-2.02765	22.6768	3.16414e-06	1.55508	10.8616	0.00111628	0.0847354
trait1	seq-rs3204-DF	jcf7190000005788	416417	psme_t083354|m.60372	.	0.01661	1.68878e-09	1.59777e-05	-2.91799	40.9034	7.08517e-10	-0.748431	1.09532	0.296237	0.16149
trait1	seq-rs3207-DF	jcf7190000005791	840712	.	.	0.02642	3.47432e-07	0.000722016	-2.06451	12.5127	0.00047792	0.219595	0.122738	0.726365	0.117429
trait1	seq-rs3287-DF	jcf7190000005969	238106	psme_t001093|m.25751	PSME_30964	0.0203	8.07246e-06	0.00781634	-1.86237	22.0429	4.26024e-06	2.27	13.9879	0.000225009	0.0907815
trait1	seq-rs3369-DF	jcf7190000006162	30744	psme_t049543|m.34455	PSME_31104	0.14528	7.94449e-05	0.0395596	1.46998	19.5102	1.46525e-05	1.45099	16.5939	6.13952e-05	0.0737919
trait1	seq-rs356-DF	jcf7190000000819	195170	psme_t035576|m.77901	PSME_33646	0.07678	1.14678e-07	0.000335695	-2.16597	23.1618	2.50868e-06	1.41047	8.8049	0.00327976	0.12966
trait1	seq-rs3604-DF	jcf7190000006651	1054452	.	.	0.01306	1.442e-08	7.73775e-05	2.15304	27.0036	4.05809e-07	5.12619	18.3535	2.56925e-05	0.145022
trait1	seq-rs3605-DF	jcf7190000006651	1073490	psme_t000629|m.19229	PSME_46413	0.02214	1.33173e-06	0.0020205	2.23895	28.2435	2.25339e-07	1.27077	5.13454	0.0242522	0.105449
trait1	seq-rs3634-DF	jcf7190000006764	223545	psme_t003984|m.17879	PSME_31370	0.01705	0.000103697	0.047919	-2.15422	11.0043	0.00103826	0.268022	0.139249	0.709332	0.0726805
trait1	seq-rs38-DF	jcf7190000000122	934893	psme_t000722|m.76967	PSME_47504	0.0316	7.63329e-08	0.000258898	-2.36147	34.8173	1.09833e-08	1.95218	14.8301	0.000147455	0.131775
trait1	seq-rs4130-DF	jcf7190000008035	1120529	.	.	0.01296	1.91702e-07	0.000465679	-1.54581	12.5994	0.000455826	-4.59548	28.9501	1.62498e-07	0.121028
trait1	seq-rs44223-SP	.	.	.	.	0.02941	4.57911e-05	0.0271664	0.279784	1.48207	0.224671	4.02504	20.84	8.05372e-06	0.0870061
trait1	seq-rs4433-DF	jcf7190000008816	197010	psme_t005660|m.18335	PSME_32617	0.02407	2.2068e-07	0.000518555	-2.07098	21.3678	5.90843e-06	0.194879	0.131548	0.717119	0.120306
trait1	seq-rs4606-DF	jcf7190000009103	257704	.	.	0.10769	5.88764e-09	3.58767e-05	2.45152	40.0391	1.10002e-09	2.50923	36.8513	4.55404e-09	0.153816
trait1	seq-rs4740-DF	jcf7190000009347	268403	psme_t015315|m.16366	PSME_32793	0.01111	7.35503e-09	4.26497e-05	-2.52546	16.6124	6.05279e-05	-1.51925	3.69197	0.0557396	0.146502
trait1	seq-rs4742-DF	jcf7190000009347	268649	psme_t015315|m.16366	PSME_32793	0.01111	7.35503e-09	4.26497e-05	2.52546	16.6124	6.05279e-05	-1.51925	3.69197	0.0557396	0.146502
trait1	seq-rs4750-DF	jcf7190000009354	526132	psme_t001092|m.19411	PSME_32799	0.0206	7.43565e-06	0.00745328	-2.10063	24.6819	1.21645e-06	1.40661	5.58975	0.0187901	0.0935409
trait1	seq-rs4786-DF	jcf7190000009427	1067755	.	PSME_32867	0.01119	9.05047e-08	0.000284958	.	.	.	.	.	.	0.114827
trait1	seq-rs5073-DF	jcf7190000009943	9719	.	.	0.02214	3.56108e-06	0.00423933	2.24008	26.2332	5.78953e-07	1.15596	4.14219	0.042811	0.0974183
trait1	seq-rs5525-DF	jcf7190000010735	312193	psme_t012438|m.25395	PSME_33611	0.01493	7.9339e-06	0.00775108	2.56663	17.6454	3.63939e-05	0.673975	0.901159	0.343336	0.0913709
trait1	seq-rs5674-DF	jcf7190000011007	1470281	psme_t013126|m.19857	PSME_33834	0.05871	7.47959e-06	0.00745328	-2.53705	20.402	9.51435e-06	2.97149	24.6231	1.25878e-06	0.0929985
trait1	seq-rs61-DF	jcf7190000000198	1245886	psme_t000577|m.86445	PSME_09147	0.01119	7.82835e-06	0.00768975	-2.49842	16.0051	8.20152e-05	-0.223816	0.076589	0.78219	0.0936966
trait1	seq-rs6421-DF	jcf7190000012618	584021	psme_t000444|m.45284	PSME_00292	0.02222	3.17502e-06	0.00393372	-2.28854	26.3861	5.39946e-07	0.985559	3.09139	0.0798531	0.0989363
trait1	seq-rs6824-DF	jcf7190000013306	986955	psme_t002750|m.23957	PSME_47942	0.02768	7.44619e-06	0.00745328	1.68824	23.7258	1.90196e-06	0.652292	1.67197	0.197108	0.0914345
trait1	seq-rs6944-DF	jcf7190000013493	148358	psme_t007338|m.22893	.	0.0618	9.07238e-08	0.000284958	1.74328	29.7788	1.11521e-07	2.05591	30.5098	7.95207e-08	0.128041
trait1	seq-rs6971-DF	jcf7190000013571	568898	psme_t026687|m.69581	.	0.02745	3.74479e-06	0.00437119	1.8275	25.2581	9.51597e-07	1.14726	4.85481	0.0284743	0.101475
trait1	seq-rs6973-DF	jcf7190000013584	218538	.	.	0.06481	3.85317e-06	0.00445763	2.07046	25.4875	8.25225e-07	2.08679	22.7184	3.08512e-06	0.0973971
trait1	seq-rs7116-DF	jcf7190000014035	652511	psme_t003196|m.23626	PSME_01087	0.01481	1.16601e-10	2.46591e-06	-1.3485	8.96937	0.00300316	-4.67023	36.2105	5.82021e-09	0.184135
trait1	seq-rs7593-DF	jcf7190000015376	1121869	psme_t014131|m.32775	.	0.11742	7.60267e-07	0.0012909	-1.28883	29.567	1.24118e-07	1.23108	19.8614	1.23686e-05	0.115547
trait1	seq-rs7845-DF	jcf7190000015781	369415	.	.	0.02273	7.24901e-06	0.00730018	.	.	.	.	.	.	0.0904943
trait1	seq-rs8040-DF	jcf7190000016309	301711	psme_t017507|m.12763	.	0.02115	4.00039e-05	0.0242943	.	.	.	.	.	.	0.0670224
trait1	seq-rs8688-DF	jcf7190000017813	177756	.	PSME_30046	0.01128	3.51913e-06	0.0042188	2.28153	22.7448	3.06826e-06	3.52686	14.9672	0.000138	0.102872
trait1	seq-rs8780-DF	jcf7190000018082	73323	.	PSME_30235	0.01111	2.73739e-05	0.0190099	1.55202	12.4624	0.000488891	3.76486	17.7934	3.3758e-05	0.0806727
trait1	seq-rs9023-DF	jcf7190000018722	67910	.	PSME_34298	0.14176	7.8833e-05	0.0393617	1.47142	19.539	1.45301e-05	1.45192	16.4275	6.69541e-05	0.0742295
trait1	seq-rs941-DF	jcf7190000001863	183724	psme_t017239|m.68713	.	0.01493	5.7969e-05	0.0318183	-1.09536	7.55231	0.00640495	-2.96145	10.5861	0.00128733	0.0753904
trait1	seq-rs9627-DF	jcf7190000020111	658501	.	.	0.01296	8.74559e-06	0.00829608	.	.	.	.	.	.	0.0782101
