# Supplementary material for: Dissecting the Polygenic Basis of Cold Adaptation Using Genome-Wide Association of Traits and Environmental Data in Douglas-fir
Source: Genes (Basel). 2021 Jan 18;12(1):110. doi: 10.3390/genes12010110 (PMC7831106; doi:10.3390/genes12010110)
Supplement: Supplementary file 1 [file genes-12-00110-s001.zip › TableS7_Genes.xlsx]

## Sheet: Sheet1
De La Torre et al. 2021. Genes
Table S7. Candidate SNPs for cold adaptation in Douglas-fir. Comparative analyses of all univariate and multivariate GWAS and GEA results identified common adaptive SNPs in the genome of Douglas fir.
Variables include the SNP marker, location in the genome (scaffold ID), gene or transcript ID, results of the PCAdapt test (outlier), associated environmental variables and traits, functional annotation,
number of significant SNPs located in the same scaffold, Biological, Cellular and Molecular Gene onthologies (GO).
SNP	scaffold	gene/transcript	outlier	GEA	GWAS	Annotation	SNPs in scaffold	GO Biological	GO Cellular	GO Molecular
seq-rs1177-DF	jcf7190000002182	PSME_40932	No	DD_0, DD_0_sp, DD_0_at, TD, MSP, CMD	DIAM,EMEAN, HT2,Trait1, budcold	COBRA-like	2	GO:0006725-cellular aromatic compound metabolic process(L=3),GO:0006950-response to stress(L=2),GO:0006970-response to osmotic stress(L=3),GO:0007275-multicellular organism development(L=3),GO:0008150-biological_process(L=0),GO:0008152-metabolic process(L=1),GO:0009628-response to abiotic stimulus(L=2),GO:0009651-response to salt stress(L=4),GO:0009664-plant-type cell wall organization(L=4),GO:00…	GO:0005575-cellular_component(L=0),GO:0005618-cell wall(L=4),GO:0005622-intracellular(L=3),GO:0005623-cell(L=1),GO:0005737-cytoplasm(L=4),GO:0005773-vacuole(L=5),GO:0005774-vacuolar membrane(L=6),GO:0005794-Golgi apparatus(L=4),GO:0005886-plasma membrane(L=3),GO:0009505-plant-type cell wall(L=5),GO:0009531-secondary cell wall(L=6),GO:0009897-external side of plasma membrane(L=3),GO:0009930-longit…	GO:0003674-molecular_function(L=0),GO:0005488-binding(L=1),GO:0030246-carbohydrate binding(L=2),
seq-rs1178-DF	jcf7190000002182	PSME_40932	No	DD_0, DD_0_sp, DD_0_at, TD, MSP, CMD	DIAM, EMEAN, HT2,Trait1	COBRA-like	2	GO:0006725-cellular aromatic compound metabolic process(L=3),GO:0006950-response to stress(L=2),GO:0006970-response to osmotic stress(L=3),GO:0007275-multicellular organism development(L=3),GO:0008150-biological_process(L=0),GO:0008152-metabolic process(L=1),GO:0009628-response to abiotic stimulus(L=2),GO:0009651-response to salt stress(L=4),GO:0009664-plant-type cell wall organization(L=4),GO:00…	GO:0005575-cellular_component(L=0),GO:0005618-cell wall(L=4),GO:0005622-intracellular(L=3),GO:0005623-cell(L=1),GO:0005737-cytoplasm(L=4),GO:0005773-vacuole(L=5),GO:0005774-vacuolar membrane(L=6),GO:0005794-Golgi apparatus(L=4),GO:0005886-plasma membrane(L=3),GO:0009505-plant-type cell wall(L=5),GO:0009531-secondary cell wall(L=6),GO:0009897-external side of plasma membrane(L=3),GO:0009930-longit…	GO:0003674-molecular_function(L=0),GO:0005488-binding(L=1),GO:0030246-carbohydrate binding(L=2),
seq-rs11849-DF	jcf7190000026032	PSME_39361	No	DD_0, DD_0_at, TD, PAS,EXT,Eref,PAS,Eref	BS1, DIAM,HT2, HTINC, RTLG, RTSH, SHWT, TOTWT, TRAIT1, ndlcold	1-deoxy-D-xylulose 5-phosphate reductoisomerase	7	GO:0006081-cellular aldehyde metabolic process(L=3),GO:0006082-organic acid metabolic process(L=3),GO:0006090-pyruvate metabolic process(L=7),GO:0006629-lipid metabolic process(L=3),GO:0006644-phospholipid metabolic process(L=4),GO:0006720-isoprenoid metabolic process(L=4),GO:0006793-phosphorus metabolic process(L=3),GO:0006796-phosphate-containing compound metabolic process(L=4),GO:0008150-biolo…	GO:0005575-cellular_component(L=0),GO:0005622-intracellular(L=3),GO:0005623-cell(L=1),GO:0005737-cytoplasm(L=4),GO:0009507-chloroplast(L=6),GO:0009532-plastid stroma(L=6),GO:0009536-plastid(L=5),GO:0009570-chloroplast stroma(L=7),GO:0043226-organelle(L=1),GO:0043227-membrane-bounded organelle(L=2),GO:0043229-intracellular organelle(L=3),GO:0043231-intracellular membrane-bounded organelle(L=4),GO:…	GO:0000166-nucleotide binding(L=3),GO:0003674-molecular_function(L=0),GO:0003824-catalytic activity(L=1),GO:0005488-binding(L=1),GO:0016491-oxidoreductase activity(L=2),GO:0016614-oxidoreductase activity, acting on CH-OH group of donors(L=3),GO:0016616-oxidoreductase activity, acting on the CH-OH group of donors, NAD or NADP as acceptor(L=4),GO:0016853-isomerase activity(L=2),GO:0030604-1-deoxy-D…
seq-rs13793-DF	jcf7190000031538	psme_t017300|m.68974	No	DD_0, DD_0_sp, DD_0_at, TD, PC1	BS1,DIAM,HT1,HT2, HTINC, RTLG, RTSH, RTWT, SHWT, TOTWT, TRAIT1	NA	1	NA	NA	NA
seq-rs14123-DF	jcf7190000032424	psme_t007936|m.45901	No	DD_0, DD_0_at, TD, Latitude, MSP	BS1, DIAM, EMEAN, EMSTD, HT1, HT2, RTLG, RTSH, RTWT, SHWT, TAPER, TRAIT1, BB2	NA	2	NA	NA	NA
seq-rs14126-DF	jcf7190000032424	psme_t007936|m.45901	No	DD_0, DD_0_at, TD, Latitude, MSP	BS1, DIAM, EMEAN, EMSTD, HT1, HT2, RTLG, RTSH, RTWT, SHWT, TAPER, TRAIT1, BB2	NA	2	NA	NA	NA
seq-rs14442-DF	jcf7190000033515	NA	No	DD_0, DD_0_at, TD, Latitude	BS1,BB2, EMEAN, HT2, HTINC, TRAIT1	NA	1	NA	NA	NA
seq-rs14452-DF	jcf7190000033557	PSME_51103	No	DD_0, DD_0_at, TD, Latitude	BS1,DIAM,HT1,HT2, HTINC, RTLG, RTSH, RTWT, SHWT, TOTWT, TRAIT1	CASP isoform X2	1	GO:0006810-transport(L=3),GO:0006891-intra-Golgi vesicle-mediated transport(L=6),GO:0008150-biological_process(L=0),GO:0009987-cellular process(L=1),GO:0016192-vesicle-mediated transport(L=4),GO:0044699-single-organism process(L=1),GO:0044763-single-organism cellular process(L=2),GO:0044765-single-organism transport(L=3),GO:0046907-intracellular transport(L=3),GO:0048193-Golgi vesicle transport(L…	GO:0000139-Golgi membrane(L=5),GO:0005575-cellular_component(L=0),GO:0005622-intracellular(L=3),GO:0005623-cell(L=1),GO:0005737-cytoplasm(L=4),GO:0005768-endosome(L=5),GO:0005794-Golgi apparatus(L=4),GO:0005802-trans-Golgi network(L=5),GO:0012505-endomembrane system(L=3),GO:0016020-membrane(L=1),GO:0016021-integral component of membrane(L=4),GO:0030173-integral component of Golgi membrane(L=5),GO…	.
seq-rs15983-DF	jcf7190000038435	PSME_04771	No	DD_0, DD_0_at, TD, EXT	BB2, BS1,DIAM,HT1,HT2, HTINC, RTLG, RTSH, RTWT, SHWT, TAPER, TOTWT, TRAIT1, ndlcold	EXORDIUM-like 2	1	GO:0008150-biological_process(L=0),GO:0009719-response to endogenous stimulus(L=2),GO:0009725-response to hormone(L=3),GO:0009741-response to brassinosteroid(L=4),GO:0010033-response to organic substance(L=3),GO:0014070-response to organic cyclic compound(L=4),GO:0033993-response to lipid(L=4),GO:0042221-response to chemical(L=2),GO:0050896-response to stimulus(L=1),GO:0097305-response to alcohol…	GO:0005575-cellular_component(L=0),GO:0005618-cell wall(L=4),GO:0005622-intracellular(L=3),GO:0005623-cell(L=1),GO:0005737-cytoplasm(L=4),GO:0005794-Golgi apparatus(L=4),GO:0009505-plant-type cell wall(L=5),GO:0016020-membrane(L=1),GO:0030312-external encapsulating structure(L=3),GO:0043226-organelle(L=1),GO:0043227-membrane-bounded organelle(L=2),GO:0043229-intracellular organelle(L=3),GO:004323…	.
seq-rs2449-DF	jcf7190000004553	NA	No	DD_0, DD_0_at, TD, PC1	BB2, DIAM, EMEAN, EMSTD, HT1, HT2, HTINC, RTLG, RTSH, SHWT, TOTWT, TRAIT1	NA	1	NA	NA	NA
seq-rs2918-DF	jcf7190000005316	PSME_27219	No	DD_0, DD_0_at, TD, PC1	BB2, BS1,DIAM, EMEAN, EMSTD, HT1,HT2, HTINC, RTLG, RTSH, RTWT, SHWT, TAPER, TOTWT, TRAIT1	cyclin-dependent kinase C-2-like isoform X2	1	GO:0000003-reproduction(L=1),GO:0003006-developmental process involved in reproduction(L=2),GO:0006139-nucleobase-containing compound metabolic process(L=3),GO:0006396-RNA processing(L=5),GO:0006397-mRNA processing(L=7),GO:0006464-cellular protein modification process(L=5),GO:0006468-protein phosphorylation(L=6),GO:0006725-cellular aromatic compound metabolic process(L=3),GO:0006793-phosphorus me…	GO:0005575-cellular_component(L=0),GO:0005622-intracellular(L=3),GO:0005623-cell(L=1),GO:0005634-nucleus(L=5),GO:0005654-nucleoplasm(L=5),GO:0005737-cytoplasm(L=4),GO:0005829-cytosol(L=4),GO:0016604-nuclear body(L=7),GO:0031974-membrane-enclosed lumen(L=1),GO:0031981-nuclear lumen(L=6),GO:0043226-organelle(L=1),GO:0043227-membrane-bounded organelle(L=2),GO:0043229-intracellular organelle(L=3),GO:…	GO:0000166-nucleotide binding(L=3),GO:0001882-nucleoside binding(L=3),GO:0001883-purine nucleoside binding(L=4),GO:0003674-molecular_function(L=0),GO:0003676-nucleic acid binding(L=3),GO:0003824-catalytic activity(L=1),GO:0004672-protein kinase activity(L=5),GO:0004674-protein serine/threonine kinase activity(L=6),GO:0004693-cyclin-dependent protein serine/threonine kinase activity(L=7),GO:000548…
seq-rs38090-SP	NA	NA	Yes	DD5_at, Latitude, PAS, EXT	stmcold, budcold, ndlcold, TRAIT2	NA	NA	NA	NA	NA
seq-rs4742-DF	jcf7190000009347	PSME_32793	No	DD_0, DD_0_at, TD, MAP	BB2, BS1,DIAM, EMEAN, HT1,HT2, HTINC, RTLG, RTSH, RTWT, SHWT, TOTWT, TRAIT1	unknown protein	3	NA	NA	NA
seq-rs6421-DF	jcf7190000012618	PSME_00292	No	DD_0, DD_0_sp, DD_0_at, TD, MSP	BS1,DIAM, HT2, HTINC, RTSH, TRAIT1	ubiquitin-40S ribosomal protein S27a	1	GO:0000003-reproduction(L=1),GO:0000028-ribosomal small subunit assembly(L=7),GO:0000209-protein polyubiquitination(L=9),GO:0002109-maturation of SSU-rRNA from tricistronic rRNA transcript (SSU-rRNA, LSU-rRNA,5S)(L=9),GO:0002181-cytoplasmic translation(L=7),GO:0003006-developmental process involved in reproduction(L=2),GO:0006139-nucleobase-containing compound metabolic process(L=3),GO:0006259-DN…	GO:0005575-cellular_component(L=0),GO:0005622-intracellular(L=3),GO:0005623-cell(L=1),GO:0005634-nucleus(L=5),GO:0005730-nucleolus(L=5),GO:0005737-cytoplasm(L=4),GO:0005829-cytosol(L=4),GO:0005840-ribosome(L=5),GO:0015935-small ribosomal subunit(L=6),GO:0022626-cytosolic ribosome(L=5),GO:0022627-cytosolic small ribosomal subunit(L=6),GO:0030529-intracellular ribonucleoprotein complex(L=4),GO:0031…	GO:0003674-molecular_function(L=0),GO:0003735-structural constituent of ribosome(L=2),GO:0005198-structural molecule activity(L=1),GO:0005488-binding(L=1),GO:0005515-protein binding(L=2),GO:0031386-protein tag(L=1),GO:0043008-ATP-dependent protein binding(L=3),GO:0043167-ion binding(L=2),GO:0043169-cation binding(L=3),GO:0046872-metal ion binding(L=4),
seq-rs941-DF	jcf7190000001863	psme_t017239|m.68713	No	DD_0, DD_0_sp, DD_0_at, TD, MSP	TRAIT1	NA	1	NA	NA	NA
